# Supplementary material for: Pangenomic and Phenotypic Characterization of Colombian Capsicum Germplasm Reveals the Genetic Basis of Fruit Quality Traits
Source: Int J Mol Sci. 2025 Aug 23;26(17):8205. doi: 10.3390/ijms26178205 (PMC12428763; doi:10.3390/ijms26178205)
Supplement: Supplementary file 1 [file ijms-26-08205-s001.zip]

Archive with 5 entries (5 files):
- Supplementary Materials_MDPI.pdf
- Table S1. Significant SNPs and candidate genes identified using BLINK and FarmCPU in the reference genome.xlsx
- Table S2. Significant SNPs and candidate genes identified using BLINK and FarmCPU in the pangenome.xlsx
- Table S3. Orthology-based functional annotation of candidate genes associated with significant SNPs.xlsx
- Table S4. Summary of library preparation metrics for each sample used in the genotyping-by-sequencing (GBS) experiment..xlsx
