# Supplementary material for: Pangenomic and Phenotypic Characterization of Colombian Capsicum Germplasm Reveals the Genetic Basis of Fruit Quality Traits
Source: Int J Mol Sci. 2025 Aug 23;26(17):8205. doi: 10.3390/ijms26178205 (PMC12428763; doi:10.3390/ijms26178205)
Supplement: Supplementary file 1 [file ijms-26-08205-s001.zip › Table S1. Significant SNPs and candidate genes identified using BLINK and FarmCPU in the reference genome.xlsx]

## Sheet: Sheet1
Table S1. Significant SNPs and candidate genes identified using BLINK and FarmCPU in the reference genome
Chemical traits
SNP	Chr	start	end	P.value	Effect	Variable	Model	hit_dist	gene_name	description
1342915	10	1341403	1348053	7.6952504189562e-09	-0.328383579917935	Capsaicin	BLINK	1813	LOC107845524
1342915	10	1336008	1340036	7.6952504189562e-09	-0.328383579917935	Capsaicin	BLINK	4893	LOC107845917
1342915	10	1351230	1353777	7.6952504189562e-09	-0.328383579917935	Capsaicin	BLINK	9588.5	LOC107845736
1342915	10	1357955	1360198	7.6952504189562e-09	-0.328383579917935	Capsaicin	BLINK	16161.5	LOC107845716
1342915	10	1361889	1364736	7.6952504189562e-09	-0.328383579917935	Capsaicin	BLINK	20397.5	LOC107845315
1342915	10	1366786	1372499	7.6952504189562e-09	-0.328383579917935	Capsaicin	BLINK	26727.5	LOC107845386
1342915	10	1373699	1377530	7.6952504189562e-09	-0.328383579917935	Capsaicin	BLINK	32699.5	LOC124888088
1342915	10	1375306	1379061	7.6952504189562e-09	-0.328383579917935	Capsaicin	BLINK	34268.5	LOC107845385
1342915	10	1305830	1306334	7.6952504189562e-09	-0.328383579917935	Capsaicin	BLINK	36833	LOC107879033
1342915	10	1379703	1385372	7.6952504189562e-09	-0.328383579917935	Capsaicin	BLINK	39622.5	LOC107845731
221095390	10	221091137	221095505	2.30580741531383e-12 ; 1.33430155622342e-08	0.433703712597373 ; 0.538406980815288	Capsaicin	FarmCPU, BLINK	2069	LOC107844033
221095390	10	221096255	221099072	2.30580741531383e-12 ; 1.33430155622342e-08	0.433703712597373 ; 0.538406980815288	Capsaicin	FarmCPU, BLINK	2273.5	LOC107844034
221095390	10	221089514	221091130	2.30580741531383e-12 ; 1.33430155622342e-08	0.433703712597373 ; 0.538406980815288	Capsaicin	FarmCPU, BLINK	5068	LOC107844032
221095390	10	221101781	221101852	2.30580741531383e-12 ; 1.33430155622342e-08	0.433703712597373 ; 0.538406980815288	Capsaicin	FarmCPU, BLINK	6426.5	TRNAQ-UUG
221095390	10	221100754	221103674	2.30580741531383e-12 ; 1.33430155622342e-08	0.433703712597373 ; 0.538406980815288	Capsaicin	FarmCPU, BLINK	6824	LOC107844035
221095390	10	221068456	221078906	2.30580741531383e-12 ; 1.33430155622342e-08	0.433703712597373 ; 0.538406980815288	Capsaicin	FarmCPU, BLINK	21709	LOC107852400
221095390	10	221066300	221067492	2.30580741531383e-12 ; 1.33430155622342e-08	0.433703712597373 ; 0.538406980815288	Capsaicin	FarmCPU, BLINK	28494	LOC124887919
221095390	10	221058452	221061416	2.30580741531383e-12 ; 1.33430155622342e-08	0.433703712597373 ; 0.538406980815288	Capsaicin	FarmCPU, BLINK	35456	LOC107844071
221095390	10	221050168	221051303	2.30580741531383e-12 ; 1.33430155622342e-08	0.433703712597373 ; 0.538406980815288	Capsaicin	FarmCPU, BLINK	44654.5	LOC107844742
221095390	10	221139665	221146911	2.30580741531383e-12 ; 1.33430155622342e-08	0.433703712597373 ; 0.538406980815288	Capsaicin	FarmCPU, BLINK	47898	LOC107844022
221095390	10	221091137	221095505	2.5724566126135e-12 ; 1.23900840757534e-07	0.579607277876921 ; 0.668730151602762	Capsaicinoids	FarmCPU, BLINK	2069	LOC107844033
221095390	10	221096255	221099072	2.5724566126135e-12 ; 1.23900840757534e-07	0.579607277876921 ; 0.668730151602762	Capsaicinoids	FarmCPU, BLINK	2273.5	LOC107844034
221095390	10	221089514	221091130	2.5724566126135e-12 ; 1.23900840757534e-07	0.579607277876921 ; 0.668730151602762	Capsaicinoids	FarmCPU, BLINK	5068	LOC107844032
221095390	10	221101781	221101852	2.5724566126135e-12 ; 1.23900840757534e-07	0.579607277876921 ; 0.668730151602762	Capsaicinoids	FarmCPU, BLINK	6426.5	TRNAQ-UUG
221095390	10	221100754	221103674	2.5724566126135e-12 ; 1.23900840757534e-07	0.579607277876921 ; 0.668730151602762	Capsaicinoids	FarmCPU, BLINK	6824	LOC107844035
221095390	10	221068456	221078906	2.5724566126135e-12 ; 1.23900840757534e-07	0.579607277876921 ; 0.668730151602762	Capsaicinoids	FarmCPU, BLINK	21709	LOC107852400
221095390	10	221066300	221067492	2.5724566126135e-12 ; 1.23900840757534e-07	0.579607277876921 ; 0.668730151602762	Capsaicinoids	FarmCPU, BLINK	28494	LOC124887919
221095390	10	221058452	221061416	2.5724566126135e-12 ; 1.23900840757534e-07	0.579607277876921 ; 0.668730151602762	Capsaicinoids	FarmCPU, BLINK	35456	LOC107844071
221095390	10	221050168	221051303	2.5724566126135e-12 ; 1.23900840757534e-07	0.579607277876921 ; 0.668730151602762	Capsaicinoids	FarmCPU, BLINK	44654.5	LOC107844742
221095390	10	221139665	221146911	2.5724566126135e-12 ; 1.23900840757534e-07	0.579607277876921 ; 0.668730151602762	Capsaicinoids	FarmCPU, BLINK	47898	LOC107844022
266913	12	262984	267472	1.6979339726887e-07	-0.249718790425868	Capsaicin	FarmCPU	1685	LOC107851853
266913	12	270991	275018	1.6979339726887e-07	-0.249718790425868	Capsaicin	FarmCPU	6091.5	LOC107851025
52649090	12	52646187	52654636	3.90374335538595e-07	-0.309641984261043	Capsaicinoids	FarmCPU	1321.5	LOC107850850
52649090	12	52579565	52644724	3.90374335538595e-07	-0.309641984261043	Capsaicinoids	FarmCPU	36945.5	LOC107850260
46897156	1	46873009	46894622	1.48748325231905e-07	-0.736833734318312	Capsaicin	FarmCPU	13340.5	LOC107875148
134923292	2	134913936	134924531	6.91908218783315e-09	3.70292905607284	Carotenoids	FarmCPU	4058.5	LOC107859620
134923292	2	134936504	134940751	6.91908218783315e-09	3.70292905607284	Carotenoids	FarmCPU	15335.5	LOC107859623
134923292	2	134942042	134949981	6.91908218783315e-09	3.70292905607284	Carotenoids	FarmCPU	22719.5	LOC107859624
134923292	2	134950756	134953099	6.91908218783315e-09	3.70292905607284	Carotenoids	FarmCPU	28635.5	LOC107861269
134923292	2	134890581	134897314	6.91908218783315e-09	3.70292905607284	Carotenoids	FarmCPU	29344.5	LOC107859618
134923292	2	134955852	134957226	6.91908218783315e-09	3.70292905607284	Carotenoids	FarmCPU	33247	LOC124896287
134923292	2	134880656	134892340	6.91908218783315e-09	3.70292905607284	Carotenoids	FarmCPU	36794	LOC107859619
147648017	2	147635636	147636511	2.66627877520045e-07	2.4498115303636	Carotenoids	BLINK	11943.5	LOC124896099
147648017	2	147635204	147636571	2.66627877520045e-07	2.4498115303636	Carotenoids	BLINK	12129.5	LOC124896100
147648017	2	147650978	147669557	2.66627877520045e-07	2.4498115303636	Carotenoids	BLINK	12250.5	LOC107855478
147648017	2	147631863	147632722	2.66627877520045e-07	2.4498115303636	Carotenoids	BLINK	15724.5	LOC107855473
147648017	2	147670160	147672166	2.66627877520045e-07	2.4498115303636	Carotenoids	BLINK	23146	LOC107855505
147648017	2	147618676	147621244	2.66627877520045e-07	2.4498115303636	Carotenoids	BLINK	28057	LOC107855474
147648017	2	147612672	147616138	2.66627877520045e-07	2.4498115303636	Carotenoids	BLINK	33612	LOC107855491
147648017	2	147690297	147693654	2.66627877520045e-07	2.4498115303636	Carotenoids	BLINK	43958.5	LOC107855492
147648017	2	147600118	147601471	2.66627877520045e-07	2.4498115303636	Carotenoids	BLINK	47222.5	LOC124896310
264216159	3	264209954	264222221	7.04902151817667e-07	0.879607442646098	Capsaicin	FarmCPU	71.5	LOC107861912
264216159	3	264223188	264224724	7.04902151817667e-07	0.879607442646098	Capsaicin	FarmCPU	7797	LOC107864738
264216159	3	264205303	264207479	7.04902151817667e-07	0.879607442646098	Capsaicin	FarmCPU	9768	LOC107861913
264216159	3	264235331	264237113	7.04902151817667e-07	0.879607442646098	Capsaicin	FarmCPU	20063	LOC107864737
264216159	3	264192782	264196397	7.04902151817667e-07	0.879607442646098	Capsaicin	FarmCPU	21569.5	LOC107865838
264216159	3	264239738	264241834	7.04902151817667e-07	0.879607442646098	Capsaicin	FarmCPU	24627	LOC107865836
264216159	3	264186759	264191759	7.04902151817667e-07	0.879607442646098	Capsaicin	FarmCPU	26900	LOC107861914
264216159	3	264249171	264250205	7.04902151817667e-07	0.879607442646098	Capsaicin	FarmCPU	33529	LOC124896917
264216159	3	264250650	264251282	7.04902151817667e-07	0.879607442646098	Capsaicin	FarmCPU	34807	LOC107864736
264216159	3	264173564	264184221	7.04902151817667e-07	0.879607442646098	Capsaicin	FarmCPU	37266.5	LOC107861915
264216159	3	264254639	264257818	7.04902151817667e-07	0.879607442646098	Capsaicin	FarmCPU	40069.5	LOC107864735
264216159	3	264168778	264176456	7.04902151817667e-07	0.879607442646098	Capsaicin	FarmCPU	43542	LOC124897238
264216159	3	264257948	264261836	7.04902151817667e-07	0.879607442646098	Capsaicin	FarmCPU	43733	LOC107861911
266856216	3	266851939	266856512	1.41899244435168e-07	0.332035691106555	Capsaicinoids	FarmCPU	1990.5	LOC107861839
266856216	3	266842831	266847855	1.41899244435168e-07	0.332035691106555	Capsaicinoids	FarmCPU	10873	LOC107861840
266856216	3	266831013	266839636	1.41899244435168e-07	0.332035691106555	Capsaicinoids	FarmCPU	20891.5	LOC107865817
266856216	3	266824496	266825418	1.41899244435168e-07	0.332035691106555	Capsaicinoids	FarmCPU	31259	LOC107865818
266856216	3	266824087	266824168	1.41899244435168e-07	0.332035691106555	Capsaicinoids	FarmCPU	32088.5	TRNAS-CGA
266856216	3	266886385	266890526	1.41899244435168e-07	0.332035691106555	Capsaicinoids	FarmCPU	32239.5	LOC107861838
266856216	3	266890642	266897931	1.41899244435168e-07	0.332035691106555	Capsaicinoids	FarmCPU	38070.5	LOC107861837
266856216	3	266898809	266900664	1.41899244435168e-07	0.332035691106555	Capsaicinoids	FarmCPU	43520.5	LOC107861834
266856216	3	266900791	266902670	1.41899244435168e-07	0.332035691106555	Capsaicinoids	FarmCPU	45514.5	LOC107861835
8004519	3	7999960	8012598	1.25518061703863e-09	-0.529989633506414	Capsaicinoids	FarmCPU	1760	LOC107864535
8004519	3	7990402	7991176	1.25518061703863e-09	-0.529989633506414	Capsaicinoids	FarmCPU	13730	LOC107864534
135658378	4	135654910	135663154	1.2812500808675e-07	4.8441777830143	Carotenoids	FarmCPU	654	LOC107867969
135658378	4	135675873	135697564	1.2812500808675e-07	4.8441777830143	Carotenoids	FarmCPU	28340.5	LOC107867970
177604897	4	177584112	177606129	5.5194753278169e-11	-0.425943731391498	Capsaicin	FarmCPU	9776.5	LOC107867693
177604897	4	177644592	177656895	5.5194753278169e-11	-0.425943731391498	Capsaicin	FarmCPU	45846.5	LOC107867691
198166431	4	198164909	198169314	4.96600596798056e-08	0.476495307215245	Capsaicin	BLINK	680.5	LOC107867592
198166431	4	198157149	198164659	4.96600596798056e-08	0.476495307215245	Capsaicin	BLINK	5527	LOC107867591
198166431	4	198136713	198138491	4.96600596798056e-08	0.476495307215245	Capsaicin	BLINK	28829	LOC107869575
198166431	4	198197036	198204797	4.96600596798056e-08	0.476495307215245	Capsaicin	BLINK	34485.5	LOC107867593
222792265	4	222788701	222795469	9.45503663584579e-16 ; 9.34919356279821e-13	-1.01684292160666 ; -1.00280126235861	Capsaicin	FarmCPU, BLINK	180	LOC107867176
222792265	4	222798367	222803629	9.45503663584579e-16 ; 9.34919356279821e-13	-1.01684292160666 ; -1.00280126235861	Capsaicin	FarmCPU, BLINK	8733	ALC	transcription factor ALC
222792265	4	222805669	222809056	9.45503663584579e-16 ; 9.34919356279821e-13	-1.01684292160666 ; -1.00280126235861	Capsaicin	FarmCPU, BLINK	15097.5	LOC115900863	serine/threonine-protein kinase
222792265	4	222772972	222780113	9.45503663584579e-16 ; 9.34919356279821e-13	-1.01684292160666 ; -1.00280126235861	Capsaicin	FarmCPU, BLINK	15722.5	LOC107867175
222792265	4	222767153	222771495	9.45503663584579e-16 ; 9.34919356279821e-13	-1.01684292160666 ; -1.00280126235861	Capsaicin	FarmCPU, BLINK	22941	LOC107867174
222792265	4	222821504	222826156	9.45503663584579e-16 ; 9.34919356279821e-13	-1.01684292160666 ; -1.00280126235861	Capsaicin	FarmCPU, BLINK	31565	LOC107869450
222792265	4	222833541	222836447	9.45503663584579e-16 ; 9.34919356279821e-13	-1.01684292160666 ; -1.00280126235861	Capsaicin	FarmCPU, BLINK	42729	LOC107867177
222792265	4	222747901	222749678	9.45503663584579e-16 ; 9.34919356279821e-13	-1.01684292160666 ; -1.00280126235861	Capsaicin	FarmCPU, BLINK	43475.5	LOC107867173
222792265	4	222788701	222795469	1.39108604375128e-23 ; 4.08928973092829e-09	-1.63404146124565 ; -1.12962474785202	Capsaicinoids	FarmCPU, BLINK	180	LOC107867176
222792265	4	222798367	222803629	1.39108604375128e-23 ; 4.08928973092829e-09	-1.63404146124565 ; -1.12962474785202	Capsaicinoids	FarmCPU, BLINK	8733	ALC	transcription factor ALC
222792265	4	222805669	222809056	1.39108604375128e-23 ; 4.08928973092829e-09	-1.63404146124565 ; -1.12962474785202	Capsaicinoids	FarmCPU, BLINK	15097.5	LOC115900863	serine/threonine-protein kinase
222792265	4	222772972	222780113	1.39108604375128e-23 ; 4.08928973092829e-09	-1.63404146124565 ; -1.12962474785202	Capsaicinoids	FarmCPU, BLINK	15722.5	LOC107867175
222792265	4	222767153	222771495	1.39108604375128e-23 ; 4.08928973092829e-09	-1.63404146124565 ; -1.12962474785202	Capsaicinoids	FarmCPU, BLINK	22941	LOC107867174
222792265	4	222821504	222826156	1.39108604375128e-23 ; 4.08928973092829e-09	-1.63404146124565 ; -1.12962474785202	Capsaicinoids	FarmCPU, BLINK	31565	LOC107869450
222792265	4	222833541	222836447	1.39108604375128e-23 ; 4.08928973092829e-09	-1.63404146124565 ; -1.12962474785202	Capsaicinoids	FarmCPU, BLINK	42729	LOC107867177
222792265	4	222747901	222749678	1.39108604375128e-23 ; 4.08928973092829e-09	-1.63404146124565 ; -1.12962474785202	Capsaicinoids	FarmCPU, BLINK	43475.5	LOC107867173
7989946	5	7991248	7991321	1.66886223865183e-07	2.60202994680397	Carotenoids	FarmCPU	1338.5	TRNAM-CAU
7989946	5	8017501	8028121	1.66886223865183e-07	2.60202994680397	Carotenoids	FarmCPU	32865	LOC107870282
7989946	5	7937372	7942879	1.66886223865183e-07	2.60202994680397	Carotenoids	FarmCPU	49820.5	LOC107870280
226159768	7	226143850	226148284	4.53124236966542e-07	-2.37429007841051	Carotenoids	FarmCPU	13701	LOC107878874
226159768	7	226126656	226131832	4.53124236966542e-07	-2.37429007841051	Carotenoids	FarmCPU	30524	LOC107878873
4447200	7	4436167	4452390	5.48578916147081e-10 ; 4.85842967392815e-08	5.22855317313028 ; 8.26752303442686	Carotenoids	FarmCPU, BLINK	2921.5	LOC107877622
4447200	7	4458893	4460750	5.48578916147081e-10 ; 4.85842967392815e-08	5.22855317313028 ; 8.26752303442686	Carotenoids	FarmCPU, BLINK	12621.5	LOC124899994
4447200	7	4473403	4481292	5.48578916147081e-10 ; 4.85842967392815e-08	5.22855317313028 ; 8.26752303442686	Carotenoids	FarmCPU, BLINK	30147.5	LOC107877624
4447200	7	4408208	4414565	5.48578916147081e-10 ; 4.85842967392815e-08	5.22855317313028 ; 8.26752303442686	Carotenoids	FarmCPU, BLINK	35813.5	LOC107877621
4447200	7	4485667	4487321	5.48578916147081e-10 ; 4.85842967392815e-08	5.22855317313028 ; 8.26752303442686	Carotenoids	FarmCPU, BLINK	39294	LOC107855386
4447200	7	4403744	4405883	5.48578916147081e-10 ; 4.85842967392815e-08	5.22855317313028 ; 8.26752303442686	Carotenoids	FarmCPU, BLINK	42386.5	LOC107877620
4447200	7	4489475	4500539	5.48578916147081e-10 ; 4.85842967392815e-08	5.22855317313028 ; 8.26752303442686	Carotenoids	FarmCPU, BLINK	47807	LOC107877626
68262989	9	68254320	68296045	2.32454423506941e-08	0.401876335845562	Capsaicin	FarmCPU	12193.5	LOC107842601
68262989	9	68220697	68225580	2.32454423506941e-08	0.401876335845562	Capsaicin	FarmCPU	39850.5	LOC107842603
9024513	9	9031636	9038168	4.86604844226237e-09	0.248334565440547	Capsaicin	BLINK	10389	LOC107841696
9024513	9	9049884	9061663	4.86604844226237e-09	0.248334565440547	Capsaicin	BLINK	31260.5	LOC107853020
9024513	9	8982130	8983375	4.86604844226237e-09	0.248334565440547	Capsaicin	BLINK	41760.5	LOC107842224
9024513	9	8977683	8978662	4.86604844226237e-09	0.248334565440547	Capsaicin	BLINK	46340.5	LOC107842225
9024513	9	9031636	9038168	4.85789024580945e-08	0.300308427404016	Capsaicinoids	FarmCPU	10389	LOC107841696
9024513	9	9049884	9061663	4.85789024580945e-08	0.300308427404016	Capsaicinoids	FarmCPU	31260.5	LOC107853020
9024513	9	8982130	8983375	4.85789024580945e-08	0.300308427404016	Capsaicinoids	FarmCPU	41760.5	LOC107842224
9024513	9	8977683	8978662	4.85789024580945e-08	0.300308427404016	Capsaicinoids	FarmCPU	46340.5	LOC107842225
Physicochemical traits
SNP	Chr	start	end	P.value	Effect	Variable	Model	hit_dist	gene_name	description
221528368	10	221525673	221532270	2.20095168509038e-10	-7.21602447242097	Chroma	FarmCPU	603.5	LOC107844050
221528368	10	221524356	221524461	2.20095168509038e-10	-7.21602447242097	Chroma	FarmCPU	3959.5	LOC124888204
221528368	10	221516500	221524023	2.20095168509038e-10	-7.21602447242097	Chroma	FarmCPU	8106.5	LOC107844049
221528368	10	221536891	221539943	2.20095168509038e-10	-7.21602447242097	Chroma	FarmCPU	10049	LOC107844051	calmodulin
221528368	10	221505255	221508253	2.20095168509038e-10	-7.21602447242097	Chroma	FarmCPU	21614	LOC107844048
221528368	10	221542571	221558163	2.20095168509038e-10	-7.21602447242097	Chroma	FarmCPU	21999	LOC107844052
221528368	10	221497923	221504938	2.20095168509038e-10	-7.21602447242097	Chroma	FarmCPU	26937.5	LOC107844047
221528368	10	221558746	221562951	2.20095168509038e-10	-7.21602447242097	Chroma	FarmCPU	32480.5	LOC107844053
221528368	10	221563099	221572016	2.20095168509038e-10	-7.21602447242097	Chroma	FarmCPU	39189.5	LOC107844054
221528368	10	221486964	221491180	2.20095168509038e-10	-7.21602447242097	Chroma	FarmCPU	39296	LOC107844045
221528368	10	221481645	221487336	2.20095168509038e-10	-7.21602447242097	Chroma	FarmCPU	43877.5	LOC107844044
221528368	10	221574789	221580872	2.20095168509038e-10	-7.21602447242097	Chroma	FarmCPU	49462.5	LOC107844056
210834820	11	210812514	210816754	2.28634462556543e-07	-3.74683848732072	Chroma	FarmCPU	20186	LOC107846885
210834820	11	210788311	210794367	2.28634462556543e-07	-3.74683848732072	Chroma	FarmCPU	43481	LOC107847935
210834820	11	210871084	210895555	2.28634462556543e-07	-3.74683848732072	Chroma	FarmCPU	48499.5	LOC107847595
42763965	12	42749463	42768737	1.30787506241951e-07	5.44794523821935	Lightness	FarmCPU	4865	LOC107850849
52621005	12	52579565	52644724	1.12759890181715e-08	-4.06372196057822	Lightness	BLINK	8860.5	LOC107850260
52621005	12	52646187	52654636	1.12759890181715e-08	-4.06372196057822	Lightness	BLINK	29406.5	LOC107850850
114962568	1	114953155	114962281	7.28793804290026e-14	-4.86844989051528	Lightness	BLINK	4850	LOC107876460
168801	1	163760	165698	9.30384734415594e-08	4.89336245872682	Lightness	FarmCPU	4072	LOC124899263
168801	1	146825	171265	9.30384734415594e-08	4.89336245872682	Lightness	FarmCPU	9756	LOC107851970
168801	1	157214	157896	9.30384734415594e-08	4.89336245872682	Lightness	FarmCPU	11246	LOC124899260
168801	1	203211	206288	9.30384734415594e-08	4.89336245872682	Lightness	FarmCPU	35948.5	LOC107863563
168801	1	210518	214721	9.30384734415594e-08	4.89336245872682	Lightness	FarmCPU	43818.5	LOC107863550
84314783	1	84292859	84315604	2.15649640014763e-08	4.21094524408572	Lightness	FarmCPU	10551.5	LOC107854372
84314783	1	84348688	84359473	2.15649640014763e-08	4.21094524408572	Lightness	FarmCPU	39297.5	LOC107878107
109285718	2	109285717	109287747	3.60619436577278e-12 ; 2.0935804670034e-10	7.95698372086405 ; 8.43338353112529	Hue	FarmCPU, BLINK	1014	LOC107857955
109285718	2	109278240	109284272	3.60619436577278e-12 ; 2.0935804670034e-10	7.95698372086405 ; 8.43338353112529	Hue	FarmCPU, BLINK	4462	LOC107858923
109285718	2	109273050	109276075	3.60619436577278e-12 ; 2.0935804670034e-10	7.95698372086405 ; 8.43338353112529	Hue	FarmCPU, BLINK	11155.5	LOC107858925
109285718	2	109310904	109327042	3.60619436577278e-12 ; 2.0935804670034e-10	7.95698372086405 ; 8.43338353112529	Hue	FarmCPU, BLINK	33255	LOC107858922
109285718	2	109332322	109335398	3.60619436577278e-12 ; 2.0935804670034e-10	7.95698372086405 ; 8.43338353112529	Hue	FarmCPU, BLINK	48142	LOC107858921
201972276	3	201970240	201974475	6.55878121212442e-10 ; 2.62415592568009e-07	4.98431606448598 ; 6.6443699138983	Chroma	FarmCPU, BLINK	81.5	LOC107863359
201972276	3	202002232	202019005	6.55878121212442e-10 ; 2.62415592568009e-07	4.98431606448598 ; 6.6443699138983	Chroma	FarmCPU, BLINK	38342.5	LOC107863361
240744043	3	240747015	240747983	3.40212755194954e-12	-6.0342509763752	Hue	FarmCPU	3456	LOC107862736
240744043	3	240748734	240750338	3.40212755194954e-12	-6.0342509763752	Hue	FarmCPU	5493	LOC107862735
240744043	3	240750997	240759322	3.40212755194954e-12	-6.0342509763752	Hue	FarmCPU	11116.5	LOC107862738
240744043	3	240708267	240746085	3.40212755194954e-12	-6.0342509763752	Hue	FarmCPU	16867	LOC107862734
240744043	3	240782989	240794095	3.40212755194954e-12	-6.0342509763752	Hue	FarmCPU	44499	LOC107862739
240744043	3	240695307	240696106	3.40212755194954e-12	-6.0342509763752	Hue	FarmCPU	48336.5	LOC107866022
242860222	3	242852310	242863577	9.60863822359974e-13	7.12099444592838	Chroma	FarmCPU	2278.5	LOC107862710
242860222	3	242870391	242872531	9.60863822359974e-13	7.12099444592838	Chroma	FarmCPU	11239	LOC107866014
242860222	3	242872914	242876616	9.60863822359974e-13	7.12099444592838	Chroma	FarmCPU	14543	LOC107862709
242860222	3	242838322	242850148	9.60863822359974e-13	7.12099444592838	Chroma	FarmCPU	15987	LOC107862711
242860222	3	242876975	242880405	9.60863822359974e-13	7.12099444592838	Chroma	FarmCPU	18468	LOC107862708
242860222	3	242880839	242884537	9.60863822359974e-13	7.12099444592838	Chroma	FarmCPU	22466	LOC107866013
242860222	3	242888583	242889999	9.60863822359974e-13	7.12099444592838	Chroma	FarmCPU	29069	LOC107862705
242860222	3	242904523	242908956	9.60863822359974e-13	7.12099444592838	Chroma	FarmCPU	46517.5	LOC107862704
285949	3	285798	292391	1.79621479654785e-08 ; 4.26585790706567e-08	-5.95513756530867 ; -5.40488092984144	Chroma	FarmCPU, BLINK	3145.5	LOC107864417
285949	3	281622	283870	1.79621479654785e-08 ; 4.26585790706567e-08	-5.95513756530867 ; -5.40488092984144	Chroma	FarmCPU, BLINK	3203	LOC107864416
285949	3	275173	280047	1.79621479654785e-08 ; 4.26585790706567e-08	-5.95513756530867 ; -5.40488092984144	Chroma	FarmCPU, BLINK	8339	LOC107864415
285949	3	298798	301430	1.79621479654785e-08 ; 4.26585790706567e-08	-5.95513756530867 ; -5.40488092984144	Chroma	FarmCPU, BLINK	14165	LOC107866541
285949	3	259281	274775	1.79621479654785e-08 ; 4.26585790706567e-08	-5.95513756530867 ; -5.40488092984144	Chroma	FarmCPU, BLINK	18921	LOC107864414
285949	3	304922	306493	1.79621479654785e-08 ; 4.26585790706567e-08	-5.95513756530867 ; -5.40488092984144	Chroma	FarmCPU, BLINK	19758.5	LOC107866543
285949	3	246593	248047	1.79621479654785e-08 ; 4.26585790706567e-08	-5.95513756530867 ; -5.40488092984144	Chroma	FarmCPU, BLINK	38629	LOC107865672
285949	3	325798	336162	1.79621479654785e-08 ; 4.26585790706567e-08	-5.95513756530867 ; -5.40488092984144	Chroma	FarmCPU, BLINK	45031	LOC107864419
285949	3	333601	336067	1.79621479654785e-08 ; 4.26585790706567e-08	-5.95513756530867 ; -5.40488092984144	Chroma	FarmCPU, BLINK	48885	LOC107864418
187012543	4	187012242	187021859	4.36701905575632e-10 ; 3.42965593683699e-07	9.92751573143154 ; 12.1558980837855	Hue	FarmCPU, BLINK	4507.5	LOC107867667
187012543	4	186995496	187010401	4.36701905575632e-10 ; 3.42965593683699e-07	9.92751573143154 ; 12.1558980837855	Hue	FarmCPU, BLINK	9594.5	LOC107867665
217499925	4	217499372	217501161	6.75861813175379e-07	-4.01177768073282	Lightness	BLINK	341.5	LOC107867334
217499925	4	217506208	217512891	6.75861813175379e-07	-4.01177768073282	Lightness	BLINK	9624.5	LOC107867335
217499925	4	217543921	217545894	6.75861813175379e-07	-4.01177768073282	Lightness	BLINK	44982.5	LOC107869481
214544132	5	214541801	214545153	9.98450515121671e-13 ; 3.41659009055576e-12	-7.66479908294913 ; -6.85675858054748	Chroma	FarmCPU, BLINK	655	LOC124898781
62784045	5	62780660	62787929	3.37512849858981e-13	9.3725319148323	Chroma	FarmCPU	249.5	LOC107870581
62784045	5	62788070	62789169	3.37512849858981e-13	9.3725319148323	Chroma	FarmCPU	4574.5	LOC107870582
217466446	6	217462149	217465899	2.94135118033042e-10 ; 2.35812426148045e-07	-5.07057138568695 ; -4.28426662290279	Hue	FarmCPU, BLINK	2422	LOC107875729
217466446	6	217466334	217474313	2.94135118033042e-10 ; 2.35812426148045e-07	-5.07057138568695 ; -4.28426662290279	Hue	FarmCPU, BLINK	3877.5	LOC107875731
217466446	6	217447484	217459986	2.94135118033042e-10 ; 2.35812426148045e-07	-5.07057138568695 ; -4.28426662290279	Hue	FarmCPU, BLINK	12711	LOC107875732
217466446	6	217477554	217486406	2.94135118033042e-10 ; 2.35812426148045e-07	-5.07057138568695 ; -4.28426662290279	Hue	FarmCPU, BLINK	15534	LOC107875728
217466446	6	217436835	217439100	2.94135118033042e-10 ; 2.35812426148045e-07	-5.07057138568695 ; -4.28426662290279	Hue	FarmCPU, BLINK	28478.5	LOC107875733
217466446	6	217495601	217509393	2.94135118033042e-10 ; 2.35812426148045e-07	-5.07057138568695 ; -4.28426662290279	Hue	FarmCPU, BLINK	36051	LOC107875727
217466446	6	217420516	217430480	2.94135118033042e-10 ; 2.35812426148045e-07	-5.07057138568695 ; -4.28426662290279	Hue	FarmCPU, BLINK	40948	LOC107875734
217466446	6	217511253	217519316	2.94135118033042e-10 ; 2.35812426148045e-07	-5.07057138568695 ; -4.28426662290279	Hue	FarmCPU, BLINK	48838.5	LOC107874670
217466446	6	217462149	217465899	1.69724605769876e-08	-4.00207499596328	Lightness	BLINK	2422	LOC107875729
217466446	6	217466334	217474313	1.69724605769876e-08	-4.00207499596328	Lightness	BLINK	3877.5	LOC107875731
217466446	6	217447484	217459986	1.69724605769876e-08	-4.00207499596328	Lightness	BLINK	12711	LOC107875732
217466446	6	217477554	217486406	1.69724605769876e-08	-4.00207499596328	Lightness	BLINK	15534	LOC107875728
217466446	6	217436835	217439100	1.69724605769876e-08	-4.00207499596328	Lightness	BLINK	28478.5	LOC107875733
217466446	6	217495601	217509393	1.69724605769876e-08	-4.00207499596328	Lightness	BLINK	36051	LOC107875727
217466446	6	217420516	217430480	1.69724605769876e-08	-4.00207499596328	Lightness	BLINK	40948	LOC107875734
217466446	6	217511253	217519316	1.69724605769876e-08	-4.00207499596328	Lightness	BLINK	48838.5	LOC107874670
218553524	6	218541358	218554325	2.3719687409506e-08	3.69020437321132	Lightness	BLINK	5682.5	LOC107875689
218553524	6	218559591	218562842	2.3719687409506e-08	3.69020437321132	Lightness	BLINK	7692.5	LOC107875688
218553524	6	218533146	218540801	2.3719687409506e-08	3.69020437321132	Lightness	BLINK	16550.5	LOC107875690
218553524	6	218586540	218595575	2.3719687409506e-08	3.69020437321132	Lightness	BLINK	37533.5	LOC107875687
36998478	6	37015452	37017906	1.00089634794457e-07	4.43445255754724	Hue	BLINK	18201	LOC107873453
36998478	6	37037151	37038551	1.00089634794457e-07	4.43445255754724	Hue	BLINK	39373	LOC107868967
1254199	8	1253476	1259279	2.05774478563852e-11 ; 8.32434453463818e-09	-7.93327518440537 ; -5.69783990627669	Hue	FarmCPU, BLINK	2178.5	LOC107838796
1254199	8	1246922	1253331	2.05774478563852e-11 ; 8.32434453463818e-09	-7.93327518440537 ; -5.69783990627669	Hue	FarmCPU, BLINK	4072.5	LOC107879603
1254199	8	1259361	1260773	2.05774478563852e-11 ; 8.32434453463818e-09	-7.93327518440537 ; -5.69783990627669	Hue	FarmCPU, BLINK	5868	LOC107838797	defensin J1-1
1254199	8	1266871	1273210	2.05774478563852e-11 ; 8.32434453463818e-09	-7.93327518440537 ; -5.69783990627669	Hue	FarmCPU, BLINK	15841.5	LOC107838794
1254199	8	1276322	1278118	2.05774478563852e-11 ; 8.32434453463818e-09	-7.93327518440537 ; -5.69783990627669	Hue	FarmCPU, BLINK	23021	LOC107838795	defensin J1-2
1254199	8	1294382	1301806	2.05774478563852e-11 ; 8.32434453463818e-09	-7.93327518440537 ; -5.69783990627669	Hue	FarmCPU, BLINK	43895	LOC107838791
168819579	8	168813186	168827849	2.13503349570166e-07	5.41741698588527	Hue	BLINK	938.5	LOC107840387
168819579	8	168808687	168811159	2.13503349570166e-07	5.41741698588527	Hue	BLINK	9656	LOC107840386
168819579	8	168831556	168836369	2.13503349570166e-07	5.41741698588527	Hue	BLINK	14383.5	LOC107840388
168819579	8	168801760	168806102	2.13503349570166e-07	5.41741698588527	Hue	BLINK	15648	LOC107840385
168819579	8	168840754	168846720	2.13503349570166e-07	5.41741698588527	Hue	BLINK	24158	LOC107840389
168819579	8	168793664	168796541	2.13503349570166e-07	5.41741698588527	Hue	BLINK	24476.5	LOC107840384
168819579	8	168789917	168793547	2.13503349570166e-07	5.41741698588527	Hue	BLINK	27847	LOC107840381
168819579	8	168847026	168849541	2.13503349570166e-07	5.41741698588527	Hue	BLINK	28704.5	LOC107840391
168819579	8	168785105	168789404	2.13503349570166e-07	5.41741698588527	Hue	BLINK	32324.5	LOC107840382
168819579	8	168863351	168863993	2.13503349570166e-07	5.41741698588527	Hue	BLINK	44093	LOC107879993
168819579	8	168864601	168864672	2.13503349570166e-07	5.41741698588527	Hue	BLINK	45057.5	TRNAG-UCC
59998690	8	59985126	59988805	3.24694438255462e-10	8.05437407921615	Lightness	BLINK	11724.5	LOC107879671
8928812	9	8923785	8930962	7.23572540845637e-12 ; 1.43386678554196e-08	3.27051798645318 ; 4.01995231970272	Lightness	FarmCPU, BLINK	1438.5	LOC107843071
8928812	9	8947361	8952785	7.23572540845637e-12 ; 1.43386678554196e-08	3.27051798645318 ; 4.01995231970272	Lightness	FarmCPU, BLINK	21261	LOC107843072
8928812	9	8953378	8968394	7.23572540845637e-12 ; 1.43386678554196e-08	3.27051798645318 ; 4.01995231970272	Lightness	FarmCPU, BLINK	32074	LOC107843073
8928812	9	8977683	8978662	7.23572540845637e-12 ; 1.43386678554196e-08	3.27051798645318 ; 4.01995231970272	Lightness	FarmCPU, BLINK	49360.5	LOC107842225
219537423	10	219525526	219526104	2.86236776173251e-11 ; 5.0448818980236e-11	-1.3695105322946 ; -1.19608437360365	Brix	FarmCPU, BLINK	11608	LOC124887909
219537423	10	219558466	219562594	2.86236776173251e-11 ; 5.0448818980236e-11	-1.3695105322946 ; -1.19608437360365	Brix	FarmCPU, BLINK	23107	LOC124887675
219537423	10	219490402	219493182	2.86236776173251e-11 ; 5.0448818980236e-11	-1.3695105322946 ; -1.19608437360365	Brix	FarmCPU, BLINK	45631	LOC107845176
59026100	11	59021758	59029192	5.89631505601773e-09 ; 6.62909866505327e-07	0.86534453385238 ; 1.02141153256373	Brix	FarmCPU, BLINK	625	LOC107847901
59026100	11	59010181	59020893	5.89631505601773e-09 ; 6.62909866505327e-07	0.86534453385238 ; 1.02141153256373	Brix	FarmCPU, BLINK	10563	LOC107847900
89758338	11	89763384	89788497	6.2999688166545e-07	-1.88687811421943	Dry Matter	FarmCPU	17602.5	LOC107847390
89758338	11	89795252	89805209	6.2999688166545e-07	-1.88687811421943	Dry Matter	FarmCPU	41892.5	LOC107847991
101349384	2	101347068	101351653	2.99869443322384e-07 ; 6.28681351414484e-07	-1.4454736342238 ; -1.43926446199733	Dry Matter	FarmCPU, BLINK	23.5	LOC107858819
101349384	2	101362542	101367658	2.99869443322384e-07 ; 6.28681351414484e-07	-1.4454736342238 ; -1.43926446199733	Dry Matter	FarmCPU, BLINK	15716	LOC107858820
101349384	2	101367987	101369996	2.99869443322384e-07 ; 6.28681351414484e-07	-1.4454736342238 ; -1.43926446199733	Dry Matter	FarmCPU, BLINK	19607.5	LOC107858823
239477671	3	239477106	239482042	8.21164531135403e-09 ; 5.84584170088676e-07	0.731242425637401 ; 0.870188021095097	Brix	FarmCPU, BLINK	1903	LOC107862820
239477671	3	239468599	239475947	8.21164531135403e-09 ; 5.84584170088676e-07	0.731242425637401 ; 0.870188021095097	Brix	FarmCPU, BLINK	5398	LOC107862819
239477671	3	239482929	239486387	8.21164531135403e-09 ; 5.84584170088676e-07	0.731242425637401 ; 0.870188021095097	Brix	FarmCPU, BLINK	6987	LOC107862821
239477671	3	239487450	239490081	8.21164531135403e-09 ; 5.84584170088676e-07	0.731242425637401 ; 0.870188021095097	Brix	FarmCPU, BLINK	11094.5	LOC107864946
239477671	3	239490660	239490732	8.21164531135403e-09 ; 5.84584170088676e-07	0.731242425637401 ; 0.870188021095097	Brix	FarmCPU, BLINK	13025	TRNAI-UAU
239477671	3	239491882	239494576	8.21164531135403e-09 ; 5.84584170088676e-07	0.731242425637401 ; 0.870188021095097	Brix	FarmCPU, BLINK	15558	LOC107864947
239477671	3	239437190	239437736	8.21164531135403e-09 ; 5.84584170088676e-07	0.731242425637401 ; 0.870188021095097	Brix	FarmCPU, BLINK	40208	LOC107864945
222835581	4	222833541	222836447	3.70430729501567e-08	1.04489421404827	Brix	BLINK	587	LOC107867177
222835581	4	222821504	222826156	3.70430729501567e-08	1.04489421404827	Brix	BLINK	11751	LOC107869450
222835581	4	222851026	222851131	3.70430729501567e-08	1.04489421404827	Brix	BLINK	15497.5	LOC124898334
222835581	4	222853934	222856850	3.70430729501567e-08	1.04489421404827	Brix	BLINK	19811	LOC107867162
222835581	4	222859413	222864522	3.70430729501567e-08	1.04489421404827	Brix	BLINK	26386.5	LOC107867161
222835581	4	222805669	222809056	3.70430729501567e-08	1.04489421404827	Brix	BLINK	28218.5	LOC115900863	serine/threonine-protein kinase
222835581	4	222864418	222872258	3.70430729501567e-08	1.04489421404827	Brix	BLINK	32757	LOC107867160
222835581	4	222798367	222803629	3.70430729501567e-08	1.04489421404827	Brix	BLINK	34583	ALC	transcription factor ALC
222835581	4	222788701	222795469	3.70430729501567e-08	1.04489421404827	Brix	BLINK	43496	LOC107867176
164792817	5	164788003	164792440	1.71792022096865e-08	0.987304074558116	Brix	FarmCPU	2595.5	LOC107872534
164792817	5	164802297	164805324	1.71792022096865e-08	0.987304074558116	Brix	FarmCPU	10993.5	LOC107871933
7963	7	11896	13227	9.67657606149682e-12 ; 3.34750104025248e-10	1.22675854111474 ; 1.43176440018742	Brix	FarmCPU, BLINK	4598.5	LOC124885532
7963	7	26461	32811	9.67657606149682e-12 ; 3.34750104025248e-10	1.22675854111474 ; 1.43176440018742	Brix	FarmCPU, BLINK	21673	LOC107865530
7963	7	45091	49398	9.67657606149682e-12 ; 3.34750104025248e-10	1.22675854111474 ; 1.43176440018742	Brix	FarmCPU, BLINK	39281.5	LOC124885533
89471447	7	89468417	89478831	9.08646859301644e-08 ; 7.11696262881462e-07	0.783842732910167 ; 0.883362140561455	Brix	FarmCPU, BLINK	2177	LOC107877834
89471447	7	89462495	89467957	9.08646859301644e-08 ; 7.11696262881462e-07	0.783842732910167 ; 0.883362140561455	Brix	FarmCPU, BLINK	6221	LOC124885589
171596809	8	171595461	171599091	1.87488678202192e-07	1.41973528979655	Dry Matter	FarmCPU	467	LOC107840542
171596809	8	171599973	171600924	1.87488678202192e-07	1.41973528979655	Dry Matter	FarmCPU	3639.5	LOC107840543
171596809	8	171605234	171606211	1.87488678202192e-07	1.41973528979655	Dry Matter	FarmCPU	8913.5	LOC107840544
171596809	8	171631751	171636166	1.87488678202192e-07	1.41973528979655	Dry Matter	FarmCPU	37149.5	LOC107840546
171596809	8	171546121	171555024	1.87488678202192e-07	1.41973528979655	Dry Matter	FarmCPU	46236.5	LOC107840541
171596809	8	171643349	171645076	1.87488678202192e-07	1.41973528979655	Dry Matter	FarmCPU	47403.5	LOC107880036
203813106	9	203795892	203803253	7.33184055091553e-08	0.673061191222013	Brix	FarmCPU	13533.5	LOC107854028
78182843	9	78178716	78184757	2.89965498138525e-07	-1.82584685154879	Dry Matter	BLINK	1106.5	LOC107842536
2354742	10	2352047	2360554	9.2945497193067e-10	-1136.64659143796	Firmness	BLINK	1558.5	LOC107845233
2354742	10	2361099	2365550	9.2945497193067e-10	-1136.64659143796	Firmness	BLINK	8582.5	LOC107845234
2354742	10	2367082	2370824	9.2945497193067e-10	-1136.64659143796	Firmness	BLINK	14211	LOC107845633
2354742	10	2372325	2379371	9.2945497193067e-10	-1136.64659143796	Firmness	BLINK	21106	LOC107845509
2354742	10	2390772	2396240	9.2945497193067e-10	-1136.64659143796	Firmness	BLINK	38764	LOC107845806
2354742	10	2303495	2307206	9.2945497193067e-10	-1136.64659143796	Firmness	BLINK	49391.5	LOC124888078
62627768	11	62619906	62628765	5.73469184235243e-09	-364.536932436553	Consistency	FarmCPU	3432.5	LOC107847383
62627768	11	62619906	62628765	2.22007026331491e-10	-267.406958593673	Firmness	FarmCPU	3432.5	LOC107847383
1041782	12	1032266	1049768	2.70225885551337e-09	-30.0151343404223	Viscosity index	BLINK	765	LOC107850399
1041782	12	1050301	1054641	2.70225885551337e-09	-30.0151343404223	Viscosity index	BLINK	10689	LOC107850398
1041782	12	1024037	1030714	2.70225885551337e-09	-30.0151343404223	Viscosity index	BLINK	14406.5	LOC107850863
1041782	12	1015587	1018572	2.70225885551337e-09	-30.0151343404223	Viscosity index	BLINK	24702.5	LOC107851189
1041782	12	1011244	1015535	2.70225885551337e-09	-30.0151343404223	Viscosity index	BLINK	28392.5	LOC107851188
1041782	12	1005236	1007638	2.70225885551337e-09	-30.0151343404223	Viscosity index	BLINK	35345	LOC107851672
1041782	12	995672	997894	2.70225885551337e-09	-30.0151343404223	Viscosity index	BLINK	44999	LOC107851673
18311170	12	18303273	18311600	2.04466237727868e-07	738.944053630915	Consistency	FarmCPU	3733.5	LOC107850487
18311170	12	18273698	18275776	2.04466237727868e-07	738.944053630915	Consistency	FarmCPU	36433	LOC107849418
110063743	2	110062082	110066106	3.05905277237361e-13	33.3543508473248	Viscosity index	FarmCPU	351	LOC107861089
110063743	2	110111971	110115320	3.05905277237361e-13	33.3543508473248	Viscosity index	FarmCPU	49902.5	LOC107861094
138985096	2	138981740	138986985	2.43748830774447e-11	595.382534759568	Consistency	FarmCPU	733.5	LOC107859894
138985096	2	138976734	138981436	2.43748830774447e-11	595.382534759568	Consistency	FarmCPU	6011	LOC107859895
138985096	2	138997315	138997846	2.43748830774447e-11	595.382534759568	Consistency	FarmCPU	12484.5	LOC107861318
138985096	2	139002609	139005249	2.43748830774447e-11	595.382534759568	Consistency	FarmCPU	18833	LOC107859892
138985096	2	138959055	138963123	2.43748830774447e-11	595.382534759568	Consistency	FarmCPU	24007	LOC107861317
138985096	2	138958141	138959050	2.43748830774447e-11	595.382534759568	Consistency	FarmCPU	26500.5	LOC107861316
138985096	2	138948135	138950004	2.43748830774447e-11	595.382534759568	Consistency	FarmCPU	36026.5	LOC107859887
138985096	2	139025435	139033441	2.43748830774447e-11	595.382534759568	Consistency	FarmCPU	44342	LOC107859891
56271874	2	56293280	56293435	1.20854545260978e-07	267.952103456107	Firmness	BLINK	21483.5	LOC124896459
236994146	3	236991433	237001590	1.91357150821846e-09	25.5205353296799	Viscosity index	FarmCPU	2365.5	LOC107862878
236994146	3	236988271	236991297	1.91357150821846e-09	25.5205353296799	Viscosity index	FarmCPU	4362	LOC107866069
236994146	3	236968268	236970136	1.91357150821846e-09	25.5205353296799	Viscosity index	FarmCPU	24944	LOC107866070
236994146	3	237018454	237026267	1.91357150821846e-09	25.5205353296799	Viscosity index	FarmCPU	28214.5	LOC107862877
236994146	3	237026669	237032187	1.91357150821846e-09	25.5205353296799	Viscosity index	FarmCPU	35282	LOC107862876
236994146	3	236955452	236958426	1.91357150821846e-09	25.5205353296799	Viscosity index	FarmCPU	37207	LOC107862880
236994146	3	236947973	236955265	1.91357150821846e-09	25.5205353296799	Viscosity index	FarmCPU	42527	LOC107862879
216495682	5	216494607	216496000	3.23963976225199e-07	-349.411394445473	Consistency	FarmCPU	378.5	LOC107876471
216495682	5	216492937	216494557	3.23963976225199e-07	-349.411394445473	Consistency	FarmCPU	1935	LOC107877112
216495682	5	216497860	216512764	3.23963976225199e-07	-349.411394445473	Consistency	FarmCPU	9630	LOC124898630
216495682	5	216512962	216514056	3.23963976225199e-07	-349.411394445473	Consistency	FarmCPU	17827	LOC124898631
216495682	5	216515592	216517270	3.23963976225199e-07	-349.411394445473	Consistency	FarmCPU	20749	LOC124898632
220575535	5	220574777	220577452	4.38390628695412e-07	184.730448282507	Firmness	FarmCPU	579.5	LOC107871454
220575535	5	220598789	220603254	4.38390628695412e-07	184.730448282507	Firmness	FarmCPU	25486.5	LOC124898814
220575535	5	220548661	220549927	4.38390628695412e-07	184.730448282507	Firmness	FarmCPU	26241	LOC124898812
220575535	5	220544980	220546505	4.38390628695412e-07	184.730448282507	Firmness	FarmCPU	29792.5	LOC107871453
220575535	5	220541448	220546609	4.38390628695412e-07	184.730448282507	Firmness	FarmCPU	31506.5	LOC107871452
220575535	5	220538775	220539278	4.38390628695412e-07	184.730448282507	Firmness	FarmCPU	36508.5	LOC107872221
220575535	5	220532348	220537619	4.38390628695412e-07	184.730448282507	Firmness	FarmCPU	40551.5	LOC107871451
220575535	5	220528081	220530355	4.38390628695412e-07	184.730448282507	Firmness	FarmCPU	46317	LOC107871444	biotin carboxyl carrier protein of acetyl-CoA carboxylase%2C chloroplastic-like
217437222	6	217436835	217439100	5.81039088859572e-18 ; 5.05423637028067e-09	-1999.4190030224 ; -1615.49558375355	Consistency	FarmCPU, BLINK	745.5	LOC107875733
217437222	6	217420516	217430480	5.81039088859572e-18 ; 5.05423637028067e-09	-1999.4190030224 ; -1615.49558375355	Consistency	FarmCPU, BLINK	11724	LOC107875734
217437222	6	217447484	217459986	5.81039088859572e-18 ; 5.05423637028067e-09	-1999.4190030224 ; -1615.49558375355	Consistency	FarmCPU, BLINK	16513	LOC107875732
217437222	6	217410694	217416889	5.81039088859572e-18 ; 5.05423637028067e-09	-1999.4190030224 ; -1615.49558375355	Consistency	FarmCPU, BLINK	23430.5	LOC107875737
217437222	6	217462149	217465899	5.81039088859572e-18 ; 5.05423637028067e-09	-1999.4190030224 ; -1615.49558375355	Consistency	FarmCPU, BLINK	26802	LOC107875729
217437222	6	217407661	217409740	5.81039088859572e-18 ; 5.05423637028067e-09	-1999.4190030224 ; -1615.49558375355	Consistency	FarmCPU, BLINK	28521.5	LOC107875736
217437222	6	217466334	217474313	5.81039088859572e-18 ; 5.05423637028067e-09	-1999.4190030224 ; -1615.49558375355	Consistency	FarmCPU, BLINK	33101.5	LOC107875731
217437222	6	217477554	217486406	5.81039088859572e-18 ; 5.05423637028067e-09	-1999.4190030224 ; -1615.49558375355	Consistency	FarmCPU, BLINK	44758	LOC107875728
217437222	6	217436835	217439100	2.24621494780347e-15 ; 6.04675410799627e-15	-1352.69925674825 ; -1132.4428780884	Firmness	FarmCPU, BLINK	745.5	LOC107875733
217437222	6	217420516	217430480	2.24621494780347e-15 ; 6.04675410799627e-15	-1352.69925674825 ; -1132.4428780884	Firmness	FarmCPU, BLINK	11724	LOC107875734
217437222	6	217447484	217459986	2.24621494780347e-15 ; 6.04675410799627e-15	-1352.69925674825 ; -1132.4428780884	Firmness	FarmCPU, BLINK	16513	LOC107875732
217437222	6	217410694	217416889	2.24621494780347e-15 ; 6.04675410799627e-15	-1352.69925674825 ; -1132.4428780884	Firmness	FarmCPU, BLINK	23430.5	LOC107875737
217437222	6	217462149	217465899	2.24621494780347e-15 ; 6.04675410799627e-15	-1352.69925674825 ; -1132.4428780884	Firmness	FarmCPU, BLINK	26802	LOC107875729
217437222	6	217407661	217409740	2.24621494780347e-15 ; 6.04675410799627e-15	-1352.69925674825 ; -1132.4428780884	Firmness	FarmCPU, BLINK	28521.5	LOC107875736
217437222	6	217466334	217474313	2.24621494780347e-15 ; 6.04675410799627e-15	-1352.69925674825 ; -1132.4428780884	Firmness	FarmCPU, BLINK	33101.5	LOC107875731
217437222	6	217477554	217486406	2.24621494780347e-15 ; 6.04675410799627e-15	-1352.69925674825 ; -1132.4428780884	Firmness	FarmCPU, BLINK	44758	LOC107875728
6566326	6	6570224	6570580	2.39905344293275e-11 ; 1.42602257748913e-08	-45.9032244720046 ; -45.100583099239	Cohesiveness	FarmCPU, BLINK	4076	LOC124899239
6566326	6	6599440	6599546	2.39905344293275e-11 ; 1.42602257748913e-08	-45.9032244720046 ; -45.100583099239	Cohesiveness	FarmCPU, BLINK	33167	LOC124899843
123304540	7	123343319	123343393	2.5164805803013e-07	-27.8646636816319	Viscosity index	FarmCPU	38816	TRNAQ-UUG
123340127	7	123343319	123343393	6.31891894012522e-08	286.862870940021	Firmness	FarmCPU	3229	TRNAQ-UUG
76618830	7	76615628	76638499	2.89174943289754e-12	-40.5609542578526	Viscosity index	FarmCPU	8233.5	LOC107876497
76618830	7	76588919	76601922	2.89174943289754e-12	-40.5609542578526	Viscosity index	FarmCPU	23409.5	LOC107877882
76618832	7	76615628	76638499	7.06064231124166e-08	-35.6011368594708	Viscosity index	BLINK	8231.5	LOC107876497
76618832	7	76588919	76601922	7.06064231124166e-08	-35.6011368594708	Viscosity index	BLINK	23411.5	LOC107877882
37671708	8	37665045	37684149	6.91910936941825e-08	-324.945570181754	Consistency	FarmCPU	2889	LOC107846078
37671708	8	37646563	37652384	6.91910936941825e-08	-324.945570181754	Consistency	FarmCPU	22234.5	LOC107846058
37671708	8	37636970	37642448	6.91910936941825e-08	-324.945570181754	Consistency	FarmCPU	31999	LOC107846042
37671708	8	37709097	37711026	6.91910936941825e-08	-324.945570181754	Consistency	FarmCPU	38353.5	LOC107846107
37671708	8	37712973	37723405	6.91910936941825e-08	-324.945570181754	Consistency	FarmCPU	46481	LOC107846112
141248711	9	141243285	141259257	7.98363893177833e-08	26.7852818890503	Viscosity index	FarmCPU	2560	LOC107842447
65077867	9	65077361	65079102	1.44742475173038e-10	439.972444896117	Consistency	BLINK	364.5	LOC107842526
65077867	9	65080908	65084130	1.44742475173038e-10	439.972444896117	Consistency	BLINK	4652	LOC107842528
65077867	9	65077361	65079102	1.82023470690156e-09	251.84071859639	Firmness	BLINK	364.5	LOC107842526
65077867	9	65080908	65084130	1.82023470690156e-09	251.84071859639	Firmness	BLINK	4652	LOC107842528
Morphological traits
SNP	Chr	start	end	P.value	Effect	Variable	Model	hit_dist	gene_name	description
180149657	10	180145204	180150532	8.83777590809933e-10	50.2562946393082	Seeds per fruit	FarmCPU	1789	LOC107843397
180149657	10	180140452	180144577	8.83777590809933e-10	50.2562946393082	Seeds per fruit	FarmCPU	7142.5	LOC107843398
180149657	10	180129644	180136025	8.83777590809933e-10	50.2562946393082	Seeds per fruit	FarmCPU	16822.5	LOC107843399
180149657	10	180169684	180170770	8.83777590809933e-10	50.2562946393082	Seeds per fruit	FarmCPU	20570	LOC124887841
202854917	10	202850738	202858501	2.51853865861794e-08 ; 1.06612331619414e-07	-1.24537615587117 ; -0.876433965057183	Fruit Length	FarmCPU, BLINK	297.5	LOC107843548
202854917	10	202859235	202859307	2.51853865861794e-08 ; 1.06612331619414e-07	-1.24537615587117 ; -0.876433965057183	Fruit Length	FarmCPU, BLINK	4354	TRNAK-CUU
202854917	10	202829748	202835364	2.51853865861794e-08 ; 1.06612331619414e-07	-1.24537615587117 ; -0.876433965057183	Fruit Length	FarmCPU, BLINK	22361	LOC107843549
202854917	10	202878150	202881164	2.51853865861794e-08 ; 1.06612331619414e-07	-1.24537615587117 ; -0.876433965057183	Fruit Length	FarmCPU, BLINK	24740	LOC107843546
202854917	10	202827092	202827163	2.51853865861794e-08 ; 1.06612331619414e-07	-1.24537615587117 ; -0.876433965057183	Fruit Length	FarmCPU, BLINK	27789.5	TRNAP-AGG
202854917	10	202821719	202823812	2.51853865861794e-08 ; 1.06612331619414e-07	-1.24537615587117 ; -0.876433965057183	Fruit Length	FarmCPU, BLINK	32151.5	LOC107843550
218847217	10	218845582	218847529	4.542897874428e-12	-7.84495202726831	Fruit Weight	BLINK	661.5	LOC107845167
218847217	10	218839510	218840070	4.542897874428e-12	-7.84495202726831	Fruit Weight	BLINK	7427	LOC107845166
218847217	10	218848709	218864672	4.542897874428e-12	-7.84495202726831	Fruit Weight	BLINK	9473.5	LOC107843890
218847217	10	218836078	218838673	4.542897874428e-12	-7.84495202726831	Fruit Weight	BLINK	9841.5	LOC107845164
218847217	10	218831781	218835420	4.542897874428e-12	-7.84495202726831	Fruit Weight	BLINK	13616.5	LOC107843888
218847217	10	218864827	218867562	4.542897874428e-12	-7.84495202726831	Fruit Weight	BLINK	18977.5	LOC107843892
218847217	10	218824341	218826735	4.542897874428e-12	-7.84495202726831	Fruit Weight	BLINK	21679	LOC107843887
218847217	10	218870066	218873966	4.542897874428e-12	-7.84495202726831	Fruit Weight	BLINK	24799	LOC107843891
218847217	10	218878208	218882832	4.542897874428e-12	-7.84495202726831	Fruit Weight	BLINK	33303	LOC107843893
218847217	10	218811016	218815034	4.542897874428e-12	-7.84495202726831	Fruit Weight	BLINK	34192	LOC107844691
218847217	10	218883806	218886418	4.542897874428e-12	-7.84495202726831	Fruit Weight	BLINK	37895	LOC107843894
218847217	10	218889619	218891347	4.542897874428e-12	-7.84495202726831	Fruit Weight	BLINK	43266	LOC107845168
218847217	10	218795996	218809303	4.542897874428e-12	-7.84495202726831	Fruit Weight	BLINK	44567.5	LOC107843886
220191595	10	220190322	220192855	3.84133078377288e-11	-16.3396063035178	Seeds per fruit	FarmCPU	6.5	LOC124887682
220191595	10	220202041	220203207	3.84133078377288e-11	-16.3396063035178	Seeds per fruit	FarmCPU	11029	LOC107843962
220191595	10	220178218	220180344	3.84133078377288e-11	-16.3396063035178	Seeds per fruit	FarmCPU	12314	LOC124887681
220191595	10	220204319	220209120	3.84133078377288e-11	-16.3396063035178	Seeds per fruit	FarmCPU	15124.5	LOC107844718
220191595	10	220163310	220164190	3.84133078377288e-11	-16.3396063035178	Seeds per fruit	FarmCPU	27845	LOC124887914
220191595	10	220234858	220245182	3.84133078377288e-11	-16.3396063035178	Seeds per fruit	FarmCPU	48425	LOC107843965
220474555	10	220474653	220475249	4.90513632733485e-07	0.890124831323937	Fruit Length	FarmCPU	396	LOC107843991
220474555	10	220439785	220447786	4.90513632733485e-07	0.890124831323937	Fruit Length	FarmCPU	30769.5	LOC107845186
220474555	10	220433386	220437990	4.90513632733485e-07	0.890124831323937	Fruit Length	FarmCPU	38867	LOC107843982
4510268	11	4509416	4515927	8.64284073232807e-11	1.40306299684956	Fruit Length	FarmCPU	2403.5	LOC107847459
4510268	11	4503483	4509383	8.64284073232807e-11	1.40306299684956	Fruit Length	FarmCPU	3835	LOC107847460
4510268	11	4517995	4528510	8.64284073232807e-11	1.40306299684956	Fruit Length	FarmCPU	12984.5	LOC107848085
4510268	11	4530356	4534371	8.64284073232807e-11	1.40306299684956	Fruit Length	FarmCPU	22095.5	LOC107848451
4510268	11	4482303	4482376	8.64284073232807e-11	1.40306299684956	Fruit Length	FarmCPU	27928.5	TRNAW-CCA
4510268	11	4473950	4474022	8.64284073232807e-11	1.40306299684956	Fruit Length	FarmCPU	36282	TRNAK-UUU
4510268	11	4469083	4469406	8.64284073232807e-11	1.40306299684956	Fruit Length	FarmCPU	41023.5	LOC124888583
9119654	11	9107588	9124513	4.34646618732103e-07	-0.35832261235009	Fruit Width	FarmCPU	3603.5	LOC107846750
9119654	11	9112802	9116896	4.34646618732103e-07	-0.35832261235009	Fruit Width	FarmCPU	4805	LOC107847288
9119654	11	9106013	9107877	4.34646618732103e-07	-0.35832261235009	Fruit Width	FarmCPU	12709	LOC124888627
9119654	11	9082306	9105787	4.34646618732103e-07	-0.35832261235009	Fruit Width	FarmCPU	25607.5	LOC107847289
9119654	11	9146531	9150230	4.34646618732103e-07	-0.35832261235009	Fruit Width	FarmCPU	28726.5	LOC107846951
9119654	11	9085107	9093608	4.34646618732103e-07	-0.35832261235009	Fruit Width	FarmCPU	30296.5	LOC124888626
9119654	11	9077854	9079875	4.34646618732103e-07	-0.35832261235009	Fruit Width	FarmCPU	40789.5	LOC107847290
9119654	11	9161670	9166356	4.34646618732103e-07	-0.35832261235009	Fruit Width	FarmCPU	44359	LOC107847412
169222657	12	169268456	169269116	6.22157777064606e-15	-38.5664929979999	Seeds per fruit	FarmCPU	46129	LOC124889687
26734420	12	26741137	26744534	2.59527004167596e-10	5.32129938626472	Fruit Weight	BLINK	8415.5	LOC107849347
26734420	12	26724166	26726873	2.59527004167596e-10	5.32129938626472	Fruit Weight	BLINK	8900.5	LOC107850196
26734420	12	26741137	26744534	2.8683898957305e-08 ; 6.82425385388603e-08	0.300495159589309 ; 0.406259372187177	Fruit Width	FarmCPU, BLINK	8415.5	LOC107849347
26734420	12	26724166	26726873	2.8683898957305e-08 ; 6.82425385388603e-08	0.300495159589309 ; 0.406259372187177	Fruit Width	FarmCPU, BLINK	8900.5	LOC107850196
11423243	1	11414221	11425916	4.37325853809231e-08	12.9563753648646	Seeds per fruit	FarmCPU	3174.5	LOC107868389
11423243	1	11436437	11438675	4.37325853809231e-08	12.9563753648646	Seeds per fruit	FarmCPU	14313	LOC107865504
11423243	1	11440905	11442608	4.37325853809231e-08	12.9563753648646	Seeds per fruit	FarmCPU	18513.5	LOC107868408
11423243	1	11386355	11393348	4.37325853809231e-08	12.9563753648646	Seeds per fruit	FarmCPU	33391.5	LOC107868380
144658211	1	144645811	144666134	1.00798774882496e-07	-4.83483395932999	Fruit Weight	BLINK	2238.5	LOC107852591
144658211	1	144632886	144642601	1.00798774882496e-07	-4.83483395932999	Fruit Weight	BLINK	20467.5	LOC107838870
144658211	1	144623765	144625547	1.00798774882496e-07	-4.83483395932999	Fruit Weight	BLINK	33555	LOC107856247
222951940	1	222946917	222961542	1.69399936326104e-08	13.6858484298817	Seeds per fruit	FarmCPU	2289.5	LOC107852071
254074950	1	254082174	254082246	3.78854631203911e-11	0.639486050192201	Fruit Width	FarmCPU	7260	TRNAK-CUU
254074950	1	254057687	254075913	3.78854631203911e-11	0.639486050192201	Fruit Width	FarmCPU	8150	LOC107851331
254074950	1	254084342	254089831	3.78854631203911e-11	0.639486050192201	Fruit Width	FarmCPU	12136.5	LOC107851327
254074950	1	254091121	254103472	3.78854631203911e-11	0.639486050192201	Fruit Width	FarmCPU	22346.5	LOC107851271
254074950	1	254047963	254055279	3.78854631203911e-11	0.639486050192201	Fruit Width	FarmCPU	23329	LOC107851344
254074950	1	254043443	254047502	3.78854631203911e-11	0.639486050192201	Fruit Width	FarmCPU	29477.5	LOC107851352
254074950	1	254103954	254108211	3.78854631203911e-11	0.639486050192201	Fruit Width	FarmCPU	31132.5	LOC107863260
254074950	1	254033963	254040974	3.78854631203911e-11	0.639486050192201	Fruit Width	FarmCPU	37481.5	LOC107851257
141023253	2	141016017	141023925	1.66236595854465e-10 ; 5.75387010055312e-07	-15.9196375012481 ; -9.53506358650839	Fruit Weight	FarmCPU, BLINK	3282	LOC107854685
141023253	2	141024196	141047763	1.66236595854465e-10 ; 5.75387010055312e-07	-15.9196375012481 ; -9.53506358650839	Fruit Weight	FarmCPU, BLINK	12726.5	LOC107854682
141023253	2	141005915	141006904	1.66236595854465e-10 ; 5.75387010055312e-07	-15.9196375012481 ; -9.53506358650839	Fruit Weight	FarmCPU, BLINK	16843.5	LOC107854671
141023253	2	141001183	141002903	1.66236595854465e-10 ; 5.75387010055312e-07	-15.9196375012481 ; -9.53506358650839	Fruit Weight	FarmCPU, BLINK	21210	LOC107861323
141023253	2	140994145	140999050	1.66236595854465e-10 ; 5.75387010055312e-07	-15.9196375012481 ; -9.53506358650839	Fruit Weight	FarmCPU, BLINK	26655.5	LOC107859929
141023253	2	141049721	141050875	1.66236595854465e-10 ; 5.75387010055312e-07	-15.9196375012481 ; -9.53506358650839	Fruit Weight	FarmCPU, BLINK	27045	LOC107854680
141023253	2	141051764	141052942	1.66236595854465e-10 ; 5.75387010055312e-07	-15.9196375012481 ; -9.53506358650839	Fruit Weight	FarmCPU, BLINK	29100	LOC124896063
141023253	2	141055962	141057745	1.66236595854465e-10 ; 5.75387010055312e-07	-15.9196375012481 ; -9.53506358650839	Fruit Weight	FarmCPU, BLINK	33600.5	LOC107854679
141023253	2	141058020	141058091	1.66236595854465e-10 ; 5.75387010055312e-07	-15.9196375012481 ; -9.53506358650839	Fruit Weight	FarmCPU, BLINK	34802.5	TRNAD-GUC
141023253	2	140986571	140988995	1.66236595854465e-10 ; 5.75387010055312e-07	-15.9196375012481 ; -9.53506358650839	Fruit Weight	FarmCPU, BLINK	35470	LOC107859930
141023253	2	140972310	140975506	1.66236595854465e-10 ; 5.75387010055312e-07	-15.9196375012481 ; -9.53506358650839	Fruit Weight	FarmCPU, BLINK	49345	LOC107859943
153074316	2	153073655	153076518	7.2844772096901e-09	-7.9570767825416	Fruit Weight	BLINK	770.5	LOC107860724
153074316	2	153070958	153073324	7.2844772096901e-09	-7.9570767825416	Fruit Weight	BLINK	2175	LOC107860722
153074316	2	153076657	153093259	7.2844772096901e-09	-7.9570767825416	Fruit Weight	BLINK	10642	LOC107860723
153074316	2	153062108	153063621	7.2844772096901e-09	-7.9570767825416	Fruit Weight	BLINK	11451.5	LOC107860720
153074316	2	153058148	153061189	7.2844772096901e-09	-7.9570767825416	Fruit Weight	BLINK	14647.5	LOC107860721
153074316	2	153052835	153057040	7.2844772096901e-09	-7.9570767825416	Fruit Weight	BLINK	19378.5	LOC107860719
153074316	2	153094230	153097768	7.2844772096901e-09	-7.9570767825416	Fruit Weight	BLINK	21683	LOC107860728
153074316	2	153050539	153051662	7.2844772096901e-09	-7.9570767825416	Fruit Weight	BLINK	23215.5	LOC107860718
153074316	2	153047455	153050223	7.2844772096901e-09	-7.9570767825416	Fruit Weight	BLINK	25477	LOC107860717
153074316	2	153098824	153105598	7.2844772096901e-09	-7.9570767825416	Fruit Weight	BLINK	27895	LOC107860727
153074316	2	153106776	153114195	7.2844772096901e-09	-7.9570767825416	Fruit Weight	BLINK	36169.5	LOC107860726
47364580	2	47364098	47365458	6.79589859879934e-15	-18.0555216295302	Seeds per fruit	FarmCPU	198	LOC124895865
47364580	2	47365359	47366979	6.79589859879934e-15	-18.0555216295302	Seeds per fruit	FarmCPU	1589	LOC107857683
47364580	2	47359760	47360104	6.79589859879934e-15	-18.0555216295302	Seeds per fruit	FarmCPU	4648	LOC124896147
47364580	2	47373200	47375413	6.79589859879934e-15	-18.0555216295302	Seeds per fruit	FarmCPU	9726.5	LOC107860863
79664455	2	79685384	79686099	1.40876782844374e-10 ; 3.87385276495949e-07	12.9408440836128 ; 13.9922809784357	Fruit Weight	FarmCPU, BLINK	21286.5	LOC107858642
79664455	2	79692030	79698198	1.40876782844374e-10 ; 3.87385276495949e-07	12.9408440836128 ; 13.9922809784357	Fruit Weight	FarmCPU, BLINK	30659	LOC107858641
79664455	2	79685384	79686099	8.28590810353289e-13	1.17071748352261	Fruit Width	FarmCPU	21286.5	LOC107858642
79664455	2	79692030	79698198	8.28590810353289e-13	1.17071748352261	Fruit Width	FarmCPU	30659	LOC107858641
249876181	3	249871611	249880506	8.11423081205353e-14	-16.8426847155063	Seeds per fruit	FarmCPU	122.5	LOC107862516
249876181	3	249892691	249897215	8.11423081205353e-14	-16.8426847155063	Seeds per fruit	FarmCPU	18772	LOC107862517
249876181	3	249905708	249912577	8.11423081205353e-14	-16.8426847155063	Seeds per fruit	FarmCPU	32961.5	LOC107862518
521070	3	509136	524667	4.17345265393888e-07	6.15365340820878	Fruit Weight	FarmCPU	4168.5	LOC107864430
521070	3	538690	539355	4.17345265393888e-07	6.15365340820878	Fruit Weight	FarmCPU	17952.5	LOC124897305
521070	3	451532	501979	4.17345265393888e-07	6.15365340820878	Fruit Weight	FarmCPU	44314.5	LOC107864429
1973759	4	1968243	1970118	9.61943732188492e-08	-8.33744311406355	Fruit Weight	BLINK	4578.5	LOC107868414
1973759	4	1965871	1969198	9.61943732188492e-08	-8.33744311406355	Fruit Weight	BLINK	6224.5	LOC107869330
1973759	4	1960814	1963187	9.61943732188492e-08	-8.33744311406355	Fruit Weight	BLINK	11758.5	LOC107868418
1973759	4	1952867	1960146	9.61943732188492e-08	-8.33744311406355	Fruit Weight	BLINK	17252.5	LOC107868412
1973759	4	2003855	2012265	9.61943732188492e-08	-8.33744311406355	Fruit Weight	BLINK	34301	LOC124897832
1973759	4	1933087	1934215	9.61943732188492e-08	-8.33744311406355	Fruit Weight	BLINK	40108	LOC124897697
1973759	4	1930709	1931668	9.61943732188492e-08	-8.33744311406355	Fruit Weight	BLINK	42570.5	LOC124897585
1973759	4	2015448	2019941	9.61943732188492e-08	-8.33744311406355	Fruit Weight	BLINK	43935.5	LOC107868413
394063	5	388843	396021	2.46193238670077e-11	-23.792778629504	Seeds per fruit	FarmCPU	1631	LOC107846765
394063	5	382578	385263	2.46193238670077e-11	-23.792778629504	Seeds per fruit	FarmCPU	10142.5	LOC124898649
394063	5	376067	380079	2.46193238670077e-11	-23.792778629504	Seeds per fruit	FarmCPU	15990	LOC107870004
394063	5	402028	418730	2.46193238670077e-11	-23.792778629504	Seeds per fruit	FarmCPU	16316	LOC107854858
394063	5	361585	375947	2.46193238670077e-11	-23.792778629504	Seeds per fruit	FarmCPU	25297	LOC107870005
394063	5	419537	424881	2.46193238670077e-11	-23.792778629504	Seeds per fruit	FarmCPU	28146	LOC107869999
394063	5	427100	429990	2.46193238670077e-11	-23.792778629504	Seeds per fruit	FarmCPU	34482	LOC107870001
394063	5	353188	356957	2.46193238670077e-11	-23.792778629504	Seeds per fruit	FarmCPU	38990.5	LOC107870003
394063	5	350069	353272	2.46193238670077e-11	-23.792778629504	Seeds per fruit	FarmCPU	42392.5	LOC107870006
394063	5	433716	443447	2.46193238670077e-11	-23.792778629504	Seeds per fruit	FarmCPU	44518.5	LOC107869997
213169658	6	213167659	213187500	6.00116759548689e-13	-10.8488515266007	Fruit Weight	BLINK	7921.5	LOC107853114
214776908	6	214798190	214808223	7.26034497885784e-13	-22.8191441700195	Seeds per fruit	FarmCPU	26298.5	LOC107873903
214776908	6	214812730	214813308	7.26034497885784e-13	-22.8191441700195	Seeds per fruit	FarmCPU	36111	LOC124899618
18104669	7	18100215	18105157	1.67962188385067e-07	5.73181830495394	Fruit Weight	BLINK	1983	LOC107853608
18104669	7	18088518	18095802	1.67962188385067e-07	5.73181830495394	Fruit Weight	BLINK	12509	LOC107853607
18104669	7	18062062	18063945	1.67962188385067e-07	5.73181830495394	Fruit Weight	BLINK	41665.5	LOC107853611
18104669	7	18149526	18154967	1.67962188385067e-07	5.73181830495394	Fruit Weight	BLINK	47577.5	LOC107853606
209810175	7	209808132	209810505	3.77445100080585e-07	-7.96449970316921	Fruit Weight	FarmCPU	856.5	LOC107878431
209810175	7	209793162	209808052	3.77445100080585e-07	-7.96449970316921	Fruit Weight	FarmCPU	9568	LOC107878430
209810175	7	209853097	209856367	3.77445100080585e-07	-7.96449970316921	Fruit Weight	FarmCPU	44557	LOC107877334
209810175	7	209857457	209860192	3.77445100080585e-07	-7.96449970316921	Fruit Weight	FarmCPU	48649.5	LOC107876810
162409937	8	162408847	162412103	5.12154064342367e-07	5.54137213388809	Fruit Weight	FarmCPU	538	LOC107840078
162409937	8	162414513	162418614	5.12154064342367e-07	5.54137213388809	Fruit Weight	FarmCPU	6626.5	LOC107840079
162409937	8	162398146	162406520	5.12154064342367e-07	5.54137213388809	Fruit Weight	FarmCPU	7604	LOC107840077
162409937	8	162421559	162424135	5.12154064342367e-07	5.54137213388809	Fruit Weight	FarmCPU	12910	LOC107840081
162409937	8	162388308	162392269	5.12154064342367e-07	5.54137213388809	Fruit Weight	FarmCPU	19648.5	LOC107840076
162409937	8	162360506	162362638	5.12154064342367e-07	5.54137213388809	Fruit Weight	FarmCPU	48365	LOC107840075
162409937	8	162458655	162459893	5.12154064342367e-07	5.54137213388809	Fruit Weight	FarmCPU	49337	LOC107879441
162409937	8	162408847	162412103	6.82514035537333e-07	0.374508907484853	Fruit Width	FarmCPU	538	LOC107840078
162409937	8	162414513	162418614	6.82514035537333e-07	0.374508907484853	Fruit Width	FarmCPU	6626.5	LOC107840079
162409937	8	162398146	162406520	6.82514035537333e-07	0.374508907484853	Fruit Width	FarmCPU	7604	LOC107840077
162409937	8	162421559	162424135	6.82514035537333e-07	0.374508907484853	Fruit Width	FarmCPU	12910	LOC107840081
162409937	8	162388308	162392269	6.82514035537333e-07	0.374508907484853	Fruit Width	FarmCPU	19648.5	LOC107840076
162409937	8	162360506	162362638	6.82514035537333e-07	0.374508907484853	Fruit Width	FarmCPU	48365	LOC107840075
162409937	8	162458655	162459893	6.82514035537333e-07	0.374508907484853	Fruit Width	FarmCPU	49337	LOC107879441
188532963	9	188528714	188533617	5.5633514072243e-08	-0.994288330442863	Fruit Length	FarmCPU	1797.5	LOC107842324
206432522	9	206431921	206440755	4.36240561858091e-08	-0.972617625640048	Fruit Width	FarmCPU	3816	LOC107841891
206432522	9	206448661	206456933	4.36240561858091e-08	-0.972617625640048	Fruit Width	FarmCPU	20275	LOC107841896
206432522	9	206392437	206404004	4.36240561858091e-08	-0.972617625640048	Fruit Width	FarmCPU	34301.5	LOC107841884
206432522	9	206461944	206474936	4.36240561858091e-08	-0.972617625640048	Fruit Width	FarmCPU	35918	LOC107841900
206432522	9	206380337	206392122	4.36240561858091e-08	-0.972617625640048	Fruit Width	FarmCPU	46292.5	LOC107841885
