# Supplementary material for: Pangenomic and Phenotypic Characterization of Colombian Capsicum Germplasm Reveals the Genetic Basis of Fruit Quality Traits
Source: Int J Mol Sci. 2025 Aug 23;26(17):8205. doi: 10.3390/ijms26178205 (PMC12428763; doi:10.3390/ijms26178205)
Supplement: Supplementary file 1 [file ijms-26-08205-s001.zip › Table S2. Significant SNPs and candidate genes identified using BLINK and FarmCPU in the pangenome.xlsx]

## Sheet: Sheet1
Table S2. Significant SNPs and candidate genes identified using BLINK and FarmCPU in the pangenome
Chemical traits
SNP	Chr	start	end	P.value	Effect	Variable	Model	hit_dist	GeneID	Gene annotation
25381713	1	25365316	25367134	9.29066850042655e-10	-0.26692111596819	Capsaicin	FarmCPU	15488	Caz01g09770	Cytochrome P450
25381713	1	25373958	25375433	9.29066850042655e-10	-0.26692111596819	Capsaicin	FarmCPU	7017.5	Caz01g09780	Aconitate hydratase
25381713	1	25377911	25383219	9.29066850042655e-10	-0.26692111596819	Capsaicin	FarmCPU	1148	Caz01g09790	plastidal glycolate/glycerate translocator 1, chloroplastic
25381713	1	25403199	25407413	9.29066850042655e-10	-0.26692111596819	Capsaicin	FarmCPU	23593	Caz01g09800	4-coumarate--CoA ligase
63071363	1	62991888	63062286	1.44051189923447e-07	-0.935363013875096	Capsaicin	FarmCPU	44276	Caz01g15490	RING-type E3 ubiquitin transferase
63071363	1	63069270	63072717	1.44051189923447e-07	-0.935363013875096	Capsaicin	FarmCPU	369.5	Caz01g15500	G domain-containing protein
63071363	1	63104965	63106521	1.44051189923447e-07	-0.935363013875096	Capsaicin	FarmCPU	34380	Caz01g15510	SWIM-type domain-containing protein
158410147	2	158363329	158364123	3.81296388475491e-08	0.366084455523132	Capsaicin	BLINK	46421	Caz02g21420	DUF241 domain protein
158410147	2	158391484	158439385	3.81296388475491e-08	0.366084455523132	Capsaicin	BLINK	5287.5	Caz02g21430	CNH domain-containing protein
158410147	2	158443898	158444704	3.81296388475491e-08	0.366084455523132	Capsaicin	BLINK	34154	Caz02g21440	DUF241 domain-containing protein
34077430	3	34036053	34037129	1.13397565844399e-06	-0.078060926931634		BLINK	40839	Caz03g15460	Inositol-tetrakisphosphate 1-kinase
34077430	3	34047641	34047859	1.13397565844399e-06	-0.078060926931634		BLINK	29680	Caz03g15470	Mitotic-spindle organizing protein 1B
34077430	3	34053646	34056524	1.13397565844399e-06	-0.078060926931634		BLINK	22345	Caz03g15480	Acyl-[acyl-carrier-protein] hydrolase
34077430	3	34077136	34078914	1.13397565844399e-06	-0.078060926931634		BLINK	595	Caz03g15490	Heavy metal-associated isoprenylated plant protein
258478529	3	258465498	258480610	3.08483419914837e-07	0.15315396053278	Capsaicin	BLINK	5475	Caz03g32400	PHD-type domain-containing protein
258478529	3	258514257	258519046	3.08483419914837e-07	0.15315396053278	Capsaicin	BLINK	38122.5	Caz03g32410	Imidazoleglycerol-phosphate dehydratase
258478529	3	258525849	258529228	3.08483419914837e-07	0.15315396053278	Capsaicin	BLINK	49009.5	Caz03g32420	Photosystem II D1 processing protein PSB27-H2, chloroplastic
288803535	3	288762277	288775001	6.05989460227152e-07	-0.261118178982133	Capsaicinoids	BLINK	34896	Caz03g41890	Putative PA domain, presenilin/signal peptide peptidase
288803535	3	288779565	288782610	6.05989460227152e-07	-0.261118178982133	Capsaicinoids	BLINK	22447.5	Caz03g41900	putative late blight resistance protein homolog R1B-16
288803535	3	288785771	288792013	6.05989460227152e-07	-0.261118178982133	Capsaicinoids	BLINK	14643	Caz03g41910	PORR domain-containing protein
288803535	3	288801340	288813812	6.05989460227152e-07	-0.261118178982133	Capsaicinoids	BLINK	4041	Caz03g41920	ATP-dependent DNA helicase 2 subunit KU70
10147500	4	10096757	10103744	2.05293412393922e-22 ; 1.07285310073977e-15	0.942311096413811 ; 1.08796965972471	Capsaicin	FarmCPU, BLINK	47249.5	Caz04g05170	Putative subtilisin-like protease
10147500	4	10096757	10103744	1.51826500990331e-08	0.892375284361917	Capsaicinoids	FarmCPU	47249.5	Caz04g05170	Putative subtilisin-like protease
10147500	4	10130900	10141169	1.51826500990331e-08	0.892375284361917	Capsaicinoids	FarmCPU	11465.5	Caz04g05180	Protein kinase domain-containing protein
10147500	4	10130900	10141169	2.05293412393922e-22 ; 1.07285310073977e-15	0.942311096413811 ; 1.08796965972471	Capsaicin	FarmCPU, BLINK	11465.5	Caz04g05180	Protein kinase domain-containing protein
10147500	4	10144285	10151003	2.05293412393922e-22 ; 1.07285310073977e-15	0.942311096413811 ; 1.08796965972471	Capsaicin	FarmCPU, BLINK	144	Caz04g05190	RING-type domain-containing protein
10147500	4	10144285	10151003	1.51826500990331e-08	0.892375284361917	Capsaicinoids	FarmCPU	144	Caz04g05190	RING-type domain-containing protein
10147500	4	10163690	10168011	1.51826500990331e-08	0.892375284361917	Capsaicinoids	FarmCPU	18350.5	Caz04g05200	HXXXD-type acyl-transferase family protein
10147500	4	10163690	10168011	2.05293412393922e-22 ; 1.07285310073977e-15	0.942311096413811 ; 1.08796965972471	Capsaicin	FarmCPU, BLINK	18350.5	Caz04g05200	HXXXD-type acyl-transferase family protein
10147500	4	10188670	10190013	1.51826500990331e-08	0.892375284361917	Capsaicinoids	FarmCPU	41841.5	Caz04g05210	Putative HXXXD-type acyl-transferase family protein
10147500	4	10188670	10190013	2.05293412393922e-22 ; 1.07285310073977e-15	0.942311096413811 ; 1.08796965972471	Capsaicin	FarmCPU, BLINK	41841.5	Caz04g05210	Putative HXXXD-type acyl-transferase family protein
47014083	5	46937409	46994731	6.85635164465717e-09	-0.598059604200619	Capsaicinoids	FarmCPU	48013	Caz05g08920	Diadenosine 5' family protein
47014083	5	47019512	47034111	6.85635164465717e-09	-0.598059604200619	Capsaicinoids	FarmCPU	12728.5	Caz05g08930	Mitogen-activated protein kinase
47014083	5	47047269	47054271	6.85635164465717e-09	-0.598059604200619	Capsaicinoids	FarmCPU	36687	Caz05g08940	t-SNARE coiled-coil homology domain-containing protein
252809495	5	252763030	252770157	5.88536655138916e-10 ; 5.51761523816817e-07	0.159933307688357 ; 0.251895628660414		FarmCPU, BLINK	42901.5	Caz05g22980	Phenylalanyl-tRNA synthetase
252809495	5	252770425	252776627	5.88536655138916e-10 ; 5.51761523816817e-07	0.159933307688357 ; 0.251895628660414		FarmCPU, BLINK	35969	Caz05g22990	Aspartate--tRNA ligase
252809495	5	252776875	252781000	5.88536655138916e-10 ; 5.51761523816817e-07	0.159933307688357 ; 0.251895628660414		FarmCPU, BLINK	30557.5	Caz05g23000	Isocitrate lyase
252809495	5	252781961	252788874	5.88536655138916e-10 ; 5.51761523816817e-07	0.159933307688357 ; 0.251895628660414		FarmCPU, BLINK	24077.5	Caz05g23010	PREDICTED: putative RNA-binding Luc7
252809495	5	252789983	252794390	5.88536655138916e-10 ; 5.51761523816817e-07	0.159933307688357 ; 0.251895628660414		FarmCPU, BLINK	17308.5	Caz05g23020	Biotin carboxyl carrier protein of acetyl-CoA carboxylase
252809495	5	252794553	252798533	5.88536655138916e-10 ; 5.51761523816817e-07	0.159933307688357 ; 0.251895628660414		FarmCPU, BLINK	12952	Caz05g23030	Thioredoxin domain-containing protein
252809495	5	252799508	252809805	5.88536655138916e-10 ; 5.51761523816817e-07	0.159933307688357 ; 0.251895628660414		FarmCPU, BLINK	4838.5	Caz05g23040	T-complex protein 1 subunit gamma
252809495	5	252809896	252813706	5.88536655138916e-10 ; 5.51761523816817e-07	0.159933307688357 ; 0.251895628660414		FarmCPU, BLINK	2306	Caz05g23050	Smr domain-containing protein
252809495	5	252818673	252827853	5.88536655138916e-10 ; 5.51761523816817e-07	0.159933307688357 ; 0.251895628660414		FarmCPU, BLINK	13768	Caz05g23060	protein odr-4 homolog
252809495	5	252828931	252831766	5.88536655138916e-10 ; 5.51761523816817e-07	0.159933307688357 ; 0.251895628660414		FarmCPU, BLINK	20853.5	Caz05g23070	Putative neuronal acetylcholine receptor subunit alpha-5-like
20269029	6	20230683	20231615	3.67806089104229e-10	-0.372680925263198	Capsaicin	BLINK	37880	Caz06g10160	E3 ubiquitin-protein ligase UPL3
20269029	6	20247279	20250226	3.67806089104229e-10	-0.372680925263198	Capsaicin	BLINK	20276.5	Caz06g10170	protein DCL, chloroplastic-like
20269029	6	20266753	20270503	3.67806089104229e-10	-0.372680925263198	Capsaicin	BLINK	401	Caz06g10180	Dof-type domain-containing protein
20269029	6	20282484	20285058	3.67806089104229e-10	-0.372680925263198	Capsaicin	BLINK	14742	Caz06g10190	PREDICTED: DUF674
20269029	6	20291715	20307796	3.67806089104229e-10	-0.372680925263198	Capsaicin	BLINK	30726.5	Caz06g10200	Putative calcium-binding protein
20269029	6	20307952	20309781	3.67806089104229e-10	-0.372680925263198	Capsaicin	BLINK	39837.5	Caz06g10210	Chlorophyll a-b binding protein, chloroplastic
23893533	6	23877683	23924698	1.19659835321794e-06	-0.141718666456785		BLINK	7657.5	Caz06g11190	Serine/threonine protein kinase
23893533	6	23925393	23928943	1.19659835321794e-06	-0.141718666456785		BLINK	33635	Caz06g11200	receptor-like kinase
23893533	6	23941722	23944115	1.19659835321794e-06	-0.141718666456785		BLINK	49385.5	Caz06g11210	Nudix hydrolase
26263398	6	26222572	26225776	6.33015643466453e-07	-2.58688041426122	Carotenoids	BLINK	39224	Caz06g12210	Alba domain-containing protein
26263398	6	26227381	26230980	6.33015643466453e-07	-2.58688041426122	Carotenoids	BLINK	34217.5	Caz06g12220	Putative polygalacturonase
26263398	6	26232194	26233807	6.33015643466453e-07	-2.58688041426122	Carotenoids	BLINK	30397.5	Caz06g12230	Putative trafficking protein particle complex subunit 2
26263398	6	26238773	26244019	6.33015643466453e-07	-2.58688041426122	Carotenoids	BLINK	22002	Caz06g12240	Lipoyl-binding domain-containing protein
26263398	6	26255990	26264487	6.33015643466453e-07	-2.58688041426122	Carotenoids	BLINK	3159.5	Caz06g12250	lys-63-specific deubiquitinase BRCC36-like
26263398	6	26268044	26269677	6.33015643466453e-07	-2.58688041426122	Carotenoids	BLINK	5462.5	Caz06g12260	Late embryogenesis abundant protein
27186899	6	27136587	27137306	2.22490754795079e-07	-0.127528803570921		FarmCPU	49952.5	Caz06g12600	Serine-rich protein-related
27186899	6	27138086	27140600	2.22490754795079e-07	-0.127528803570921		FarmCPU	47556	Caz06g12610	Putative Regulator of Vps4 activity in the MVB pathway protein
27186899	6	27184604	27188412	2.22490754795079e-07	-0.127528803570921		FarmCPU	391	Caz06g12620	Mitochondrial carrier protein
27186899	6	27189233	27189808	2.22490754795079e-07	-0.127528803570921		FarmCPU	2621.5	Caz06g12630	ATP-dependent RNA helicase DDX11
27186899	6	27190821	27197781	2.22490754795079e-07	-0.127528803570921		FarmCPU	7402	Caz06g12640	DNA helicase
27186899	6	27195676	27197587	2.22490754795079e-07	-0.127528803570921		FarmCPU	9732.5	Caz06g12650	DNA helicase
27186899	6	27214685	27218354	2.22490754795079e-07	-0.127528803570921		FarmCPU	29620.5	Caz06g12660	ULP_PROTEASE domain-containing protein
27186899	6	27220932	27223240	2.22490754795079e-07	-0.127528803570921		FarmCPU	35187	Caz06g12670	Ribosomal protein L37
2446148	8	2401897	2425589	1.28894255668537e-07	-2.20805289319584	Carotenoids	FarmCPU	32405	Caz08g00930	Cyclic nucleotide-binding domain-containing protein
2446148	8	2434056	2450433	1.28894255668537e-07	-2.20805289319584	Carotenoids	FarmCPU	3903.5	Caz08g00940	Sodium/hydrogen exchanger 1
2446148	8	2458230	2463761	1.28894255668537e-07	-2.20805289319584	Carotenoids	FarmCPU	14847.5	Caz08g00950	Protein kinase domain-containing protein
2446148	8	2468966	2474363	1.28894255668537e-07	-2.20805289319584	Carotenoids	FarmCPU	25516.5	Caz08g00960	Transmembrane 9 superfamily member
2446148	8	2478154	2481045	1.28894255668537e-07	-2.20805289319584	Carotenoids	FarmCPU	33451.5	Caz08g00970	CASP-like protein
159982240	8	159945271	159947556	1.10642196478867e-09	-0.269806568253558	Capsaicinoids	FarmCPU	35826.5	Caz08g18710	DNA-directed RNA polymerase II subunit RPB1 isoform X1
159982240	8	159950415	159951188	1.10642196478867e-09	-0.269806568253558	Capsaicinoids	FarmCPU	31438.5	Caz08g18720	periaxin-like
159982240	8	159962198	159963250	1.10642196478867e-09	-0.269806568253558	Capsaicinoids	FarmCPU	19516	Caz08g18730	periaxin-like
159982240	8	159965104	159966142	1.10642196478867e-09	-0.269806568253558	Capsaicinoids	FarmCPU	16617	Caz08g18740	periaxin-like
159982240	8	159968349	159969401	1.10642196478867e-09	-0.269806568253558	Capsaicinoids	FarmCPU	13365	Caz08g18750	periaxin-like
159982240	8	159971750	159972517	1.10642196478867e-09	-0.269806568253558	Capsaicinoids	FarmCPU	10106.5	Caz08g18760	periaxin-like
159982240	8	159982177	159984686	1.10642196478867e-09	-0.269806568253558	Capsaicinoids	FarmCPU	1191.5	Caz08g18770	J domain-containing protein
159982240	8	159997606	159998904	1.10642196478867e-09	-0.269806568253558	Capsaicinoids	FarmCPU	16015	Caz08g18780	Unknown protein
159982240	8	160017378	160043208	1.10642196478867e-09	-0.269806568253558	Capsaicinoids	FarmCPU	48053	Caz08g18790	Guanosine nucleotide diphosphate dissociation inhibitor
166557407	8	166525433	166526349	3.92986286573191e-07	-6.46667770681234	Carotenoids	FarmCPU	31516	Caz08g22010	Abhydrolase_3 domain-containing protein
166557407	8	166535430	166539995	3.92986286573191e-07	-6.46667770681234	Carotenoids	FarmCPU	19694.5	Caz08g22020	KRR1 small subunit processome component
166557407	8	166545266	166550275	3.92986286573191e-07	-6.46667770681234	Carotenoids	FarmCPU	9636.5	Caz08g22030	Sulfotransferase
166557407	8	166553087	166561059	3.92986286573191e-07	-6.46667770681234	Carotenoids	FarmCPU	334	Caz08g22040	Polyadenylate-binding protein
166557407	8	166563992	166571342	3.92986286573191e-07	-6.46667770681234	Carotenoids	FarmCPU	10260	Caz08g22050	Carboxypeptidase
166557407	8	166588008	166590455	3.92986286573191e-07	-6.46667770681234	Carotenoids	FarmCPU	31824.5	Caz08g22060	Carboxypeptidase
166557407	8	166605971	166607219	3.92986286573191e-07	-6.46667770681234	Carotenoids	FarmCPU	49188	Caz08g22070	Calmodulin-binding protein
1146939	10	1104096	1107751	2.42228396543404e-07	0.26879136165247	Capsaicin	FarmCPU	41015.5	Caz10g00160	Protein TIC 214
1146939	10	1140722	1143470	2.42228396543404e-07	0.26879136165247	Capsaicin	FarmCPU	4843	Caz10g00170	Non-LTR retroelement reverse transcriptase
1146939	10	1155848	1156495	2.42228396543404e-07	0.26879136165247	Capsaicin	FarmCPU	9232.5	Caz10g00180	Photosystem II CP43 reaction center protein
1146939	10	1165192	1167285	2.42228396543404e-07	0.26879136165247	Capsaicin	FarmCPU	19299.5	Caz10g00190	Cell division control protein 48-like protein C
200717895	10	200671286	200674021	9.71917572990772e-07	8.46430987774049	Carotenoids	FarmCPU	45241.5	Caz10g17540	Cytochrome P450
200717895	10	200678499	200687143	9.71917572990772e-07	8.46430987774049	Carotenoids	FarmCPU	35074	Caz10g17550	2-(3-amino-3-carboxypropyl)histidine synthase subunit 2
200717895	10	200692783	200712041	9.71917572990772e-07	8.46430987774049	Carotenoids	FarmCPU	15483	Caz10g17560	V-type proton ATPase subunit
200717895	10	200712795	200715036	9.71917572990772e-07	8.46430987774049	Carotenoids	FarmCPU	3979.5	Caz10g17570	Phytocyanin domain-containing protein
200717895	10	200716038	200721316	9.71917572990772e-07	8.46430987774049	Carotenoids	FarmCPU	782	Caz10g17580	5-methyltetrahydropteroyltriglutamate--homocysteine S-methyltransferase
200717895	10	200735191	200737484	9.71917572990772e-07	8.46430987774049	Carotenoids	FarmCPU	18442.5	Caz10g17590	Ankyrin repeat protein like
200717895	10	200756842	200758786	9.71917572990772e-07	8.46430987774049	Carotenoids	FarmCPU	39919	Caz10g17600	MYB transcription factor
200717895	10	200760420	200763738	9.71917572990772e-07	8.46430987774049	Carotenoids	FarmCPU	44184	Caz10g17610	Maltase-glucoamylase, intestinal protein
205050122	11	205048489	205057534	3.33458997742157e-11	0.34772377444908	Capsaicin	FarmCPU	2889.5	Caz11g13090	deoxynucleoside triphosphate triphosphohydrolase SAMHD1 homolog
243601939	12	243601051	243603778	4.85908296310355e-11	0.3845060275647	Capsaicin	FarmCPU	475.5	Caz12g21690	Vetispiradiene synthase
243601939	12	243601051	243603778	2.09488347406366e-13 ; 8.25850664203673e-07	0.468299196299843 ; 0.676227997954798	Capsaicinoids	FarmCPU, BLINK	475.5	Caz12g21690	Vetispiradiene synthase
243601939	12	243601051	243603778	6.64871957262012e-12 ; 1.02303630492679e-11	0.234241146685892 ; 0.236031159724306		FarmCPU, BLINK	475.5	Caz12g21690	Vetispiradiene synthase
243601939	12	243635639	243638371	4.85908296310355e-11	0.3845060275647	Capsaicin	FarmCPU	35066	Caz12g21700	Vetispiradiene synthase
243601939	12	243635639	243638371	2.09488347406366e-13 ; 8.25850664203673e-07	0.468299196299843 ; 0.676227997954798	Capsaicinoids	FarmCPU, BLINK	35066	Caz12g21700	Vetispiradiene synthase
243601939	12	243635639	243638371	6.64871957262012e-12 ; 1.02303630492679e-11	0.234241146685892 ; 0.236031159724306		FarmCPU, BLINK	35066	Caz12g21700	Vetispiradiene synthase
249306128	12	249264058	249269140	5.44768310036324e-09	-0.276194658388306	Capsaicin	BLINK	39529	Caz12g23030	ULP_PROTEASE domain-containing protein
249306128	12	249278166	249279412	5.44768310036324e-09	-0.276194658388306	Capsaicin	BLINK	27339	Caz12g23040	DNA-directed RNA polymerase subunit beta like
249306128	12	249293140	249295581	5.44768310036324e-09	-0.276194658388306	Capsaicin	BLINK	11767.5	Caz12g23050	Pentatricopeptide repeat-containing protein
249306128	12	249296503	249308271	5.44768310036324e-09	-0.276194658388306	Capsaicin	BLINK	3741	Caz12g23060	Leucine zipper-EF-hand-containing transmembrane protein 1
249306128	12	249322201	249340021	5.44768310036324e-09	-0.276194658388306	Capsaicin	BLINK	24983	Caz12g23070	Acetohydroxy-acid synthase small subunit
249306128	12	249343241	249352749	5.44768310036324e-09	-0.276194658388306	Capsaicin	BLINK	41867	Caz12g23080	Type II inositol polyphosphate 5-phosphatase
251747377	12	251702892	251706629	8.42313509469874e-18 ; 5.81795536248318e-13	0.311999344492587 ; 0.412151973009138	Capsaicin	FarmCPU, BLINK	42616.5	Caz12g23910	Cyclin
251747377	12	251725393	251731915	8.42313509469874e-18 ; 5.81795536248318e-13	0.311999344492587 ; 0.412151973009138	Capsaicin	FarmCPU, BLINK	18723	Caz12g23920	14-3-3 protein
251747377	12	251743174	251747749	8.42313509469874e-18 ; 5.81795536248318e-13	0.311999344492587 ; 0.412151973009138	Capsaicin	FarmCPU, BLINK	1915.5	Caz12g23930	CAAD domain-containing protein
251747377	12	251754395	251767343	8.42313509469874e-18 ; 5.81795536248318e-13	0.311999344492587 ; 0.412151973009138	Capsaicin	FarmCPU, BLINK	13492	Caz12g23940	Putative pesticidal crystal cry8Ba-like
251747377	12	251770796	251771785	8.42313509469874e-18 ; 5.81795536248318e-13	0.311999344492587 ; 0.412151973009138	Capsaicin	FarmCPU, BLINK	23913.5	Caz12g23950	Mitochondrial uncoupling protein
251747377	12	251787662	251793650	8.42313509469874e-18 ; 5.81795536248318e-13	0.311999344492587 ; 0.412151973009138	Capsaicin	FarmCPU, BLINK	43279	Caz12g23960	UPF0029 domain-containing protein
255941131	12	255895565	255895810	1.23248040155484e-06	-3.14955294341443	Carotenoids	FarmCPU	45443.5	Caz12g25570	Auxin-induced protein like
255941131	12	255935916	255938722	1.23248040155484e-06	-3.14955294341443	Carotenoids	FarmCPU	3812	Caz12g25580	Glucan endo-1,3-beta-glucosidase
255941131	12	255942115	255943428	1.23248040155484e-06	-3.14955294341443	Carotenoids	FarmCPU	1640.5	Caz12g25590	F-box domain-containing protein
255941131	12	255952308	255952757	1.23248040155484e-06	-3.14955294341443	Carotenoids	FarmCPU	11401.5	Caz12g25600	auxin-responsive protein SAUR68-like
255941131	12	255989866	255990315	1.23248040155484e-06	-3.14955294341443	Carotenoids	FarmCPU	48959.5	Caz12g25610	Auxin-responsive protein
Physicochemical traits
SNP	Chr	start	end	P.value	Effect	Variable	Model	hit_dist	GeneID	Gene annotation
49510173	1	49472618	49475815	3.88594174429695e-08	-3.94234695528074	Hue	FarmCPU	35956.5	Caz01g12560	PMD domain-containing protein
49510173	1	49500440	49506565	3.88594174429695e-08	-3.94234695528074	Hue	FarmCPU	6670.5	Caz01g12570	RING-type domain-containing protein
49510173	1	49508567	49521146	3.88594174429695e-08	-3.94234695528074	Hue	FarmCPU	4683.5	Caz01g12580	Delta-aminolevulinic acid dehydratase
49510173	1	49528341	49530104	3.88594174429695e-08	-3.94234695528074	Hue	FarmCPU	19049.5	Caz01g12590	Peroxidase
49510173	1	49530368	49545906	3.88594174429695e-08	-3.94234695528074	Hue	FarmCPU	27964	Caz01g12600	Ubiquitin carboxyl-terminal hydrolase
132104804	1	132108680	132126895	6.13007190622845e-08	3.06791302305959	Lightness	BLINK	12983.5	Caz01g20210	Protein kinase, putative
234710291	1	234702568	234736863	5.3943656772255e-10	3.82255714220326	Lightness	BLINK	9424.5	Caz01g28880	Anaphase-promoting complex subunit 7
164374621	2	164341447	164345097	8.15312582387416e-07	-3.25570775998821	Hue	BLINK	31349	Caz02g25050	Kinase family protein
164374621	2	164341447	164345097	1.77438160910888e-14 ; 1.01850578794697e-10	-5.39508819914799 ; -3.20894154346633	Lightness	FarmCPU, BLINK	31349	Caz02g25050	Kinase family protein
164374621	2	164346347	164346854	8.15312582387416e-07	-3.25570775998821	Hue	BLINK	28020.5	Caz02g25060	Polcalcin
164374621	2	164346347	164346854	1.77438160910888e-14 ; 1.01850578794697e-10	-5.39508819914799 ; -3.20894154346633	Lightness	FarmCPU, BLINK	28020.5	Caz02g25060	Polcalcin
164374621	2	164347278	164354105	8.15312582387416e-07	-3.25570775998821	Hue	BLINK	23929.5	Caz02g25070	PfkB domain-containing protein
164374621	2	164347278	164354105	1.77438160910888e-14 ; 1.01850578794697e-10	-5.39508819914799 ; -3.20894154346633	Lightness	FarmCPU, BLINK	23929.5	Caz02g25070	PfkB domain-containing protein
164374621	2	164370808	164374132	8.15312582387416e-07	-3.25570775998821	Hue	BLINK	2151	Caz02g25080	Calcium binding protein
164374621	2	164370808	164374132	1.77438160910888e-14 ; 1.01850578794697e-10	-5.39508819914799 ; -3.20894154346633	Lightness	FarmCPU, BLINK	2151	Caz02g25080	Calcium binding protein
164374621	2	164374601	164381063	8.15312582387416e-07	-3.25570775998821	Hue	BLINK	3211	Caz02g25090	GDP-L-galactose phosphorylase 1
164374621	2	164374601	164381063	1.77438160910888e-14 ; 1.01850578794697e-10	-5.39508819914799 ; -3.20894154346633	Lightness	FarmCPU, BLINK	3211	Caz02g25090	GDP-L-galactose phosphorylase 1
164374621	2	164384163	164386296	8.15312582387416e-07	-3.25570775998821	Hue	BLINK	10608.5	Caz02g25100	C2 domain-containing protein
164374621	2	164384163	164386296	1.77438160910888e-14 ; 1.01850578794697e-10	-5.39508819914799 ; -3.20894154346633	Lightness	FarmCPU, BLINK	10608.5	Caz02g25100	C2 domain-containing protein
164374621	2	164417339	164421315	8.15312582387416e-07	-3.25570775998821	Hue	BLINK	44706	Caz02g25110	AMPK1_CBM domain-containing protein
164374621	2	164417339	164421315	1.77438160910888e-14 ; 1.01850578794697e-10	-5.39508819914799 ; -3.20894154346633	Lightness	FarmCPU, BLINK	44706	Caz02g25110	AMPK1_CBM domain-containing protein
164374621	2	164422977	164423832	8.15312582387416e-07	-3.25570775998821	Hue	BLINK	48783.5	Caz02g25120	Putative ADP-ribosylation factor GTPase-activating protein AGD11-like
164374621	2	164422977	164423832	1.77438160910888e-14 ; 1.01850578794697e-10	-5.39508819914799 ; -3.20894154346633	Lightness	FarmCPU, BLINK	48783.5	Caz02g25120	Putative ADP-ribosylation factor GTPase-activating protein AGD11-like
164572974	2	164560990	164569653	3.64248381031904e-08	-3.93953847070871	Lightness	FarmCPU	7652.5	Caz02g25190	Peptidase_M3 domain-containing protein
164572974	2	164570650	164579604	3.64248381031904e-08	-3.93953847070871	Lightness	FarmCPU	2153	Caz02g25200	protein kinase family protein
164572974	2	164582272	164587238	3.64248381031904e-08	-3.93953847070871	Lightness	FarmCPU	11781	Caz02g25210	Endoribonuclease E
164572974	2	164588047	164592546	3.64248381031904e-08	-3.93953847070871	Lightness	FarmCPU	17322.5	Caz02g25220	Glycine-rich domain-containing protein 1
164572974	2	164597598	164600195	3.64248381031904e-08	-3.93953847070871	Lightness	FarmCPU	25922.5	Caz02g25230	Transcription factor like
175794605	2	175751113	175753903	9.20679542824754e-07	-5.14802963149424	Hue	BLINK	42097	Caz02g32280	Abhydrolase_3 domain-containing protein
175794605	2	175755875	175760808	9.20679542824754e-07	-5.14802963149424	Hue	BLINK	36263.5	Caz02g32290	Serine/threonine protein phosphatase 2A regulatory subunit
175794605	2	175763590	175770697	9.20679542824754e-07	-5.14802963149424	Hue	BLINK	27461.5	Caz02g32300	HAUS6_N domain-containing protein
175794605	2	175775758	175776360	9.20679542824754e-07	-5.14802963149424	Hue	BLINK	18546	Caz02g32310	CCHC-type domain-containing protein
175794605	2	175790716	175796656	9.20679542824754e-07	-5.14802963149424	Hue	BLINK	919	Caz02g32320	UBX domain-containing protein
18982623	3	18946081	18948467	2.61696779432128e-08	6.36877166957941	Hue	FarmCPU	35349	Caz03g09980	protein NRT1/ PTR FAMILY 2.11-like
18982623	3	18958624	18960351	2.61696779432128e-08	6.36877166957941	Hue	FarmCPU	23135.5	Caz03g09990	Bromo domain-containing protein
18982623	3	18967754	18972581	2.61696779432128e-08	6.36877166957941	Hue	FarmCPU	12455.5	Caz03g10000	protein NRT1/ PTR FAMILY 2.11-like
18982623	3	18972650	18973441	2.61696779432128e-08	6.36877166957941	Hue	FarmCPU	9577.5	Caz03g10010	Auxin response factor
18982623	3	18976524	18983957	2.61696779432128e-08	6.36877166957941	Hue	FarmCPU	2382.5	Caz03g10020	Plasma membrane ATPase
18982623	3	19000694	19006148	2.61696779432128e-08	6.36877166957941	Hue	FarmCPU	20798	Caz03g10030	Calcium-dependent protein kinase
19048316	3	19000694	19006148	1.30433426385163e-09	6.84496149492857	Lightness	BLINK	44895	Caz03g10030	Calcium-dependent protein kinase
18982623	3	19026996	19033673	2.61696779432128e-08	6.36877166957941	Hue	FarmCPU	47711.5	Caz03g10040	Pentatricopeptide repeat-containing protein
19048316	3	19026996	19033673	1.30433426385163e-09	6.84496149492857	Lightness	BLINK	17981.5	Caz03g10040	Pentatricopeptide repeat-containing protein
19048316	3	19039753	19048474	1.30433426385163e-09	6.84496149492857	Lightness	BLINK	4202.5	Caz03g10050	USP domain-containing protein
19048316	3	19052389	19054413	1.30433426385163e-09	6.84496149492857	Lightness	BLINK	5085	Caz03g10060	LOB domain-containing protein
19048316	3	19055231	19063105	1.30433426385163e-09	6.84496149492857	Lightness	BLINK	10852	Caz03g10070	Zinc finger protein BRUTUS-like
55726080	3	55740862	55741683	1.30425740514839e-09	-3.38638794225205	Chroma	BLINK	15192.5	Caz03g19840	Signal peptide peptidase-like 1
55726080	3	55751931	55754708	1.30425740514839e-09	-3.38638794225205	Chroma	BLINK	27239.5	Caz03g19850	Alkyl transferase
64380636	3	64372999	64382320	1.25068376058198e-14 ; 2.48982792623769e-11	6.87881178549083 ; 7.49633266845856	Hue	FarmCPU, BLINK	2976.5	Caz03g20810	probable transcriptional regulator SLK2
240633282	5	240626880	240629665	2.30555810167009e-18 ; 9.65421026109709e-11	6.13051998382662 ; 8.54714951261693	Chroma	FarmCPU, BLINK	5009.5	Caz05g18720	Glyco_transf_64 domain-containing protein
240633282	5	240626880	240629665	8.24792908451477e-08	4.01119926038984	Hue	FarmCPU	5009.5	Caz05g18720	Glyco_transf_64 domain-containing protein
240633282	5	240626880	240629665	6.14083950144712e-22 ; 9.08345937762562e-17	6.13964504927041 ; 6.33794555883318	Lightness	FarmCPU, BLINK	5009.5	Caz05g18720	Glyco_transf_64 domain-containing protein
240633282	5	240661195	240663926	2.30555810167009e-18 ; 9.65421026109709e-11	6.13051998382662 ; 8.54714951261693	Chroma	FarmCPU, BLINK	29278.5	Caz05g18730	nuclear pore complex protein NUP1-like
240633282	5	240661195	240663926	8.24792908451477e-08	4.01119926038984	Hue	FarmCPU	29278.5	Caz05g18730	nuclear pore complex protein NUP1-like
240633282	5	240661195	240663926	6.14083950144712e-22 ; 9.08345937762562e-17	6.13964504927041 ; 6.33794555883318	Lightness	FarmCPU, BLINK	29278.5	Caz05g18730	nuclear pore complex protein NUP1-like
10772228	6	10749984	10751072	1.90209321290643e-08	3.50029571308691	Hue	FarmCPU	21700	Caz06g06060	Core-2/I-branching beta-1%2C6-N-acetylglucosaminyltransferase family protein
10772228	6	10749984	10751072	1.78573317363262e-06	2.36479309440548	Lightness	BLINK	21700	Caz06g06060	Core-2/I-branching beta-1%2C6-N-acetylglucosaminyltransferase family protein
10772228	6	10758534	10771243	1.90209321290643e-08	3.50029571308691	Hue	FarmCPU	7339.5	Caz06g06070	Serine/threonine-protein phosphatase
10772228	6	10758534	10771243	1.78573317363262e-06	2.36479309440548	Lightness	BLINK	7339.5	Caz06g06070	Serine/threonine-protein phosphatase
10772228	6	10771509	10779402	1.90209321290643e-08	3.50029571308691	Hue	FarmCPU	3227.5	Caz06g06080	J domain-containing protein
10772228	6	10771509	10779402	1.78573317363262e-06	2.36479309440548	Lightness	BLINK	3227.5	Caz06g06080	J domain-containing protein
19959662	6	19916632	19918056	2.92422922003894e-09	-4.87832765000947	Chroma	BLINK	42318	Caz06g10020	FBD-associated F-box protein
19959662	6	19919254	19919789	2.92422922003894e-09	-4.87832765000947	Chroma	BLINK	40140.5	Caz06g10030	PREDICTED: DUF674
19959662	6	19929151	19930057	2.92422922003894e-09	-4.87832765000947	Chroma	BLINK	30058	Caz06g10040	PREDICTED: DUF674
19959662	6	19933801	19934434	2.92422922003894e-09	-4.87832765000947	Chroma	BLINK	25544.5	Caz06g10050	PREDICTED: DUF674
19959662	6	19963054	19964645	2.92422922003894e-09	-4.87832765000947	Chroma	BLINK	4187.5	Caz06g10060	Putative ovule protein
19959662	6	19981715	19990785	2.92422922003894e-09	-4.87832765000947	Chroma	BLINK	26588	Caz06g10070	Receptor-like protein kinase
231961960	6	231924719	231925261	1.83968868465875e-07	2.97548772541794	Hue	BLINK	36970	Caz06g26830	PMEI domain-containing protein
231961960	6	231992506	231992718	1.83968868465875e-07	2.97548772541794	Hue	BLINK	30652	Caz06g26840	MADS-box domain-containing protein
232356422	6	232350601	232358618	8.62438599034968e-11 ; 3.00258399839744e-08	-5.22939513875146 ; -4.73762187513577	Chroma	FarmCPU, BLINK	1812.5	Caz06g26860	Pleiotropic drug resistance abc transporter
250029332	6	250009999	250017265	7.7700312348639e-08	3.68696835568502	Hue	FarmCPU	15700	Caz06g29590	NAC domain protein
250029332	6	250071920	250075172	7.7700312348639e-08	3.68696835568502	Hue	FarmCPU	44214	Caz06g29600	NB-ARC domain-containing protein
178075086	7	178022263	178032120	1.17362683362315e-06	-6.0173066579122	Chroma	BLINK	47894.5	Caz07g10870	ABC transporter B family member 19-like
178075086	7	178058688	178076400	1.17362683362315e-06	-6.0173066579122	Chroma	BLINK	7542	Caz07g10880	Cytochrome b5 heme-binding domain-containing protein
262670915	7	262622740	262626783	8.72506232890905e-11 ; 1.73033529940703e-06	3.54741705654133 ; 7.4179481473968	Chroma	FarmCPU, BLINK	46153.5	Caz07g23660	indole-3-acetate O-methyltransferase 1
262670915	7	262641117	262649552	8.72506232890905e-11 ; 1.73033529940703e-06	3.54741705654133 ; 7.4179481473968	Chroma	FarmCPU, BLINK	25580.5	Caz07g23670	PHD finger family protein
262670915	7	262651220	262658744	8.72506232890905e-11 ; 1.73033529940703e-06	3.54741705654133 ; 7.4179481473968	Chroma	FarmCPU, BLINK	15933	Caz07g23680	Putative BPI/LBP family protein
262670915	7	262661346	262671229	8.72506232890905e-11 ; 1.73033529940703e-06	3.54741705654133 ; 7.4179481473968	Chroma	FarmCPU, BLINK	4627.5	Caz07g23690	Serine/threonine-protein phosphatase
262670915	7	262675114	262678557	8.72506232890905e-11 ; 1.73033529940703e-06	3.54741705654133 ; 7.4179481473968	Chroma	FarmCPU, BLINK	5920.5	Caz07g23700	t-SNARE coiled-coil homology domain-containing protein
262670915	7	262685282	262690553	8.72506232890905e-11 ; 1.73033529940703e-06	3.54741705654133 ; 7.4179481473968	Chroma	FarmCPU, BLINK	17002.5	Caz07g23710	Cell division protein FtsZ
262670915	7	262696897	262697952	8.72506232890905e-11 ; 1.73033529940703e-06	3.54741705654133 ; 7.4179481473968	Chroma	FarmCPU, BLINK	26509.5	Caz07g23720	Long-chain-alcohol O-fatty-acyltransferase
262670915	7	262698540	262707370	8.72506232890905e-11 ; 1.73033529940703e-06	3.54741705654133 ; 7.4179481473968	Chroma	FarmCPU, BLINK	32040	Caz07g23730	fimbrin-1
121340671	8	121303780	121304437	3.71833344322615e-07	-3.727104402644	Lightness	FarmCPU	36562.5	Caz08g06210	Sister chromatid cohesion protein
121340671	8	121339896	121356889	3.71833344322615e-07	-3.727104402644	Lightness	FarmCPU	7721.5	Caz08g06220	50S ribosomal protein L17-like
149142175	8	149096760	149102008	3.01019586485899e-10 ; 4.1886435206106e-08	4.13614287266147 ; 5.4606429690165	Chroma	FarmCPU, BLINK	42791	Caz08g12620	Pectinesterase
149142175	8	149105874	149107853	3.01019586485899e-10 ; 4.1886435206106e-08	4.13614287266147 ; 5.4606429690165	Chroma	FarmCPU, BLINK	35311.5	Caz08g12630	Hexosyltransferase
149142175	8	149108593	149110511	3.01019586485899e-10 ; 4.1886435206106e-08	4.13614287266147 ; 5.4606429690165	Chroma	FarmCPU, BLINK	32623	Caz08g12640	Hexosyltransferase
149142175	8	149111782	149115471	3.01019586485899e-10 ; 4.1886435206106e-08	4.13614287266147 ; 5.4606429690165	Chroma	FarmCPU, BLINK	28548.5	Caz08g12650	Hexosyltransferase
149142175	8	149116547	149128865	3.01019586485899e-10 ; 4.1886435206106e-08	4.13614287266147 ; 5.4606429690165	Chroma	FarmCPU, BLINK	19469	Caz08g12660	protein kinase family protein
149142175	8	149129925	149135349	3.01019586485899e-10 ; 4.1886435206106e-08	4.13614287266147 ; 5.4606429690165	Chroma	FarmCPU, BLINK	9538	Caz08g12670	Kinesin-like protein
149142175	8	149136283	149141910	3.01019586485899e-10 ; 4.1886435206106e-08	4.13614287266147 ; 5.4606429690165	Chroma	FarmCPU, BLINK	3078.5	Caz08g12680	DUF1995 domain-containing protein
149142175	8	149142253	149144256	3.01019586485899e-10 ; 4.1886435206106e-08	4.13614287266147 ; 5.4606429690165	Chroma	FarmCPU, BLINK	1079.5	Caz08g12690	Pentatricopeptide repeat-containing protein
149142175	8	149145197	149148196	3.01019586485899e-10 ; 4.1886435206106e-08	4.13614287266147 ; 5.4606429690165	Chroma	FarmCPU, BLINK	4521.5	Caz08g12700	Receptor-like protein kinase
149142175	8	149150391	149151334	3.01019586485899e-10 ; 4.1886435206106e-08	4.13614287266147 ; 5.4606429690165	Chroma	FarmCPU, BLINK	8687.5	Caz08g12710	ULP_PROTEASE domain-containing protein
149142175	8	149165232	149174551	3.01019586485899e-10 ; 4.1886435206106e-08	4.13614287266147 ; 5.4606429690165	Chroma	FarmCPU, BLINK	27716.5	Caz08g12720	J domain-containing protein
149142175	8	149175576	149178786	3.01019586485899e-10 ; 4.1886435206106e-08	4.13614287266147 ; 5.4606429690165	Chroma	FarmCPU, BLINK	35006	Caz08g12730	AAA domain-containing protein
155206515	8	155158875	155159926	7.32181405632283e-09	2.82009044795252	Lightness	BLINK	47114.5	Caz08g15930	Germin-like protein
155206515	8	155184927	155185763	7.32181405632283e-09	2.82009044795252	Lightness	BLINK	21170	Caz08g15940	TMV resistance protein N-like
155206515	8	155194578	155203446	7.32181405632283e-09	2.82009044795252	Lightness	BLINK	7503	Caz08g15950	Methionine S-methyltransferase
155206515	8	155204500	155210299	7.32181405632283e-09	2.82009044795252	Lightness	BLINK	884.5	Caz08g15960	Putative lycopene beta/epsilon cyclase protein
155206515	8	155228256	155245684	7.32181405632283e-09	2.82009044795252	Lightness	BLINK	30455	Caz08g15970	squamous cell carcinoma antigen recognized by T-cells 3
220323174	9	220315273	220319759	5.42553008403975e-08	-4.0657877916384	Lightness	FarmCPU	5658	Caz09g15550	PREDICTED: myosin-M heavy
220323174	9	220320689	220323602	5.42553008403975e-08	-4.0657877916384	Lightness	FarmCPU	1028.5	Caz09g15560	D-fructose-1,6-bisphosphate 1-phosphohydrolase
231678192	9	231676722	231682642	1.33116616297611e-09	8.47187675409089	Hue	FarmCPU	1490	Caz09g16480	Mitochondrial glycoprotein
231678192	9	231676722	231682642	1.05549117853503e-10	9.11247193459254	Lightness	FarmCPU	1490	Caz09g16480	Mitochondrial glycoprotein
1675999	10	1624660	1636294	3.49824353420086e-07	-2.80540722811102	Chroma	BLINK	45522	Caz10g00610	Enhancer of mrna-decapping protein 4
1675999	10	1638133	1642514	3.49824353420086e-07	-2.80540722811102	Chroma	BLINK	35675.5	Caz10g00620	Transcription termination factor like
1675999	10	1653352	1657360	3.49824353420086e-07	-2.80540722811102	Chroma	BLINK	20643	Caz10g00630	Ycf20-like protein
1675999	10	1670826	1673458	3.49824353420086e-07	-2.80540722811102	Chroma	BLINK	3857	Caz10g00640	Nudix hydrolase domain-containing protein
1675999	10	1675894	1678926	3.49824353420086e-07	-2.80540722811102	Chroma	BLINK	1411	Caz10g00650	fasciclin-like arabinogalactan protein 1
1675999	10	1686621	1689215	3.49824353420086e-07	-2.80540722811102	Chroma	BLINK	11919	Caz10g00660	G-patch domain-containing protein
1675999	10	1690878	1699429	3.49824353420086e-07	-2.80540722811102	Chroma	BLINK	19154.5	Caz10g00670	DEK_C domain-containing protein
1675999	10	1700842	1705141	3.49824353420086e-07	-2.80540722811102	Chroma	BLINK	26992.5	Caz10g00680	two-pore potassium channel 1-like
1675999	10	1706379	1715430	3.49824353420086e-07	-2.80540722811102	Chroma	BLINK	34905.5	Caz10g00690	Putative FCP1 domain, HAD-like domain, mitochondrial import inner membrane translocase subunit Tim50
199344622	10	199316951	199328339	5.13015442457563e-11	-4.37365924261595	Hue	FarmCPU	21977	Caz10g17170	E3 ubiquitin-protein ligase RHF2A-like
15812678	11	15811152	15818131	3.2211016962744e-07	-2.41540595582051	Lightness	BLINK	1963.5	Caz11g04840	Aldehyde oxidase
6963172	12	6962196	6966434	1.0374244950626e-06	-2.29667831512834	Lightness	BLINK	1143	Caz12g03480	histidine protein methyltransferase 1 homolog
6963172	12	6968608	6980132	1.0374244950626e-06	-2.29667831512834	Lightness	BLINK	11198	Caz12g03490	Glucan endo-1,3-beta-D-glucosidase
6963172	12	6988437	6992463	1.0374244950626e-06	-2.29667831512834	Lightness	BLINK	27278	Caz12g03500	Receptor-like kinase
6963172	12	6999078	7001225	1.0374244950626e-06	-2.29667831512834	Lightness	BLINK	36979.5	Caz12g03510	Glycosyltransferase
6963172	12	7008949	7011222	1.0374244950626e-06	-2.29667831512834	Lightness	BLINK	46913.5	Caz12g03520	Receptor-like protein kinase
22517896	12	22490659	22506184	3.63460499940478e-07	-3.06796077936538	Lightness	BLINK	19474.5	Caz12g07630	50S ribosomal protein L4
22517896	12	22517602	22522296	3.63460499940478e-07	-3.06796077936538	Lightness	BLINK	2053	Caz12g07640	Polyadenylate-binding protein
44245838	12	44233727	44235058	1.72716956374014e-06	-8.88189187688727	Hue	FarmCPU	11445.5	Caz12g09930	RING-type E3 ubiquitin transferase
251747443	12	251702892	251706629	1.50677094603025e-10	-4.44628813995298	Lightness	BLINK	42682.5	Caz12g23910	Cyclin
251747443	12	251725393	251731915	1.50677094603025e-10	-4.44628813995298	Lightness	BLINK	18789	Caz12g23920	14-3-3 protein
251747443	12	251743174	251747749	1.50677094603025e-10	-4.44628813995298	Lightness	BLINK	1981.5	Caz12g23930	CAAD domain-containing protein
251747443	12	251754395	251767343	1.50677094603025e-10	-4.44628813995298	Lightness	BLINK	13426	Caz12g23940	Putative pesticidal crystal cry8Ba-like
251747443	12	251770796	251771785	1.50677094603025e-10	-4.44628813995298	Lightness	BLINK	23847.5	Caz12g23950	Mitochondrial uncoupling protein
251747443	12	251787662	251793650	1.50677094603025e-10	-4.44628813995298	Lightness	BLINK	43213	Caz12g23960	UPF0029 domain-containing protein
254886905	12	254871666	254872526	5.43428481317614e-07	2.58689876278546	Lightness	BLINK	14809	Caz12g25120	Polysacc_synt_4 domain-containing protein
254886905	12	254884255	254887290	5.43428481317614e-07	2.58689876278546	Lightness	BLINK	1132.5	Caz12g25130	Calcium-transporting ATPase
254886905	12	254931617	254934252	5.43428481317614e-07	2.58689876278546	Lightness	BLINK	46029.5	Caz12g25140	Disease resistance protein N-like protein
255200480	12	255199407	255208620	8.21429344946121e-08	-2.86547040153301	Lightness	BLINK	3533.5	Caz12g25210	NADH dehydrogenase
255200480	12	255210214	255222051	8.21429344946121e-08	-2.86547040153301	Lightness	BLINK	15652.5	Caz12g25220	Nicastrin
255200480	12	255224801	255228094	8.21429344946121e-08	-2.86547040153301	Lightness	BLINK	25967.5	Caz12g25230	Coiled-coil domain-containing protein 16
255200480	12	255232654	255236235	8.21429344946121e-08	-2.86547040153301	Lightness	BLINK	33964.5	Caz12g25240	F-box domain-containing protein
255200480	12	255238371	255240816	8.21429344946121e-08	-2.86547040153301	Lightness	BLINK	39113.5	Caz12g25250	CENP-V/GFA domain-containing protein
14395584	1	14364693	14365485	3.07859641518584e-07	-1.03517954220879	Brix	FarmCPU	30495	Caz01g06770	Ubiquitin-conjugating enzyme, E2
14395584	1	14385129	14385452	3.07859641518584e-07	-1.03517954220879	Brix	FarmCPU	10293.5	Caz01g06780	Unknown protein
14395584	1	14395339	14396232	3.07859641518584e-07	-1.03517954220879	Brix	FarmCPU	201.5	Caz01g06790	AP2/ERF domain-containing transcription factor
14395584	1	14441025	14442374	3.07859641518584e-07	-1.03517954220879	Brix	FarmCPU	46115.5	Caz01g06800	PMD domain-containing protein
332083999	1	332044688	332062316	3.25675473483631e-07 ; 1.0846782223314e-06	-1.46632588882306 ; -1.3534103087888	Dry Matter	FarmCPU, BLINK	30497	Caz01g42280	HpcH_HpaI domain-containing protein
332083999	1	332063064	332074566	3.25675473483631e-07 ; 1.0846782223314e-06	-1.46632588882306 ; -1.3534103087888	Dry Matter	FarmCPU, BLINK	15184	Caz01g42290	protein kinase family protein
332083999	1	332079416	332079954	3.25675473483631e-07 ; 1.0846782223314e-06	-1.46632588882306 ; -1.3534103087888	Dry Matter	FarmCPU, BLINK	4314	Caz01g42300	DUF538 family protein (Protein of unknown function%2C DUF538)
332083999	1	332081605	332085738	3.25675473483631e-07 ; 1.0846782223314e-06	-1.46632588882306 ; -1.3534103087888	Dry Matter	FarmCPU, BLINK	327.5	Caz01g42310	Methionine gamma-lyase
332083999	1	332103198	332105225	3.25675473483631e-07 ; 1.0846782223314e-06	-1.46632588882306 ; -1.3534103087888	Dry Matter	FarmCPU, BLINK	20212.5	Caz01g42320	Putative transcription factor bHLH family
332083999	1	332107647	332111294	3.25675473483631e-07 ; 1.0846782223314e-06	-1.46632588882306 ; -1.3534103087888	Dry Matter	FarmCPU, BLINK	25471.5	Caz01g42330	AB hydrolase-1 domain-containing protein
332083999	1	332118526	332121040	3.25675473483631e-07 ; 1.0846782223314e-06	-1.46632588882306 ; -1.3534103087888	Dry Matter	FarmCPU, BLINK	35784	Caz01g42340	GDSL esterase/lipase
332083999	1	332124491	332124880	3.25675473483631e-07 ; 1.0846782223314e-06	-1.46632588882306 ; -1.3534103087888	Dry Matter	FarmCPU, BLINK	40686.5	Caz01g42350	Unknown protein
332083999	1	332125891	332128033	3.25675473483631e-07 ; 1.0846782223314e-06	-1.46632588882306 ; -1.3534103087888	Dry Matter	FarmCPU, BLINK	42963	Caz01g42360	DUF4033 domain-containing protein
332083999	1	332128702	332130021	3.25675473483631e-07 ; 1.0846782223314e-06	-1.46632588882306 ; -1.3534103087888	Dry Matter	FarmCPU, BLINK	45362.5	Caz01g42370	protein GPR107-like
332083999	1	332130573	332131786	3.25675473483631e-07 ; 1.0846782223314e-06	-1.46632588882306 ; -1.3534103087888	Dry Matter	FarmCPU, BLINK	47180.5	Caz01g42380	NAC domain-containing protein
167025930	2	167022436	167024079	6.1501577717892e-09	0.227307750297193		BLINK	2672.5	Caz02g26620	F-box domain-containing protein
167025930	2	167025526	167039142	6.1501577717892e-09	0.227307750297193		BLINK	6404	Caz02g26630	phosphatidylinositol 3,4,5-trisphosphate 3-phosphatase and protein-tyrosine-phosphatase PTEN2A-like
167025930	2	167040335	167043889	6.1501577717892e-09	0.227307750297193		BLINK	16182	Caz02g26640	Protein RER1
167025930	2	167044152	167046039	6.1501577717892e-09	0.227307750297193		BLINK	19165.5	Caz02g26650	UPF0481 protein At3g47200
167025930	2	167053760	167059105	6.1501577717892e-09	0.227307750297193		BLINK	30502.5	Caz02g26660	Peptidyl-tRNA hydrolase
34017154	5	34014671	34026478	8.47119655296352e-08	-1.36495301183759	Dry Matter	FarmCPU	3420.5	Caz05g07480	ADP-ribosylation factor GTPase-activating protein AGD4-like
34017154	5	34063060	34065977	8.47119655296352e-08	-1.36495301183759	Dry Matter	FarmCPU	47364.5	Caz05g07490	Fe2OG dioxygenase domain-containing protein
43541236	5	43532106	43541549	3.18704733184441e-08	-1.05823401338536	Brix	FarmCPU	4408.5	Caz05g08640	Ubiquitin-conjugating enzyme E2 variant
43541236	5	43582636	43599706	3.18704733184441e-08	-1.05823401338536	Brix	FarmCPU	49935	Caz05g08650	Peroxygenase
4872904	6	4833054	4838890	2.10291879414225e-07	-1.63682069479138	Dry Matter	BLINK	36932	Caz06g03080	Fe2OG dioxygenase domain-containing protein
4872904	6	4866904	4867506	2.10291879414225e-07	-1.63682069479138	Dry Matter	BLINK	5699	Caz06g03090	protein PSY1-like
4872904	6	4872443	4874509	2.10291879414225e-07	-1.63682069479138	Dry Matter	BLINK	572	Caz06g03100	Zinc finger CCCH domain-containing protein
4872904	6	4891080	4895236	2.10291879414225e-07	-1.63682069479138	Dry Matter	BLINK	20254	Caz06g03110	Phosphoinositide phospholipase C
4872904	6	4899099	4901612	2.10291879414225e-07	-1.63682069479138	Dry Matter	BLINK	27451.5	Caz06g03120	Pyridoxal 5'-phosphate synthase pdxS subunit
105848803	7	105830170	105844473	1.31886617861847e-10 ; 1.50563092745356e-06	1.4103609389401 ; 1.80830020303565	Dry Matter	FarmCPU, BLINK	11481.5	Caz07g08230	ADP-ribosylation factor family protein
105848803	7	105844882	105869042	1.31886617861847e-10 ; 1.50563092745356e-06	1.4103609389401 ; 1.80830020303565	Dry Matter	FarmCPU, BLINK	8159	Caz07g08240	galacturonokinase-like
212026535	11	211972180	211983622	1.27401635741207e-07	1.48923806507855	Dry Matter	BLINK	48634	Caz11g13620	WAT1-related protein
212026535	11	212026447	212028217	1.27401635741207e-07	1.48923806507855	Dry Matter	BLINK	797	Caz11g13630	Bet_v_1 domain-containing protein
212026535	11	212033380	212034595	1.27401635741207e-07	1.48923806507855	Dry Matter	BLINK	7452.5	Caz11g13640	Putative glutathione S-transferase parC
7945549	1	7910978	7916410	7.47805659859405e-12	-1167.25970517188	Consistency	FarmCPU	31855	Caz01g04050	UAA transporter
7945549	1	7923793	7927247	7.47805659859405e-12	-1167.25970517188	Consistency	FarmCPU	20029	Caz01g04060	UDP-galactose/UDP-glucose transporter 2-like
7945549	1	7936688	7945900	7.47805659859405e-12	-1167.25970517188	Consistency	FarmCPU	4255	Caz01g04070	RanBD1 domain-containing protein
7945549	1	7945974	7953463	7.47805659859405e-12	-1167.25970517188	Consistency	FarmCPU	4169.5	Caz01g04080	APO protein 1, chloroplastic-like
7945549	1	7954110	7957454	7.47805659859405e-12	-1167.25970517188	Consistency	FarmCPU	10233	Caz01g04090	NADH dehydrogenase [ubiquinone] 1 alpha subcomplex subunit 8
7945549	1	7962580	7966625	7.47805659859405e-12	-1167.25970517188	Consistency	FarmCPU	19053.5	Caz01g04100	Pentatricopeptide repeat-containing protein
7945549	1	7981191	8005146	7.47805659859405e-12	-1167.25970517188	Consistency	FarmCPU	47619.5	Caz01g04110	DNA-directed RNA polymerase
53462399	1	53429137	53432071	6.35389147666616e-08	-26.548420661336	Cohesiveness	FarmCPU	31795	Caz01g12960	Pentatricopeptide repeat-containing protein
53462399	1	53460643	53476741	6.35389147666616e-08	-26.548420661336	Cohesiveness	FarmCPU	6293	Caz01g12970	nuclear pore complex protein NUP98A
286693142	1	286684395	286709139	5.38549217813266e-08 ; 1.58694106546785e-07	358.936247695946 ; 406.338843704939	Consistency	FarmCPU, BLINK	3625	Caz01g35840	Malic enzyme
286693142	1	286684395	286709139	1.67402383533197e-06	255.080610487979	Firmness	FarmCPU, BLINK	3625	Caz01g35840	Malic enzyme
286693142	1	286710236	286712749	5.38549217813266e-08 ; 1.58694106546785e-07	358.936247695946 ; 406.338843704939	Consistency	FarmCPU, BLINK	18350.5	Caz01g35850	Pentatricopeptide repeat-containing protein
286693142	1	286710236	286712749	1.67402383533197e-06	255.080610487979	Firmness	FarmCPU, BLINK	18350.5	Caz01g35850	Pentatricopeptide repeat-containing protein
137340644	2	137299279	137300690	2.57330175467613e-07	1878.94717099136	Consistency	FarmCPU	40659.5	Caz02g12000	WRC domain-containing protein
137340644	2	137333177	137334804	2.57330175467613e-07	1878.94717099136	Consistency	FarmCPU	6653.5	Caz02g12010	WRC domain-containing protein
137340644	2	137342996	137344765	2.57330175467613e-07	1878.94717099136	Consistency	FarmCPU	3236.5	Caz02g12020	Putative pentatricopeptide repeat-containing protein-like
137340644	2	137356919	137359759	2.57330175467613e-07	1878.94717099136	Consistency	FarmCPU	17695	Caz02g12040	Putative disease resistance protein
137340644	2	137388934	137390493	2.57330175467613e-07	1878.94717099136	Consistency	FarmCPU	49069.5	Caz02g12050	Unknown protein
139709676	2	139691599	139692391	2.57330175467613e-07	1878.94717099136	Consistency	FarmCPU	17681	Caz02g12910	Fe2OG dioxygenase domain-containing protein
139709676	2	139708504	139718355	2.57330175467613e-07	1878.94717099136	Consistency	FarmCPU	3753.5	Caz02g12920	Bromo domain-containing protein
139709676	2	139724506	139734689	2.57330175467613e-07	1878.94717099136	Consistency	FarmCPU	19921.5	Caz02g12930	Exonuclease 1
175747321	2	175704137	175706881	7.69095590708323e-07	256.992547714647	Consistency	BLINK	41812	Caz02g32200	Cystinosin-like protein
175747321	2	175707594	175708178	7.69095590708323e-07	256.992547714647	Consistency	BLINK	39435	Caz02g32210	Histone-lysine N-methyltransferase trithorax-like protein
175747321	2	175709449	175713479	7.69095590708323e-07	256.992547714647	Consistency	BLINK	35857	Caz02g32220	TPX2 domain-containing protein
175747321	2	175715349	175717607	7.69095590708323e-07	256.992547714647	Consistency	BLINK	30843	Caz02g32230	GBBH-like_N domain-containing protein
175747321	2	175718781	175720488	7.69095590708323e-07	256.992547714647	Consistency	BLINK	27686.5	Caz02g32240	MYB transcription factor
175747321	2	175727685	175729990	7.69095590708323e-07	256.992547714647	Consistency	BLINK	18483.5	Caz02g32250	Glycosyltransferase family 92 protein
175747321	2	175730662	175733056	7.69095590708323e-07	256.992547714647	Consistency	BLINK	15462	Caz02g32260	RING-type domain-containing protein
175747321	2	175733359	175749787	7.69095590708323e-07	256.992547714647	Consistency	BLINK	5748	Caz02g32270	GPI inositol-deacylase
175747321	2	175751113	175753903	7.69095590708323e-07	256.992547714647	Consistency	BLINK	5187	Caz02g32280	Abhydrolase_3 domain-containing protein
175747321	2	175755875	175760808	7.69095590708323e-07	256.992547714647	Consistency	BLINK	11020.5	Caz02g32290	Serine/threonine protein phosphatase 2A regulatory subunit
175747321	2	175763590	175770697	7.69095590708323e-07	256.992547714647	Consistency	BLINK	19822.5	Caz02g32300	HAUS6_N domain-containing protein
175747321	2	175775758	175776360	7.69095590708323e-07	256.992547714647	Consistency	BLINK	28738	Caz02g32310	CCHC-type domain-containing protein
175747321	2	175790716	175796656	7.69095590708323e-07	256.992547714647	Consistency	BLINK	46365	Caz02g32320	UBX domain-containing protein
176578222	2	176541479	176544972	2.57330175467613e-07	1878.94717099136	Consistency	FarmCPU	34996.5	Caz02g32880	protein LAZY 1-like
176578222	2	176573309	176583107	2.57330175467613e-07	1878.94717099136	Consistency	FarmCPU	14	Caz02g32890	Putative metal-nicotianamine transporter YSL6
176578222	2	176586061	176588876	2.57330175467613e-07	1878.94717099136	Consistency	FarmCPU	9246.5	Caz02g32900	ACT domain-containing protein
176578222	2	176590232	176592672	2.57330175467613e-07	1878.94717099136	Consistency	FarmCPU	13230	Caz02g32910	Pentatricopeptide repeat-containing protein
176578222	2	176593226	176603919	2.57330175467613e-07	1878.94717099136	Consistency	FarmCPU	20350.5	Caz02g32920	Actin
176578222	2	176604246	176605606	2.57330175467613e-07	1878.94717099136	Consistency	FarmCPU	26704	Caz02g32930	Pollen Ole e 1 allergen/extensin
176578222	2	176617312	176620058	2.57330175467613e-07	1878.94717099136	Consistency	FarmCPU	40463	Caz02g32940	GRAS domain-containing protein
264302914	3	264256691	264259519	1.05091497859006e-06	-1398.56031673275	Consistency	FarmCPU	44809	Caz03g34080	3-ketoacyl-CoA synthase
264302947	3	264256691	264259519	1.05091497859006e-06	-1398.56031673275	Consistency	FarmCPU	44842	Caz03g34080	3-ketoacyl-CoA synthase
264302914	3	264300515	264305872	1.05091497859006e-06	-1398.56031673275	Consistency	FarmCPU	279.5	Caz03g34090	RING-type E3 ubiquitin transferase
264302947	3	264300515	264305872	1.05091497859006e-06	-1398.56031673275	Consistency	FarmCPU	246.5	Caz03g34090	RING-type E3 ubiquitin transferase
264302914	3	264307159	264311191	1.05091497859006e-06	-1398.56031673275	Consistency	FarmCPU	6261	Caz03g34100	sporulation-specific protein
264302947	3	264307159	264311191	1.05091497859006e-06	-1398.56031673275	Consistency	FarmCPU	6228	Caz03g34100	sporulation-specific protein
264302914	3	264313032	264317138	1.05091497859006e-06	-1398.56031673275	Consistency	FarmCPU	12171	Caz03g34110	Nop domain-containing protein
264302947	3	264313032	264317138	1.05091497859006e-06	-1398.56031673275	Consistency	FarmCPU	12138	Caz03g34110	Nop domain-containing protein
276502059	3	276473878	276475492	3.38175600712356e-07	347.465307589643	Consistency	BLINK	27374	Caz03g37270	MYB transcription factor
276502059	3	276476792	276478687	3.38175600712356e-07	347.465307589643	Consistency	BLINK	24319.5	Caz03g37280	Pentatricopeptide repeat-containing protein
276502059	3	276479429	276482713	3.38175600712356e-07	347.465307589643	Consistency	BLINK	20988	Caz03g37290	Putative ovule protein
276502059	3	276489184	276493376	3.38175600712356e-07	347.465307589643	Consistency	BLINK	10779	Caz03g37300	Putative folate-biopterin transporter chloroplastic-like
276502059	3	276501451	276508439	3.38175600712356e-07	347.465307589643	Consistency	BLINK	2886	Caz03g37310	Haloacid dehalogenase-like hydrolase domain-containing protein
276502059	3	276510036	276522138	3.38175600712356e-07	347.465307589643	Consistency	BLINK	14028	Caz03g37320	PREDICTED: ATP-dependent RNA helicase
276502059	3	276541335	276542813	3.38175600712356e-07	347.465307589643	Consistency	BLINK	40015	Caz03g37330	Ammonium transporter
145020134	4	145016359	145050203	1.27089189629448e-11 ; 1.36666874233545e-08	1261.1116729775 ; 1594.84529227121	Consistency	FarmCPU, BLINK	13147	Caz04g17380	zinc finger CCCH domain-containing protein 41-like
145020134	4	145016359	145050203	2.20350669337157e-07	955.997548767467	Firmness	FarmCPU, BLINK	13147	Caz04g17380	zinc finger CCCH domain-containing protein 41-like
26410257	5	26368436	26371728	1.09870049387047e-08 ; 9.30168055373294e-07	-456.690095527583 ; -342.379041975567	Consistency	FarmCPU, BLINK	40175	Caz05g06710	FAD synthase
26410257	5	26393718	26398317	1.09870049387047e-08 ; 9.30168055373294e-07	-456.690095527583 ; -342.379041975567	Consistency	FarmCPU, BLINK	14239.5	Caz05g06720	F-box/LRR-repeat protein
26410257	5	26399213	26401439	1.09870049387047e-08 ; 9.30168055373294e-07	-456.690095527583 ; -342.379041975567	Consistency	FarmCPU, BLINK	9931	Caz05g06730	GRAM domain-containing protein
26410257	5	26404649	26406140	1.09870049387047e-08 ; 9.30168055373294e-07	-456.690095527583 ; -342.379041975567	Consistency	FarmCPU, BLINK	4862.5	Caz05g06740	GRAM domain-containing protein
39246424	5	39245021	39252772	3.81403841960806e-07	-37.1727340014868	Viscosity index	FarmCPU	2472.5	Caz05g08090	RNA demethylase ALKBH10B-like isoform X1
87762100	5	87761456	87766381	9.08135419302049e-09	773.891676787102	Firmness	FarmCPU, BLINK	1818.5	Caz05g10360	18S pre-ribosomal assembly protein gar2-like protein
103130404	5	103112747	103131742	2.96010801911421e-07	42.0836376616194	Viscosity index	FarmCPU	8159.5	Caz05g10690	YTH domain-containing protein
103130404	5	103135910	103140155	2.96010801911421e-07	42.0836376616194	Viscosity index	FarmCPU	7628.5	Caz05g10700	Reverse transcriptase domain-containing protein
192829467	5	192829054	192831362	2.57330175515695e-07	-1878.94717095165	Consistency	FarmCPU	741	Caz05g13900	Pectinesterase
4360462	6	4309921	4314867	8.34882117746678e-08	24.8898441093754	Cohesiveness	FarmCPU	48068	Caz06g02830	transcription initiation factor TFIID subunit 15b
4360462	6	4326591	4328767	8.34882117746678e-08	24.8898441093754	Cohesiveness	FarmCPU	32783	Caz06g02840	Gamma-interferon-inducible lysosomal thiol reductase
4360462	6	4341925	4342638	8.34882117746678e-08	24.8898441093754	Cohesiveness	FarmCPU	18180.5	Caz06g02850	ALOG domain-containing protein
4360462	6	4355564	4378349	8.34882117746678e-08	24.8898441093754	Cohesiveness	FarmCPU	6494.5	Caz06g02860	Rab3 GTPase-activating protein catalytic subunit
4360462	6	4383487	4388848	8.34882117746678e-08	24.8898441093754	Cohesiveness	FarmCPU	25705.5	Caz06g02870	Protein kinase
4360462	6	4404326	4405075	8.34882117746678e-08	24.8898441093754	Cohesiveness	FarmCPU	44238.5	Caz06g02880	Glutaredoxin domain-containing protein
4360462	6	4407870	4409130	8.34882117746678e-08	24.8898441093754	Cohesiveness	FarmCPU	48038	Caz06g02890	Glutaredoxin domain-containing protein
26258649	6	26222572	26225776	2.57330175515695e-07	-1878.94717095165	Consistency	FarmCPU	34475	Caz06g12210	Alba domain-containing protein
26258649	6	26227381	26230980	2.57330175515695e-07	-1878.94717095165	Consistency	FarmCPU	29468.5	Caz06g12220	Putative polygalacturonase
26258649	6	26232194	26233807	2.57330175515695e-07	-1878.94717095165	Consistency	FarmCPU	25648.5	Caz06g12230	Putative trafficking protein particle complex subunit 2
26258649	6	26238773	26244019	2.57330175515695e-07	-1878.94717095165	Consistency	FarmCPU	17253	Caz06g12240	Lipoyl-binding domain-containing protein
26258649	6	26255990	26264487	2.57330175515695e-07	-1878.94717095165	Consistency	FarmCPU	1589.5	Caz06g12250	lys-63-specific deubiquitinase BRCC36-like
26258649	6	26268044	26269677	2.57330175515695e-07	-1878.94717095165	Consistency	FarmCPU	10211.5	Caz06g12260	Late embryogenesis abundant protein
107728102	8	107685136	107685348	2.57330175515695e-07	-1878.94717095165	Consistency	FarmCPU	42860	Caz08g05220	Putative cysteine alpha-hairpin motif superfamily
107728102	8	107723616	107732895	2.57330175515695e-07	-1878.94717095165	Consistency	FarmCPU	153.5	Caz08g05230	potassium channel AKT1-like
190748690	10	190701357	190716268	2.57330175467613e-07	1878.94717099136	Consistency	FarmCPU	39877.5	Caz10g14970	Gln-synt_C domain-containing protein
190748702	10	190701357	190716268	2.57330175515695e-07	-1878.94717095165	Consistency	FarmCPU	39889.5	Caz10g14970	Gln-synt_C domain-containing protein
190748690	10	190716680	190724475	2.57330175467613e-07	1878.94717099136	Consistency	FarmCPU	28112.5	Caz10g14980	Pectinesterase
190748702	10	190716680	190724475	2.57330175515695e-07	-1878.94717095165	Consistency	FarmCPU	28124.5	Caz10g14980	Pectinesterase
190748690	10	190742158	190749025	2.57330175467613e-07	1878.94717099136	Consistency	FarmCPU	3098.5	Caz10g14990	ABC transporter F family member 4
190748702	10	190742158	190749025	2.57330175515695e-07	-1878.94717095165	Consistency	FarmCPU	3110.5	Caz10g14990	ABC transporter F family member 4
5143908	11	5098370	5101738	2.04327845627058e-07	-46.2507391314876	Viscosity index	BLINK	43854	Caz11g02150	Ankyrin repeat family protein
5143908	11	5105062	5105517	2.04327845627058e-07	-46.2507391314876	Viscosity index	BLINK	38618.5	Caz11g02160	ABC_trans_N domain-containing protein
5143908	11	5111667	5130600	2.04327845627058e-07	-46.2507391314876	Viscosity index	BLINK	22774.5	Caz11g02170	Vacuolar protein sorting-associated protein 41 homolog
5143908	11	5143837	5147435	2.04327845627058e-07	-46.2507391314876	Viscosity index	BLINK	1728	Caz11g02180	flavonoid 3',5'-hydroxylase-like
5143908	11	5167718	5175728	2.04327845627058e-07	-46.2507391314876	Viscosity index	BLINK	27815	Caz11g02190	lysosomal Pro-X carboxypeptidase-like
146481232	12	146468731	146508925	1.80638284549577e-08	-71.7629506716267	Cohesiveness	FarmCPU	7596	Caz12g14370	Sterol 3-beta-glucosyltransferase ugt80a2
Morphological traits
SNP	Chr	start	end	P.value	Effect	Variable	Model	hit_dist	GeneID	Gene annotation
15505416	1	15468487	15475202	8.26766465374253e-08	15.9025230324519	Seeds per fruit	BLINK	33571.5	Caz01g07020	GATA-type domain-containing protein
15505416	1	15477467	15478744	8.26766465374253e-08	15.9025230324519	Seeds per fruit	BLINK	27310.5	Caz01g07030	Putative ovule protein
15505416	1	15496614	15508088	8.26766465374253e-08	15.9025230324519	Seeds per fruit	BLINK	3065	Caz01g07040	Histone-lysine N-methyltransferase, H3 lysine-9 specific protein
15505416	1	15523053	15524122	8.26766465374253e-08	15.9025230324519	Seeds per fruit	BLINK	18171.5	Caz01g07050	Putative Actin-binding LIM protein 1
105794425	1	105788359	105798816	1.13370714393036e-08	0.626002328282389	Fruit Width	FarmCPU	837.5	Caz01g19020	Ureide permease 1
258889027	1	258880821	258895204	2.00395723775082e-11 ; 7.12302526137122e-10	15.6971723650647 ; 16.6861313375202	Fruit Weight	FarmCPU, BLINK	1014.5	Caz01g33670	histone-lysine N-methyltransferase ATXR7-like
258889027	1	258914120	258918276	2.00395723775082e-11 ; 7.12302526137122e-10	15.6971723650647 ; 16.6861313375202	Fruit Weight	FarmCPU, BLINK	27171	Caz01g33680	C2 NT-type domain-containing protein
258889027	1	258922578	258928421	2.00395723775082e-11 ; 7.12302526137122e-10	15.6971723650647 ; 16.6861313375202	Fruit Weight	FarmCPU, BLINK	36472.5	Caz01g33690	DNA-directed RNA polymerases II and IV subunit 5A
260450952	1	260424397	260429067	1.30235869901689e-06	-12.3706371145148	Seeds per fruit	BLINK	24220	Caz01g34280	Pentatricopeptide repeat-containing protein
260450952	1	260436487	260441994	1.30235869901689e-06	-12.3706371145148	Seeds per fruit	BLINK	11711.5	Caz01g34290	Ubiquitin-conjugating enzyme E2 variant
260450952	1	260477715	260481943	1.30235869901689e-06	-12.3706371145148	Seeds per fruit	BLINK	28877	Caz01g34300	secoisolariciresinol dehydrogenase-like
260450952	1	260485421	260488713	1.30235869901689e-06	-12.3706371145148	Seeds per fruit	BLINK	36115	Caz01g34310	Secoisolariciresinol dehydrogenase
260450952	1	260490974	260496831	1.30235869901689e-06	-12.3706371145148	Seeds per fruit	BLINK	42950.5	Caz01g34320	Secoisolariciresinol dehydrogenase
148349729	2	148329298	148334154	4.06232372263143e-09	-1.20672983218292	Fruit Length	BLINK	18003	Caz02g16230	DUF1985 domain-containing protein
148349729	2	148340370	148341700	4.06232372263143e-09	-1.20672983218292	Fruit Length	BLINK	8694	Caz02g16240	SWIM-type domain-containing protein
148349729	2	148351759	148356940	4.06232372263143e-09	-1.20672983218292	Fruit Length	BLINK	4620.5	Caz02g16250	50S ribosomal protein L21
148349729	2	148369487	148378974	4.06232372263143e-09	-1.20672983218292	Fruit Length	BLINK	24501.5	Caz02g16260	probable ubiquitin-conjugating enzyme E2 24
148349729	2	148381096	148384318	4.06232372263143e-09	-1.20672983218292	Fruit Length	BLINK	32978	Caz02g16270	DUF2921 family protein, putative
148349729	2	148391629	148396944	4.06232372263143e-09	-1.20672983218292	Fruit Length	BLINK	44557.5	Caz02g16280	1,3-beta-glucan synthase
164835269	2	164787559	164790477	5.49111344487323e-08	-1.04779758609966	Fruit Length	BLINK	46251	Caz02g25310	Zinc finger, RING-type
164835269	2	164794385	164795545	5.49111344487323e-08	-1.04779758609966	Fruit Length	BLINK	40304	Caz02g25320	protein RMD5 homolog A-like
164835269	2	164802745	164807811	5.49111344487323e-08	-1.04779758609966	Fruit Length	BLINK	29991	Caz02g25330	protein SPT2 homolog
164835269	2	164813242	164813937	5.49111344487323e-08	-1.04779758609966	Fruit Length	BLINK	21679.5	Caz02g25340	E3 ubiquitin-protein ligase PRT1-like
164835269	2	164824424	164834307	5.49111344487323e-08	-1.04779758609966	Fruit Length	BLINK	5903.5	Caz02g25350	Putative starch synthase
164835269	2	164838802	164845865	5.49111344487323e-08	-1.04779758609966	Fruit Length	BLINK	7064.5	Caz02g25360	Kinesin-like protein
164835269	2	164848295	164853695	5.49111344487323e-08	-1.04779758609966	Fruit Length	BLINK	15726	Caz02g25370	WD_REPEATS_REGION domain-containing protein
164835269	2	164855773	164857716	5.49111344487323e-08	-1.04779758609966	Fruit Length	BLINK	21475.5	Caz02g25380	Putative transcription factor bHLH family
164835269	2	164877789	164879941	5.49111344487323e-08	-1.04779758609966	Fruit Length	BLINK	43596	Caz02g25390	Putative transcription factor bHLH family
166465861	2	166416343	166422189	7.12958720182088e-07	1.0113326697871	Fruit Length	FarmCPU	46595	Caz02g26310	Putative prolyl 4-hydroxylase 9
166465861	2	166422860	166423126	7.12958720182088e-07	1.0113326697871	Fruit Length	FarmCPU	42868	Caz02g26320	Late embryogenesis abundant protein, LEA-18
166465861	2	166425833	166427410	7.12958720182088e-07	1.0113326697871	Fruit Length	FarmCPU	39239.5	Caz02g26330	Putative Late embryoproteinsis abundant protein group 8 protein
166465861	2	166443418	166446517	7.12958720182088e-07	1.0113326697871	Fruit Length	FarmCPU	20893.5	Caz02g26350	Protein-serine/threonine phosphatase
166465861	2	166447446	166449234	7.12958720182088e-07	1.0113326697871	Fruit Length	FarmCPU	17521	Caz02g26360	AB hydrolase-1 domain-containing protein
166465861	2	166454468	166456181	7.12958720182088e-07	1.0113326697871	Fruit Length	FarmCPU	10536.5	Caz02g26370	AB hydrolase-1 domain-containing protein
166465861	2	166463066	166491863	7.12958720182088e-07	1.0113326697871	Fruit Length	FarmCPU	11603.5	Caz02g26380	suppressor of RPS4-RLD 1
166465861	2	166492666	166495228	7.12958720182088e-07	1.0113326697871	Fruit Length	FarmCPU	28086	Caz02g26390	ARM-repeat/Tetratricopeptide repeat-like protein
166465861	2	166508326	166511457	7.12958720182088e-07	1.0113326697871	Fruit Length	FarmCPU	44030.5	Caz02g26400	Putative BUD13-like
170082880	2	170038198	170041222	2.87809409209047e-07	12.3875975638656	Seeds per fruit	FarmCPU	43170	Caz02g28390	Receptor protein kinase
170082880	2	170043899	170044147	2.87809409209047e-07	12.3875975638656	Seeds per fruit	FarmCPU	38857	Caz02g28400	Seed maturation protein PM41
170082880	2	170057067	170058131	2.87809409209047e-07	12.3875975638656	Seeds per fruit	FarmCPU	25281	Caz02g28410	Ribonuclease H
170082880	2	170079493	170082399	2.87809409209047e-07	12.3875975638656	Seeds per fruit	FarmCPU	1934	Caz02g28420	Zinc finger protein constans
170082880	2	170090352	170092101	2.87809409209047e-07	12.3875975638656	Seeds per fruit	FarmCPU	8346.5	Caz02g28430	Zinc finger protein constans
170082880	2	170096824	170098444	2.87809409209047e-07	12.3875975638656	Seeds per fruit	FarmCPU	14754	Caz02g28440	Zinc finger protein constans
170082880	2	170110136	170110498	2.87809409209047e-07	12.3875975638656	Seeds per fruit	FarmCPU	27437	Caz02g28450	Protein GLUTAMINE DUMPER like
199512179	3	199501768	199513348	8.35552250479371e-08 ; 9.18730960728793e-08	-25.0436956343528 ; -25.0396322405429	Seeds per fruit	FarmCPU, BLINK	4621	Caz03g27080	ARM repeat superfamily protein
260094638	3	260094362	260103389	1.45204443811808e-07	-6.70959945519258	Fruit Weight	BLINK	4237.5	Caz03g32930	Diacylglycerol O-acyltransferase
260094638	3	260114227	260115720	1.45204443811808e-07	-6.70959945519258	Fruit Weight	BLINK	20335.5	Caz03g32940	AAI domain-containing protein
260094638	3	260120774	260122394	1.45204443811808e-07	-6.70959945519258	Fruit Weight	BLINK	26946	Caz03g32950	AAI domain-containing protein
260094638	3	260128490	260141983	1.45204443811808e-07	-6.70959945519258	Fruit Weight	BLINK	40598.5	Caz03g32960	AAI domain-containing protein
238199764	4	238154821	238158436	9.12480405183571e-08	-9.94224869597032	Fruit Weight	FarmCPU	43135.5	Caz04g23470	Adenylate kinase
238199764	4	238158509	238164833	9.12480405183571e-08	-9.94224869597032	Fruit Weight	FarmCPU	38093	Caz04g23480	C2 NT-type domain-containing protein
238199764	4	238167827	238176446	9.12480405183571e-08	-9.94224869597032	Fruit Weight	FarmCPU	27627.5	Caz04g23490	Protoporphyrinogen oxidase
238199764	4	238178903	238183872	9.12480405183571e-08	-9.94224869597032	Fruit Weight	FarmCPU	18376.5	Caz04g23500	COP9 signalosome complex subunit 3-like
238199764	4	238189708	238194034	9.12480405183571e-08	-9.94224869597032	Fruit Weight	FarmCPU	7893	Caz04g23510	lysine histidine transporter 1-like
238199764	4	238198158	238200260	9.12480405183571e-08	-9.94224869597032	Fruit Weight	FarmCPU	555	Caz04g23520	ANK_REP_REGION domain-containing protein
238199764	4	238205621	238214116	9.12480405183571e-08	-9.94224869597032	Fruit Weight	FarmCPU	10104.5	Caz04g23530	Serine/threonine protein phosphatase 2A regulatory subunit
238199764	4	238215074	238219851	9.12480405183571e-08	-9.94224869597032	Fruit Weight	FarmCPU	17698.5	Caz04g23540	Cystinosin-like protein
238199764	4	238224529	238231724	9.12480405183571e-08	-9.94224869597032	Fruit Weight	FarmCPU	28362.5	Caz04g23550	MFS domain-containing protein
238199764	4	238232625	238236062	9.12480405183571e-08	-9.94224869597032	Fruit Weight	FarmCPU	34579.5	Caz04g23560	MFS domain-containing protein
238199764	4	238236145	238238998	9.12480405183571e-08	-9.94224869597032	Fruit Weight	FarmCPU	37807.5	Caz04g23570	Amine oxidase
238199764	4	238241665	238253268	9.12480405183571e-08	-9.94224869597032	Fruit Weight	FarmCPU	47702.5	Caz04g23580	PHD-type domain-containing protein
207157746	5	207155299	207157774	3.60881079610221e-07	11.7642772695716	Seeds per fruit	FarmCPU	1209.5	Caz05g14920	Myb transcription factor
207157746	5	207174204	207177090	3.60881079610221e-07	11.7642772695716	Seeds per fruit	FarmCPU	17901	Caz05g14930	Peroxidase
53797333	6	53814471	53819878	2.95532770818977e-13 ; 3.86856153990267e-07	-9.81977439014964 ; -6.54157819833266	Fruit Weight	FarmCPU, BLINK	19841.5	Caz06g17640	HABP4_PAI-RBP1 domain-containing protein
53797333	6	53814471	53819878	1.33631955165423e-10 ; 5.36235476678607e-07	-0.597918784228304 ; -0.421009805151442	Fruit Width	FarmCPU, BLINK	19841.5	Caz06g17640	HABP4_PAI-RBP1 domain-containing protein
53797333	6	53839975	53842969	2.95532770818977e-13 ; 3.86856153990267e-07	-9.81977439014964 ; -6.54157819833266	Fruit Weight	FarmCPU, BLINK	44139	Caz06g17650	SWIM-type domain-containing protein
53797333	6	53839975	53842969	1.33631955165423e-10 ; 5.36235476678607e-07	-0.597918784228304 ; -0.421009805151442	Fruit Width	FarmCPU, BLINK	44139	Caz06g17650	SWIM-type domain-containing protein
53797333	6	53845762	53847363	2.95532770818977e-13 ; 3.86856153990267e-07	-9.81977439014964 ; -6.54157819833266	Fruit Weight	FarmCPU, BLINK	49229.5	Caz06g17660	Phospholipase A1-Ibeta2, chloroplastic
53797333	6	53845762	53847363	1.33631955165423e-10 ; 5.36235476678607e-07	-0.597918784228304 ; -0.421009805151442	Fruit Width	FarmCPU, BLINK	49229.5	Caz06g17660	Phospholipase A1-Ibeta2, chloroplastic
216320832	6	216309671	216310153	2.77390021552453e-10 ; 9.25569054308373e-09	-1.14964815105917 ; -1.13213261601446	Fruit Length	FarmCPU, BLINK	10920	Caz06g25650	Ribosomal protein L10
216320832	6	216337865	216338194	2.77390021552453e-10 ; 9.25569054308373e-09	-1.14964815105917 ; -1.13213261601446	Fruit Length	FarmCPU, BLINK	17197.5	Caz06g25660	NADH-ubiquinone oxidoreductase chain 5
216320832	6	216338370	216338678	2.77390021552453e-10 ; 9.25569054308373e-09	-1.14964815105917 ; -1.13213261601446	Fruit Length	FarmCPU, BLINK	17692	Caz06g25670	NADH-ubiquinone oxidoreductase chain 5
216320832	6	216349951	216356815	2.77390021552453e-10 ; 9.25569054308373e-09	-1.14964815105917 ; -1.13213261601446	Fruit Length	FarmCPU, BLINK	32551	Caz06g25680	NADH-quinone oxidoreductase subunit N 2
216320832	6	216364526	216365739	2.77390021552453e-10 ; 9.25569054308373e-09	-1.14964815105917 ; -1.13213261601446	Fruit Length	FarmCPU, BLINK	44300.5	Caz06g25690	ATP synthase subunit alpha
105848803	7	105830170	105844473	1.67343303115325e-08	-0.453215827914461	Fruit Width	FarmCPU	11481.5	Caz07g08230	ADP-ribosylation factor family protein
105848803	7	105844882	105869042	1.67343303115325e-08	-0.453215827914461	Fruit Width	FarmCPU	8159	Caz07g08240	galacturonokinase-like
171634337	8	171588788	171590328	1.01379020041163e-07	42.2109513634	Seeds per fruit	FarmCPU	44779	Caz08g25140	PLCXc domain-containing protein
171634337	8	171632503	171634803	1.01379020041163e-07	42.2109513634	Seeds per fruit	FarmCPU	684	Caz08g25150	Armadillo repeat only protein
171634337	8	171636813	171637421	1.01379020041163e-07	42.2109513634	Seeds per fruit	FarmCPU	2780	Caz08g25160	PREDICTED: cold shock
171634337	8	171642074	171642691	1.01379020041163e-07	42.2109513634	Seeds per fruit	FarmCPU	8045.5	Caz08g25170	PREDICTED: cold shock
171634337	8	171650633	171653547	1.01379020041163e-07	42.2109513634	Seeds per fruit	FarmCPU	17753	Caz08g25180	ULP_PROTEASE domain-containing protein
171634337	8	171664203	171669856	1.01379020041163e-07	42.2109513634	Seeds per fruit	FarmCPU	32692.5	Caz08g25190	Aa_trans domain-containing protein
13791862	9	13782387	13794656	5.04650939676507e-07 ; 1.32304278556246e-06	0.859072187588378 ; 0.908554148307074	Fruit Width	FarmCPU, BLINK	3340.5	Caz09g05090	Mediator of RNA polymerase II transcription subunit 17
13791862	9	13815379	13817918	5.04650939676507e-07 ; 1.32304278556246e-06	0.859072187588378 ; 0.908554148307074	Fruit Width	FarmCPU, BLINK	24786.5	Caz09g05100	transmembrane protein 128-like
13791862	9	13820591	13825055	5.04650939676507e-07 ; 1.32304278556246e-06	0.859072187588378 ; 0.908554148307074	Fruit Width	FarmCPU, BLINK	30961	Caz09g05110	Binding protein
13791862	9	13826631	13828654	5.04650939676507e-07 ; 1.32304278556246e-06	0.859072187588378 ; 0.908554148307074	Fruit Width	FarmCPU, BLINK	35780.5	Caz09g05120	Pentatricopeptide repeat-containing protein
168745667	10	168717681	168718097	9.95623519466309e-10	-1.25829802789245	Fruit Length	FarmCPU	27778	Caz10g12140	Regulatory-associated protein of tor 1
5116719	11	5098370	5101738	1.27882004693608e-06	-0.299240443876133	Fruit Width	FarmCPU	16665	Caz11g02150	Ankyrin repeat family protein
5116719	11	5105062	5105517	1.27882004693608e-06	-0.299240443876133	Fruit Width	FarmCPU	11429.5	Caz11g02160	ABC_trans_N domain-containing protein
5116719	11	5111667	5130600	1.27882004693608e-06	-0.299240443876133	Fruit Width	FarmCPU	4414.5	Caz11g02170	Vacuolar protein sorting-associated protein 41 homolog
5116719	11	5143837	5147435	1.27882004693608e-06	-0.299240443876133	Fruit Width	FarmCPU	28917	Caz11g02180	flavonoid 3',5'-hydroxylase-like
272097519	11	272052315	272053319	1.73446640633852e-06	-0.428926979305944	Fruit Width	BLINK	44702	Caz11g22620	TPX2 domain-containing protein
272097519	11	272082004	272082574	1.73446640633852e-06	-0.428926979305944	Fruit Width	BLINK	15230	Caz11g22630	TPX2 domain-containing protein
272097519	11	272094758	272102338	1.73446640633852e-06	-0.428926979305944	Fruit Width	BLINK	1029	Caz11g22640	DAGKc domain-containing protein
272097519	11	272116675	272126904	1.73446640633852e-06	-0.428926979305944	Fruit Width	BLINK	24270.5	Caz11g22650	Proton pump-interactor 1
272097519	11	272141102	272146835	1.73446640633852e-06	-0.428926979305944	Fruit Width	BLINK	46449.5	Caz11g22660	Amino-acid permease bat1-like protein
251264936	12	251244433	251246281	7.20355654519672e-07	-5.02744302861237	Fruit Weight	FarmCPU	19579	Caz12g23760	RING-type E3 ubiquitin transferase
251264936	12	251250251	251252173	7.20355654519672e-07	-5.02744302861237	Fruit Weight	FarmCPU	13724	Caz12g23770	Cystatin domain-containing protein
251264936	12	251261142	251278037	7.20355654519672e-07	-5.02744302861237	Fruit Weight	FarmCPU	4653.5	Caz12g23780	DNA-directed RNA polymerases II and IV subunit 5A
