# Supplementary material for: Pangenomic and Phenotypic Characterization of Colombian Capsicum Germplasm Reveals the Genetic Basis of Fruit Quality Traits
Source: Int J Mol Sci. 2025 Aug 23;26(17):8205. doi: 10.3390/ijms26178205 (PMC12428763; doi:10.3390/ijms26178205)
Supplement: Supplementary file 1 [file ijms-26-08205-s001.zip › Table S3. Orthology-based functional annotation of candidate genes associated with significant SNPs.xlsx]

## Sheet: Information
Orthologous genes across different versions of the C. annuum genome based on coding DNA sequences (CDS):
Genome	abbreviation	Cites	References
C. annuum cv. CM334	annuum	Kim et al., 2014	​100. Kim S, Park M, Yeom SI, Kim YM, Lee JM, Lee HA, et al. Genome sequence of the hot pepper provides insights into the evolution of pungency in Capsicum species. Nat Genet [Internet]. 2014 [cited 2025 May 5];46:270–8. Available from: https://www.nature.com/articles/ng.2877
C. annuum Zunla-1	CaZunla1	Qin et al., 2014	​101. Qin C, Yu C, Shen Y, Fang X, Chen L, Min J, et al. Whole-genome sequencing of cultivated and wild peppers provides insights into Capsicum domestication and specialization. Proc Natl Acad Sci U S A [Internet]. 2014 [cited 2025 May 5];111:5135–40. Available from: /doi/pdf/10.1073/pnas.1400975111?download=true
C. annuum G1-36576	Pepper	Chen et al., 2024	​20. Chen W, Wang X, Sun J, Wang X, Zhu Z, Ayhan DH, et al. Two telomere-to-telomere gapless genomes reveal insights into Capsicum evolution and capsaicinoid biosynthesis. Nature Communications 2024 15:1 [Internet]. 2024 [cited 2025 May 5];15:1–14. Available from: https://www.nature.com/articles/s41467-024-48643-0
C. annuum GCA_002878395.3 (Genome assembly UCD10Xv1.1)	genref.cds_NCBI	Hulse-Kemp et al., 2018	​84. Hulse-Kemp AM, Maheshwari S, Stoffel K, Hill TA, Jaffe D, Williams SR, et al. Reference quality assembly of the 3.5-Gb genome of Capsicum annuum from a single linked-read library. Hortic Res [Internet]. 2018 [cited 2024 Oct 20];5:4. Available from: https://pmc.ncbi.nlm.nih.gov/articles/PMC5798813/
C. annuum var. annuum Zhangshugang	Zhangshugang	Liu et al., 2023	​18. Liu F, Zhao J, Sun H, Xiong C, Sun X, Wang X, et al. Genomes of cultivated and wild Capsicum species provide insights into pepper domestication and population differentiation. Nature Communications 2023 14:1 [Internet]. 2023 [cited 2024 Jun 18];14:1–14. Available from: https://www.nature.com/articles/s41467-023-41251-4
coding DNA sequences(CDS) from the well-annotated C. annuum genome available in NCBI.	NCBIsequence	NCBI

## Sheet: Capsicum_Orthogrups_Transpopsed
Table S3. Orthology-based functional annotation of candidate genes associated with significant SNPs.
Genome	HOG	Gene_ID1	Gene_ID2	Position	Chrom	Start	Gene Name^Species^GOTERM_BP_DIRECT^GOTERM_CC_DIRECT^GOTERM_MF_DIRECT^INTERPRO^KEGG_PATHWAY^PIR_SUPERFAMILY^SMART^UP_KW_BIOLOGICAL_PROCESS^UP_KW_CELLULAR_COMPONENT^UP_KW_DISEASE^UP_KW_DOMAIN^UP_KW_LIGAND^UP_KW_MOLECULAR_FUNCTION^UP_KW_PTM^UP_SEQ_FEATURE	Validated	QTLS	REFseq_HOG	Gene_name_HOG	Validated_HOG	QTLS_HOG
NCBIsequence	N0.HOG0029084	lcl|XM_016704543	XM_016704543	2:132502957	2	132502957	(-)-alpha-terpineol synthase(LOC107859502)^Capsicum annuum^GO:0016102~diterpenoid biosynthetic process,^^GO:0000287~magnesium ion binding,GO:0010333~terpene synthase activity,^^^^^^^^^^^^			XM_016704543	(-)-alpha-terpineol synthase(LOC107859502)^Capsicum annuum^GO:0016102~diterpenoid biosynthetic process,^^GO:0000287~magnesium ion binding,GO:0010333~terpene synthase activity,^^^^^^^^^^^^
genref.cds_NCBI	N0.HOG0029084	rna-XM_016704543.2	XM_016704543	2:132502957	2	132502957	(-)-alpha-terpineol synthase(LOC107859502)^Capsicum annuum^GO:0016102~diterpenoid biosynthetic process,^^GO:0000287~magnesium ion binding,GO:0010333~terpene synthase activity,^^^^^^^^^^^^			XM_016704543	(-)-alpha-terpineol synthase(LOC107859502)^Capsicum annuum^GO:0016102~diterpenoid biosynthetic process,^^GO:0000287~magnesium ion binding,GO:0010333~terpene synthase activity,^^^^^^^^^^^^
Pepper	N0.HOG0029084	CA02g17550	CA02g17550							XM_016704543	(-)-alpha-terpineol synthase(LOC107859502)^Capsicum annuum^GO:0016102~diterpenoid biosynthetic process,^^GO:0000287~magnesium ion binding,GO:0010333~terpene synthase activity,^^^^^^^^^^^^
CaZunla1	N0.HOG0029084	Capana02g002093	Capana02g002093							XM_016704543	(-)-alpha-terpineol synthase(LOC107859502)^Capsicum annuum^GO:0016102~diterpenoid biosynthetic process,^^GO:0000287~magnesium ion binding,GO:0010333~terpene synthase activity,^^^^^^^^^^^^
NCBIsequence	N0.HOG0011439	lcl|XM_047394950	XM_047394950	8:162649381	8	162649381	(-)-camphene/tricyclene synthase, chloroplastic-like(LOC107879450)^Capsicum annuum^GO:0016102~diterpenoid biosynthetic process,^^GO:0000287~magnesium ion binding,GO:0010333~terpene synthase activity,^^^^^^^^^^^^			XM_047394950	(-)-camphene/tricyclene synthase, chloroplastic-like(LOC107879450)^Capsicum annuum^GO:0016102~diterpenoid biosynthetic process,^^GO:0000287~magnesium ion binding,GO:0010333~terpene synthase activity,^^^^^^^^^^^^
genref.cds_NCBI	N0.HOG0011439	rna-XM_047394950.1	XM_047394950	8:162649381	8	162649381	(-)-camphene/tricyclene synthase, chloroplastic-like(LOC107879450)^Capsicum annuum^GO:0016102~diterpenoid biosynthetic process,^^GO:0000287~magnesium ion binding,GO:0010333~terpene synthase activity,^^^^^^^^^^^^			XM_047394950	(-)-camphene/tricyclene synthase, chloroplastic-like(LOC107879450)^Capsicum annuum^GO:0016102~diterpenoid biosynthetic process,^^GO:0000287~magnesium ion binding,GO:0010333~terpene synthase activity,^^^^^^^^^^^^
Zhangshugang	N0.HOG0011439	Caz08g18820	Caz08g18820	8:160164197	8	160164197				XM_047394950	(-)-camphene/tricyclene synthase, chloroplastic-like(LOC107879450)^Capsicum annuum^GO:0016102~diterpenoid biosynthetic process,^^GO:0000287~magnesium ion binding,GO:0010333~terpene synthase activity,^^^^^^^^^^^^
Pepper	N0.HOG0011439	CA08g16380	CA08g16380							XM_047394950	(-)-camphene/tricyclene synthase, chloroplastic-like(LOC107879450)^Capsicum annuum^GO:0016102~diterpenoid biosynthetic process,^^GO:0000287~magnesium ion binding,GO:0010333~terpene synthase activity,^^^^^^^^^^^^
CaZunla1	N0.HOG0011439	Capana08g002108	Capana08g002108							XM_047394950	(-)-camphene/tricyclene synthase, chloroplastic-like(LOC107879450)^Capsicum annuum^GO:0016102~diterpenoid biosynthetic process,^^GO:0000287~magnesium ion binding,GO:0010333~terpene synthase activity,^^^^^^^^^^^^
CaZunla1	N0.HOG0011439	Capana08g002110	Capana08g002110							XM_047394950	(-)-camphene/tricyclene synthase, chloroplastic-like(LOC107879450)^Capsicum annuum^GO:0016102~diterpenoid biosynthetic process,^^GO:0000287~magnesium ion binding,GO:0010333~terpene synthase activity,^^^^^^^^^^^^
annuum	N0.HOG0011439	CaT2T08g02478	CaT2T08g02478							XM_047394950	(-)-camphene/tricyclene synthase, chloroplastic-like(LOC107879450)^Capsicum annuum^GO:0016102~diterpenoid biosynthetic process,^^GO:0000287~magnesium ion binding,GO:0010333~terpene synthase activity,^^^^^^^^^^^^
annuum	N0.HOG0011439	CaT2T08g02480	CaT2T08g02480							XM_047394950	(-)-camphene/tricyclene synthase, chloroplastic-like(LOC107879450)^Capsicum annuum^GO:0016102~diterpenoid biosynthetic process,^^GO:0000287~magnesium ion binding,GO:0010333~terpene synthase activity,^^^^^^^^^^^^
NCBIsequence	N0.HOG0007715	lcl|XM_047405720	XM_047405720				(-)-camphene/tricyclene synthase, chloroplastic-like(LOC124895281)^Capsicum annuum^^^GO:0000287~magnesium ion binding,GO:0010333~terpene synthase activity,^^^^^^^^^^^^			XM_047405720	(-)-camphene/tricyclene synthase, chloroplastic-like(LOC124895281)^Capsicum annuum^^^GO:0000287~magnesium ion binding,GO:0010333~terpene synthase activity,^^^^^^^^^^^^
genref.cds_NCBI	N0.HOG0007715	rna-XM_047405720.1	XM_047405720				(-)-camphene/tricyclene synthase, chloroplastic-like(LOC124895281)^Capsicum annuum^^^GO:0000287~magnesium ion binding,GO:0010333~terpene synthase activity,^^^^^^^^^^^^			XM_047405720	(-)-camphene/tricyclene synthase, chloroplastic-like(LOC124895281)^Capsicum annuum^^^GO:0000287~magnesium ion binding,GO:0010333~terpene synthase activity,^^^^^^^^^^^^
NCBIsequence	N0.HOG0007715	lcl|XM_016683817	XM_016683817	8:162609915	8	162609915	(-)-camphene/tricyclene synthase, chloroplastic(LOC107840088)^Capsicum annuum^GO:0016102~diterpenoid biosynthetic process,^^GO:0000287~magnesium ion binding,GO:0010333~terpene synthase activity,^IPR001906:Terpene_synth_N,IPR005630:Terpene_synthase_metal-bd,IPR008930:Terpenoid_cyclase/PrenylTrfase,IPR008949:Isoprenoid_synthase_dom_sf,IPR034741:Terpene_cyclase-like_1_C,IPR036965:Terpene_synth_N_sf,…			XM_047405720	(-)-camphene/tricyclene synthase, chloroplastic-like(LOC124895281)^Capsicum annuum^^^GO:0000287~magnesium ion binding,GO:0010333~terpene synthase activity,^^^^^^^^^^^^
genref.cds_NCBI	N0.HOG0007715	rna-XM_016683817.2	XM_016683817	8:162609915	8	162609915	(-)-camphene/tricyclene synthase, chloroplastic(LOC107840088)^Capsicum annuum^GO:0016102~diterpenoid biosynthetic process,^^GO:0000287~magnesium ion binding,GO:0010333~terpene synthase activity,^IPR001906:Terpene_synth_N,IPR005630:Terpene_synthase_metal-bd,IPR008930:Terpenoid_cyclase/PrenylTrfase,IPR008949:Isoprenoid_synthase_dom_sf,IPR034741:Terpene_cyclase-like_1_C,IPR036965:Terpene_synth_N_sf,…			XM_047405720	(-)-camphene/tricyclene synthase, chloroplastic-like(LOC124895281)^Capsicum annuum^^^GO:0000287~magnesium ion binding,GO:0010333~terpene synthase activity,^^^^^^^^^^^^
NCBIsequence	N0.HOG0007715	lcl|XM_016683818	XM_016683818	8:162609915	8	162609915	(-)-camphene/tricyclene synthase, chloroplastic(LOC107840088)^Capsicum annuum^GO:0016102~diterpenoid biosynthetic process,^^GO:0000287~magnesium ion binding,GO:0010333~terpene synthase activity,^IPR001906:Terpene_synth_N,IPR005630:Terpene_synthase_metal-bd,IPR008930:Terpenoid_cyclase/PrenylTrfase,IPR008949:Isoprenoid_synthase_dom_sf,IPR034741:Terpene_cyclase-like_1_C,IPR036965:Terpene_synth_N_sf,…			XM_047405720	(-)-camphene/tricyclene synthase, chloroplastic-like(LOC124895281)^Capsicum annuum^^^GO:0000287~magnesium ion binding,GO:0010333~terpene synthase activity,^^^^^^^^^^^^
genref.cds_NCBI	N0.HOG0007715	rna-XM_016683818.2	XM_016683818	8:162609915	8	162609915	(-)-camphene/tricyclene synthase, chloroplastic(LOC107840088)^Capsicum annuum^GO:0016102~diterpenoid biosynthetic process,^^GO:0000287~magnesium ion binding,GO:0010333~terpene synthase activity,^IPR001906:Terpene_synth_N,IPR005630:Terpene_synthase_metal-bd,IPR008930:Terpenoid_cyclase/PrenylTrfase,IPR008949:Isoprenoid_synthase_dom_sf,IPR034741:Terpene_cyclase-like_1_C,IPR036965:Terpene_synth_N_sf,…			XM_047405720	(-)-camphene/tricyclene synthase, chloroplastic-like(LOC124895281)^Capsicum annuum^^^GO:0000287~magnesium ion binding,GO:0010333~terpene synthase activity,^^^^^^^^^^^^
Pepper	N0.HOG0007715	CA08g16370	CA08g16370							XM_047405720	(-)-camphene/tricyclene synthase, chloroplastic-like(LOC124895281)^Capsicum annuum^^^GO:0000287~magnesium ion binding,GO:0010333~terpene synthase activity,^^^^^^^^^^^^
CaZunla1	N0.HOG0007715	Capana08g002106	Capana08g002106							XM_047405720	(-)-camphene/tricyclene synthase, chloroplastic-like(LOC124895281)^Capsicum annuum^^^GO:0000287~magnesium ion binding,GO:0010333~terpene synthase activity,^^^^^^^^^^^^
CaZunla1	N0.HOG0007715	Capana08g002107	Capana08g002107							XM_047405720	(-)-camphene/tricyclene synthase, chloroplastic-like(LOC124895281)^Capsicum annuum^^^GO:0000287~magnesium ion binding,GO:0010333~terpene synthase activity,^^^^^^^^^^^^
annuum	N0.HOG0007715	CaT2T08g02477	CaT2T08g02477							XM_047405720	(-)-camphene/tricyclene synthase, chloroplastic-like(LOC124895281)^Capsicum annuum^^^GO:0000287~magnesium ion binding,GO:0010333~terpene synthase activity,^^^^^^^^^^^^
NCBIsequence	N0.HOG0008906	lcl|XM_016683823	XM_016683823	8:162717629	8	162717629	(-)-camphene/tricyclene synthase, chloroplastic(LOC107840093)^Capsicum annuum^GO:0016102~diterpenoid biosynthetic process,^^GO:0000287~magnesium ion binding,GO:0010333~terpene synthase activity,^^cann00902:Monoterpenoid biosynthesis,cann01100:Metabolic pathways,cann01110:Biosynthesis of secondary metabolites,^^^^^^^^^^			XM_047394953	(-)-camphene/tricyclene synthase, chloroplastic(LOC107840093)^Capsicum annuum^GO:0016102~diterpenoid biosynthetic process,^^GO:0000287~magnesium ion binding,GO:0010333~terpene synthase activity,^^cann00902:Monoterpenoid biosynthesis,cann01100:Metabolic pathways,cann01110:Biosynthesis of secondary metabolites,^^^^^^^^^^
genref.cds_NCBI	N0.HOG0008906	rna-XM_016683823.2	XM_016683823	8:162717629	8	162717629	(-)-camphene/tricyclene synthase, chloroplastic(LOC107840093)^Capsicum annuum^GO:0016102~diterpenoid biosynthetic process,^^GO:0000287~magnesium ion binding,GO:0010333~terpene synthase activity,^^cann00902:Monoterpenoid biosynthesis,cann01100:Metabolic pathways,cann01110:Biosynthesis of secondary metabolites,^^^^^^^^^^			XM_047394953	(-)-camphene/tricyclene synthase, chloroplastic(LOC107840093)^Capsicum annuum^GO:0016102~diterpenoid biosynthetic process,^^GO:0000287~magnesium ion binding,GO:0010333~terpene synthase activity,^^cann00902:Monoterpenoid biosynthesis,cann01100:Metabolic pathways,cann01110:Biosynthesis of secondary metabolites,^^^^^^^^^^
NCBIsequence	N0.HOG0008906	lcl|XM_047394953	XM_047394953	8:162717629	8	162717629	(-)-camphene/tricyclene synthase, chloroplastic(LOC107840093)^Capsicum annuum^GO:0016102~diterpenoid biosynthetic process,^^GO:0000287~magnesium ion binding,GO:0010333~terpene synthase activity,^^cann00902:Monoterpenoid biosynthesis,cann01100:Metabolic pathways,cann01110:Biosynthesis of secondary metabolites,^^^^^^^^^^			XM_047394953	(-)-camphene/tricyclene synthase, chloroplastic(LOC107840093)^Capsicum annuum^GO:0016102~diterpenoid biosynthetic process,^^GO:0000287~magnesium ion binding,GO:0010333~terpene synthase activity,^^cann00902:Monoterpenoid biosynthesis,cann01100:Metabolic pathways,cann01110:Biosynthesis of secondary metabolites,^^^^^^^^^^
genref.cds_NCBI	N0.HOG0008906	rna-XM_047394953.1	XM_047394953	8:162717629	8	162717629	(-)-camphene/tricyclene synthase, chloroplastic(LOC107840093)^Capsicum annuum^GO:0016102~diterpenoid biosynthetic process,^^GO:0000287~magnesium ion binding,GO:0010333~terpene synthase activity,^^cann00902:Monoterpenoid biosynthesis,cann01100:Metabolic pathways,cann01110:Biosynthesis of secondary metabolites,^^^^^^^^^^			XM_047394953	(-)-camphene/tricyclene synthase, chloroplastic(LOC107840093)^Capsicum annuum^GO:0016102~diterpenoid biosynthetic process,^^GO:0000287~magnesium ion binding,GO:0010333~terpene synthase activity,^^cann00902:Monoterpenoid biosynthesis,cann01100:Metabolic pathways,cann01110:Biosynthesis of secondary metabolites,^^^^^^^^^^
Zhangshugang	N0.HOG0008906	Caz08g18830	Caz08g18830	8:160169921	8	160169921				XM_047394953	(-)-camphene/tricyclene synthase, chloroplastic(LOC107840093)^Capsicum annuum^GO:0016102~diterpenoid biosynthetic process,^^GO:0000287~magnesium ion binding,GO:0010333~terpene synthase activity,^^cann00902:Monoterpenoid biosynthesis,cann01100:Metabolic pathways,cann01110:Biosynthesis of secondary metabolites,^^^^^^^^^^
Pepper	N0.HOG0008906	CA08g16390	CA08g16390							XM_047394953	(-)-camphene/tricyclene synthase, chloroplastic(LOC107840093)^Capsicum annuum^GO:0016102~diterpenoid biosynthetic process,^^GO:0000287~magnesium ion binding,GO:0010333~terpene synthase activity,^^cann00902:Monoterpenoid biosynthesis,cann01100:Metabolic pathways,cann01110:Biosynthesis of secondary metabolites,^^^^^^^^^^
Pepper	N0.HOG0008906	CA08g16400	CA08g16400							XM_047394953	(-)-camphene/tricyclene synthase, chloroplastic(LOC107840093)^Capsicum annuum^GO:0016102~diterpenoid biosynthetic process,^^GO:0000287~magnesium ion binding,GO:0010333~terpene synthase activity,^^cann00902:Monoterpenoid biosynthesis,cann01100:Metabolic pathways,cann01110:Biosynthesis of secondary metabolites,^^^^^^^^^^
CaZunla1	N0.HOG0008906	Capana08g002111	Capana08g002111							XM_047394953	(-)-camphene/tricyclene synthase, chloroplastic(LOC107840093)^Capsicum annuum^GO:0016102~diterpenoid biosynthetic process,^^GO:0000287~magnesium ion binding,GO:0010333~terpene synthase activity,^^cann00902:Monoterpenoid biosynthesis,cann01100:Metabolic pathways,cann01110:Biosynthesis of secondary metabolites,^^^^^^^^^^
annuum	N0.HOG0008906	CaT2T08g02481	CaT2T08g02481							XM_047394953	(-)-camphene/tricyclene synthase, chloroplastic(LOC107840093)^Capsicum annuum^GO:0016102~diterpenoid biosynthetic process,^^GO:0000287~magnesium ion binding,GO:0010333~terpene synthase activity,^^cann00902:Monoterpenoid biosynthesis,cann01100:Metabolic pathways,cann01110:Biosynthesis of secondary metabolites,^^^^^^^^^^
NCBIsequence	N0.HOG0017764	lcl|XM_016709140	XM_016709140	3:216269590	3	216269590	(-)-germacrene D synthase(LOC107863283)^Capsicum annuum^GO:0016102~diterpenoid biosynthetic process,^^GO:0000287~magnesium ion binding,GO:0010333~terpene synthase activity,^IPR001906:Terpene_synth_N,IPR005630:Terpene_synthase_metal-bd,IPR008930:Terpenoid_cyclase/PrenylTrfase,IPR008949:Isoprenoid_synthase_dom_sf,IPR034741:Terpene_cyclase-like_1_C,IPR036965:Terpene_synth_N_sf,IPR044814:Terpene_cycl…			XM_016709140	(-)-germacrene D synthase(LOC107863283)^Capsicum annuum^GO:0016102~diterpenoid biosynthetic process,^^GO:0000287~magnesium ion binding,GO:0010333~terpene synthase activity,^IPR001906:Terpene_synth_N,IPR005630:Terpene_synthase_metal-bd,IPR008930:Terpenoid_cyclase/PrenylTrfase,IPR008949:Isoprenoid_synthase_dom_sf,IPR034741:Terpene_cyclase-like_1_C,IPR036965:Terpene_synth_N_sf,IPR044814:Terpene_cycl…
genref.cds_NCBI	N0.HOG0017764	rna-XM_016709140.2	XM_016709140	3:216269590	3	216269590	(-)-germacrene D synthase(LOC107863283)^Capsicum annuum^GO:0016102~diterpenoid biosynthetic process,^^GO:0000287~magnesium ion binding,GO:0010333~terpene synthase activity,^IPR001906:Terpene_synth_N,IPR005630:Terpene_synthase_metal-bd,IPR008930:Terpenoid_cyclase/PrenylTrfase,IPR008949:Isoprenoid_synthase_dom_sf,IPR034741:Terpene_cyclase-like_1_C,IPR036965:Terpene_synth_N_sf,IPR044814:Terpene_cycl…			XM_016709140	(-)-germacrene D synthase(LOC107863283)^Capsicum annuum^GO:0016102~diterpenoid biosynthetic process,^^GO:0000287~magnesium ion binding,GO:0010333~terpene synthase activity,^IPR001906:Terpene_synth_N,IPR005630:Terpene_synthase_metal-bd,IPR008930:Terpenoid_cyclase/PrenylTrfase,IPR008949:Isoprenoid_synthase_dom_sf,IPR034741:Terpene_cyclase-like_1_C,IPR036965:Terpene_synth_N_sf,IPR044814:Terpene_cycl…
Zhangshugang	N0.HOG0017764	Caz03g19930	Caz03g19930	3:56731968	3	56731968				XM_016709140	(-)-germacrene D synthase(LOC107863283)^Capsicum annuum^GO:0016102~diterpenoid biosynthetic process,^^GO:0000287~magnesium ion binding,GO:0010333~terpene synthase activity,^IPR001906:Terpene_synth_N,IPR005630:Terpene_synthase_metal-bd,IPR008930:Terpenoid_cyclase/PrenylTrfase,IPR008949:Isoprenoid_synthase_dom_sf,IPR034741:Terpene_cyclase-like_1_C,IPR036965:Terpene_synth_N_sf,IPR044814:Terpene_cycl…
Pepper	N0.HOG0017764	CA03g18030	CA03g18030							XM_016709140	(-)-germacrene D synthase(LOC107863283)^Capsicum annuum^GO:0016102~diterpenoid biosynthetic process,^^GO:0000287~magnesium ion binding,GO:0010333~terpene synthase activity,^IPR001906:Terpene_synth_N,IPR005630:Terpene_synthase_metal-bd,IPR008930:Terpenoid_cyclase/PrenylTrfase,IPR008949:Isoprenoid_synthase_dom_sf,IPR034741:Terpene_cyclase-like_1_C,IPR036965:Terpene_synth_N_sf,IPR044814:Terpene_cycl…
CaZunla1	N0.HOG0017764	Capana03g002278	Capana03g002278							XM_016709140	(-)-germacrene D synthase(LOC107863283)^Capsicum annuum^GO:0016102~diterpenoid biosynthetic process,^^GO:0000287~magnesium ion binding,GO:0010333~terpene synthase activity,^IPR001906:Terpene_synth_N,IPR005630:Terpene_synthase_metal-bd,IPR008930:Terpenoid_cyclase/PrenylTrfase,IPR008949:Isoprenoid_synthase_dom_sf,IPR034741:Terpene_cyclase-like_1_C,IPR036965:Terpene_synth_N_sf,IPR044814:Terpene_cycl…
annuum	N0.HOG0017764	CaT2T03g02384	CaT2T03g02384							XM_016709140	(-)-germacrene D synthase(LOC107863283)^Capsicum annuum^GO:0016102~diterpenoid biosynthetic process,^^GO:0000287~magnesium ion binding,GO:0010333~terpene synthase activity,^IPR001906:Terpene_synth_N,IPR005630:Terpene_synthase_metal-bd,IPR008930:Terpenoid_cyclase/PrenylTrfase,IPR008949:Isoprenoid_synthase_dom_sf,IPR034741:Terpene_cyclase-like_1_C,IPR036965:Terpene_synth_N_sf,IPR044814:Terpene_cycl…
NCBIsequence	N0.HOG0025159	lcl|XM_047409759	XM_047409759	3:248942654	3	248942654	(-)-isopiperitenol/(-)-carveol dehydrogenase, mitochondrial-like(LOC107862477)^Capsicum annuum^^^GO:0016491~oxidoreductase activity,^IPR002347:SDR_fam,IPR020904:Sc_DH/Rdtase_CS,IPR036291:NAD(P)-bd_dom_sf,^^^^^^^^KW-0520~NAD,^^^			XM_047409759	(-)-isopiperitenol/(-)-carveol dehydrogenase, mitochondrial-like(LOC107862477)^Capsicum annuum^^^GO:0016491~oxidoreductase activity,^IPR002347:SDR_fam,IPR020904:Sc_DH/Rdtase_CS,IPR036291:NAD(P)-bd_dom_sf,^^^^^^^^KW-0520~NAD,^^^
genref.cds_NCBI	N0.HOG0025159	rna-XM_047409759.1	XM_047409759	3:248942654	3	248942654	(-)-isopiperitenol/(-)-carveol dehydrogenase, mitochondrial-like(LOC107862477)^Capsicum annuum^^^GO:0016491~oxidoreductase activity,^IPR002347:SDR_fam,IPR020904:Sc_DH/Rdtase_CS,IPR036291:NAD(P)-bd_dom_sf,^^^^^^^^KW-0520~NAD,^^^			XM_047409759	(-)-isopiperitenol/(-)-carveol dehydrogenase, mitochondrial-like(LOC107862477)^Capsicum annuum^^^GO:0016491~oxidoreductase activity,^IPR002347:SDR_fam,IPR020904:Sc_DH/Rdtase_CS,IPR036291:NAD(P)-bd_dom_sf,^^^^^^^^KW-0520~NAD,^^^
Zhangshugang	N0.HOG0025159	Caz03g09950	Caz03g09950	3:18884127	3	18884127				XM_047409759	(-)-isopiperitenol/(-)-carveol dehydrogenase, mitochondrial-like(LOC107862477)^Capsicum annuum^^^GO:0016491~oxidoreductase activity,^IPR002347:SDR_fam,IPR020904:Sc_DH/Rdtase_CS,IPR036291:NAD(P)-bd_dom_sf,^^^^^^^^KW-0520~NAD,^^^
Pepper	N0.HOG0025159	CA03g27740	CA03g27740							XM_047409759	(-)-isopiperitenol/(-)-carveol dehydrogenase, mitochondrial-like(LOC107862477)^Capsicum annuum^^^GO:0016491~oxidoreductase activity,^IPR002347:SDR_fam,IPR020904:Sc_DH/Rdtase_CS,IPR036291:NAD(P)-bd_dom_sf,^^^^^^^^KW-0520~NAD,^^^
annuum	N0.HOG0025159	CaT2T03g01085	CaT2T03g01085							XM_047409759	(-)-isopiperitenol/(-)-carveol dehydrogenase, mitochondrial-like(LOC107862477)^Capsicum annuum^^^GO:0016491~oxidoreductase activity,^IPR002347:SDR_fam,IPR020904:Sc_DH/Rdtase_CS,IPR036291:NAD(P)-bd_dom_sf,^^^^^^^^KW-0520~NAD,^^^
annuum	N0.HOG0025159	CaT2T03g01086	CaT2T03g01086							XM_047409759	(-)-isopiperitenol/(-)-carveol dehydrogenase, mitochondrial-like(LOC107862477)^Capsicum annuum^^^GO:0016491~oxidoreductase activity,^IPR002347:SDR_fam,IPR020904:Sc_DH/Rdtase_CS,IPR036291:NAD(P)-bd_dom_sf,^^^^^^^^KW-0520~NAD,^^^
NCBIsequence	N0.HOG0002039	lcl|XM_047403828	XM_047403828				(+)-neomenthol dehydrogenase-like(LOC107839156)^Capsicum annuum^^GO:0016020~membrane,^GO:0016616~oxidoreductase activity, acting on the CH-OH group of donors, NAD or NADP as acceptor,^^cann00902:Monoterpenoid biosynthesis,cann01110:Biosynthesis of secondary metabolites,^^^^^^^^^^			XM_047403828	(+)-neomenthol dehydrogenase-like(LOC107839156)^Capsicum annuum^^GO:0016020~membrane,^GO:0016616~oxidoreductase activity, acting on the CH-OH group of donors, NAD or NADP as acceptor,^^cann00902:Monoterpenoid biosynthesis,cann01110:Biosynthesis of secondary metabolites,^^^^^^^^^^
NCBIsequence	N0.HOG0002039	lcl|NM_001324565	NM_001324565	8:145026098	8	145026098	(+)-neomenthol dehydrogenase(LOC107839158)^Capsicum annuum^GO:0006952~defense response,^GO:0016020~membrane,^GO:0016616~oxidoreductase activity, acting on the CH-OH group of donors, NAD or NADP as acceptor,GO:0047501~(+)-neomenthol dehydrogenase activity,^IPR002347:SDR_fam,IPR036291:NAD(P)-bd_dom_sf,IPR045313:CBR1-like,^cann00902:Monoterpenoid biosynthesis,cann01110:Biosynthesis of secondary meta…			XM_047403828	(+)-neomenthol dehydrogenase-like(LOC107839156)^Capsicum annuum^^GO:0016020~membrane,^GO:0016616~oxidoreductase activity, acting on the CH-OH group of donors, NAD or NADP as acceptor,^^cann00902:Monoterpenoid biosynthesis,cann01110:Biosynthesis of secondary metabolites,^^^^^^^^^^
genref.cds_NCBI	N0.HOG0002039	rna-NM_001324565.1	NM_001324565	8:145026098	8	145026098	(+)-neomenthol dehydrogenase(LOC107839158)^Capsicum annuum^GO:0006952~defense response,^GO:0016020~membrane,^GO:0016616~oxidoreductase activity, acting on the CH-OH group of donors, NAD or NADP as acceptor,GO:0047501~(+)-neomenthol dehydrogenase activity,^IPR002347:SDR_fam,IPR036291:NAD(P)-bd_dom_sf,IPR045313:CBR1-like,^cann00902:Monoterpenoid biosynthesis,cann01110:Biosynthesis of secondary meta…			XM_047403828	(+)-neomenthol dehydrogenase-like(LOC107839156)^Capsicum annuum^^GO:0016020~membrane,^GO:0016616~oxidoreductase activity, acting on the CH-OH group of donors, NAD or NADP as acceptor,^^cann00902:Monoterpenoid biosynthesis,cann01110:Biosynthesis of secondary metabolites,^^^^^^^^^^
NCBIsequence	N0.HOG0002039	lcl|XM_047394218	XM_047394218	8:145026098	8	145026098	(+)-neomenthol dehydrogenase(LOC107839158)^Capsicum annuum^GO:0006952~defense response,^GO:0016020~membrane,^GO:0016616~oxidoreductase activity, acting on the CH-OH group of donors, NAD or NADP as acceptor,GO:0047501~(+)-neomenthol dehydrogenase activity,^IPR002347:SDR_fam,IPR036291:NAD(P)-bd_dom_sf,IPR045313:CBR1-like,^cann00902:Monoterpenoid biosynthesis,cann01110:Biosynthesis of secondary meta…			XM_047403828	(+)-neomenthol dehydrogenase-like(LOC107839156)^Capsicum annuum^^GO:0016020~membrane,^GO:0016616~oxidoreductase activity, acting on the CH-OH group of donors, NAD or NADP as acceptor,^^cann00902:Monoterpenoid biosynthesis,cann01110:Biosynthesis of secondary metabolites,^^^^^^^^^^
genref.cds_NCBI	N0.HOG0002039	rna-XM_047394218.1	XM_047394218	8:145026098	8	145026098	(+)-neomenthol dehydrogenase(LOC107839158)^Capsicum annuum^GO:0006952~defense response,^GO:0016020~membrane,^GO:0016616~oxidoreductase activity, acting on the CH-OH group of donors, NAD or NADP as acceptor,GO:0047501~(+)-neomenthol dehydrogenase activity,^IPR002347:SDR_fam,IPR036291:NAD(P)-bd_dom_sf,IPR045313:CBR1-like,^cann00902:Monoterpenoid biosynthesis,cann01110:Biosynthesis of secondary meta…			XM_047403828	(+)-neomenthol dehydrogenase-like(LOC107839156)^Capsicum annuum^^GO:0016020~membrane,^GO:0016616~oxidoreductase activity, acting on the CH-OH group of donors, NAD or NADP as acceptor,^^cann00902:Monoterpenoid biosynthesis,cann01110:Biosynthesis of secondary metabolites,^^^^^^^^^^
Zhangshugang	N0.HOG0002039	Caz08g07370	Caz08g07370	8:137739004	8	137739004				XM_047403828	(+)-neomenthol dehydrogenase-like(LOC107839156)^Capsicum annuum^^GO:0016020~membrane,^GO:0016616~oxidoreductase activity, acting on the CH-OH group of donors, NAD or NADP as acceptor,^^cann00902:Monoterpenoid biosynthesis,cann01110:Biosynthesis of secondary metabolites,^^^^^^^^^^
Pepper	N0.HOG0002039	CA08g06680	CA08g06680							XM_047403828	(+)-neomenthol dehydrogenase-like(LOC107839156)^Capsicum annuum^^GO:0016020~membrane,^GO:0016616~oxidoreductase activity, acting on the CH-OH group of donors, NAD or NADP as acceptor,^^cann00902:Monoterpenoid biosynthesis,cann01110:Biosynthesis of secondary metabolites,^^^^^^^^^^
NCBIsequence	N0.HOG0036485	lcl|XM_047395532	XM_047395532	8:145043785	8	145043785	(+)-neomenthol dehydrogenase-like(LOC107839157)^Capsicum annuum^^GO:0016020~membrane,^^^cann00902:Monoterpenoid biosynthesis,cann01110:Biosynthesis of secondary metabolites,^^^^^^^^^^			XM_047395532	(+)-neomenthol dehydrogenase-like(LOC107839157)^Capsicum annuum^^GO:0016020~membrane,^^^cann00902:Monoterpenoid biosynthesis,cann01110:Biosynthesis of secondary metabolites,^^^^^^^^^^
genref.cds_NCBI	N0.HOG0036485	rna-XM_047395532.1	XM_047395532	8:145043785	8	145043785	(+)-neomenthol dehydrogenase-like(LOC107839157)^Capsicum annuum^^GO:0016020~membrane,^^^cann00902:Monoterpenoid biosynthesis,cann01110:Biosynthesis of secondary metabolites,^^^^^^^^^^			XM_047395532	(+)-neomenthol dehydrogenase-like(LOC107839157)^Capsicum annuum^^GO:0016020~membrane,^^^cann00902:Monoterpenoid biosynthesis,cann01110:Biosynthesis of secondary metabolites,^^^^^^^^^^
NCBIsequence	N0.HOG0017926	lcl|XM_016712419	XM_016712419	3:170430562	3	170430562	(+)-neomenthol dehydrogenase(LOC107866302)^Capsicum annuum^^GO:0016020~membrane,^^IPR002347:SDR_fam,IPR036291:NAD(P)-bd_dom_sf,^cann00590:Arachidonic acid metabolism,cann00790:Folate biosynthesis,cann01100:Metabolic pathways,^^^^^^^^^^			XM_016712419	(+)-neomenthol dehydrogenase(LOC107866302)^Capsicum annuum^^GO:0016020~membrane,^^IPR002347:SDR_fam,IPR036291:NAD(P)-bd_dom_sf,^cann00590:Arachidonic acid metabolism,cann00790:Folate biosynthesis,cann01100:Metabolic pathways,^^^^^^^^^^
genref.cds_NCBI	N0.HOG0017926	rna-XM_016712419.2	XM_016712419	3:170430562	3	170430562	(+)-neomenthol dehydrogenase(LOC107866302)^Capsicum annuum^^GO:0016020~membrane,^^IPR002347:SDR_fam,IPR036291:NAD(P)-bd_dom_sf,^cann00590:Arachidonic acid metabolism,cann00790:Folate biosynthesis,cann01100:Metabolic pathways,^^^^^^^^^^			XM_016712419	(+)-neomenthol dehydrogenase(LOC107866302)^Capsicum annuum^^GO:0016020~membrane,^^IPR002347:SDR_fam,IPR036291:NAD(P)-bd_dom_sf,^cann00590:Arachidonic acid metabolism,cann00790:Folate biosynthesis,cann01100:Metabolic pathways,^^^^^^^^^^
Zhangshugang	N0.HOG0017926	Caz03g25520	Caz03g25520	3:155410676	3	155410676				XM_016712419	(+)-neomenthol dehydrogenase(LOC107866302)^Capsicum annuum^^GO:0016020~membrane,^^IPR002347:SDR_fam,IPR036291:NAD(P)-bd_dom_sf,^cann00590:Arachidonic acid metabolism,cann00790:Folate biosynthesis,cann01100:Metabolic pathways,^^^^^^^^^^
Pepper	N0.HOG0017926	CA03g12620	CA03g12620							XM_016712419	(+)-neomenthol dehydrogenase(LOC107866302)^Capsicum annuum^^GO:0016020~membrane,^^IPR002347:SDR_fam,IPR036291:NAD(P)-bd_dom_sf,^cann00590:Arachidonic acid metabolism,cann00790:Folate biosynthesis,cann01100:Metabolic pathways,^^^^^^^^^^
CaZunla1	N0.HOG0017926	Capana03g003042	Capana03g003042							XM_016712419	(+)-neomenthol dehydrogenase(LOC107866302)^Capsicum annuum^^GO:0016020~membrane,^^IPR002347:SDR_fam,IPR036291:NAD(P)-bd_dom_sf,^cann00590:Arachidonic acid metabolism,cann00790:Folate biosynthesis,cann01100:Metabolic pathways,^^^^^^^^^^
annuum	N0.HOG0017926	CaT2T03g02904	CaT2T03g02904							XM_016712419	(+)-neomenthol dehydrogenase(LOC107866302)^Capsicum annuum^^GO:0016020~membrane,^^IPR002347:SDR_fam,IPR036291:NAD(P)-bd_dom_sf,^cann00590:Arachidonic acid metabolism,cann00790:Folate biosynthesis,cann01100:Metabolic pathways,^^^^^^^^^^
NCBIsequence	N0.HOG0032999	lcl|XM_016697716	XM_016697716	7:176019778	7	176019778	(+)-pulegone reductase-like(LOC107852679)^Capsicum annuum^^^GO:0032440~2-alkenal reductase [NAD(P)+] activity,^^^^^^^^^^^^			XM_016697716	(+)-pulegone reductase-like(LOC107852679)^Capsicum annuum^^^GO:0032440~2-alkenal reductase [NAD(P)+] activity,^^^^^^^^^^^^
genref.cds_NCBI	N0.HOG0032999	rna-XM_016697716.2	XM_016697716	7:176019778	7	176019778	(+)-pulegone reductase-like(LOC107852679)^Capsicum annuum^^^GO:0032440~2-alkenal reductase [NAD(P)+] activity,^^^^^^^^^^^^			XM_016697716	(+)-pulegone reductase-like(LOC107852679)^Capsicum annuum^^^GO:0032440~2-alkenal reductase [NAD(P)+] activity,^^^^^^^^^^^^
CaZunla1	N0.HOG0032999	Capana00g001592	Capana00g001592							XM_016697716	(+)-pulegone reductase-like(LOC107852679)^Capsicum annuum^^^GO:0032440~2-alkenal reductase [NAD(P)+] activity,^^^^^^^^^^^^
NCBIsequence	N0.HOG0021559	lcl|XM_016683775	XM_016683775	8:161885559	8	161885559	(3aS,4S,5R,7aS)-5-hydroxy-7a-methyl-1-oxo-octahydro-1H-indene-4-carboxyl-CoA dehydrogenase(LOC107840057)^Capsicum annuum^GO:0009610~response to symbiotic fungus,GO:0046686~response to cadmium ion,^^GO:0018580~nitronate monooxygenase activity,^IPR004136:NMO,IPR013785:Aldolase_TIM,^^^^^^^^^^^DOMAIN:Nitronate monooxygenase,			XM_016683775	(3aS,4S,5R,7aS)-5-hydroxy-7a-methyl-1-oxo-octahydro-1H-indene-4-carboxyl-CoA dehydrogenase(LOC107840057)^Capsicum annuum^GO:0009610~response to symbiotic fungus,GO:0046686~response to cadmium ion,^^GO:0018580~nitronate monooxygenase activity,^IPR004136:NMO,IPR013785:Aldolase_TIM,^^^^^^^^^^^DOMAIN:Nitronate monooxygenase,
genref.cds_NCBI	N0.HOG0021559	rna-XM_016683775.2	XM_016683775	8:161885559	8	161885559	(3aS,4S,5R,7aS)-5-hydroxy-7a-methyl-1-oxo-octahydro-1H-indene-4-carboxyl-CoA dehydrogenase(LOC107840057)^Capsicum annuum^GO:0009610~response to symbiotic fungus,GO:0046686~response to cadmium ion,^^GO:0018580~nitronate monooxygenase activity,^IPR004136:NMO,IPR013785:Aldolase_TIM,^^^^^^^^^^^DOMAIN:Nitronate monooxygenase,			XM_016683775	(3aS,4S,5R,7aS)-5-hydroxy-7a-methyl-1-oxo-octahydro-1H-indene-4-carboxyl-CoA dehydrogenase(LOC107840057)^Capsicum annuum^GO:0009610~response to symbiotic fungus,GO:0046686~response to cadmium ion,^^GO:0018580~nitronate monooxygenase activity,^IPR004136:NMO,IPR013785:Aldolase_TIM,^^^^^^^^^^^DOMAIN:Nitronate monooxygenase,
Zhangshugang	N0.HOG0021559	Caz08g18310	Caz08g18310	8:159303987	8	159303987				XM_016683775	(3aS,4S,5R,7aS)-5-hydroxy-7a-methyl-1-oxo-octahydro-1H-indene-4-carboxyl-CoA dehydrogenase(LOC107840057)^Capsicum annuum^GO:0009610~response to symbiotic fungus,GO:0046686~response to cadmium ion,^^GO:0018580~nitronate monooxygenase activity,^IPR004136:NMO,IPR013785:Aldolase_TIM,^^^^^^^^^^^DOMAIN:Nitronate monooxygenase,
Pepper	N0.HOG0021559	CA08g15890	CA08g15890							XM_016683775	(3aS,4S,5R,7aS)-5-hydroxy-7a-methyl-1-oxo-octahydro-1H-indene-4-carboxyl-CoA dehydrogenase(LOC107840057)^Capsicum annuum^GO:0009610~response to symbiotic fungus,GO:0046686~response to cadmium ion,^^GO:0018580~nitronate monooxygenase activity,^IPR004136:NMO,IPR013785:Aldolase_TIM,^^^^^^^^^^^DOMAIN:Nitronate monooxygenase,
CaZunla1	N0.HOG0021559	Capana08g002047	Capana08g002047							XM_016683775	(3aS,4S,5R,7aS)-5-hydroxy-7a-methyl-1-oxo-octahydro-1H-indene-4-carboxyl-CoA dehydrogenase(LOC107840057)^Capsicum annuum^GO:0009610~response to symbiotic fungus,GO:0046686~response to cadmium ion,^^GO:0018580~nitronate monooxygenase activity,^IPR004136:NMO,IPR013785:Aldolase_TIM,^^^^^^^^^^^DOMAIN:Nitronate monooxygenase,
annuum	N0.HOG0021559	CaT2T08g02425	CaT2T08g02425							XM_016683775	(3aS,4S,5R,7aS)-5-hydroxy-7a-methyl-1-oxo-octahydro-1H-indene-4-carboxyl-CoA dehydrogenase(LOC107840057)^Capsicum annuum^GO:0009610~response to symbiotic fungus,GO:0046686~response to cadmium ion,^^GO:0018580~nitronate monooxygenase activity,^IPR004136:NMO,IPR013785:Aldolase_TIM,^^^^^^^^^^^DOMAIN:Nitronate monooxygenase,
NCBIsequence	N0.HOG0008999	lcl|XM_047403886	XM_047403886				(3S,6E)-nerolidol synthase 1-like(LOC124892657)^Capsicum annuum^GO:0016102~diterpenoid biosynthetic process,^^GO:0000287~magnesium ion binding,GO:0010333~terpene synthase activity,^^cann00909:Sesquiterpenoid and triterpenoid biosynthesis,cann01100:Metabolic pathways,^^^^^^^^^^			XM_047403886	(3S,6E)-nerolidol synthase 1-like(LOC124892657)^Capsicum annuum^GO:0016102~diterpenoid biosynthetic process,^^GO:0000287~magnesium ion binding,GO:0010333~terpene synthase activity,^^cann00909:Sesquiterpenoid and triterpenoid biosynthesis,cann01100:Metabolic pathways,^^^^^^^^^^
Zhangshugang	N0.HOG0008999	Caz10g05800	Caz10g05800	10:39394921	10	39394921				XM_047403886	(3S,6E)-nerolidol synthase 1-like(LOC124892657)^Capsicum annuum^GO:0016102~diterpenoid biosynthetic process,^^GO:0000287~magnesium ion binding,GO:0010333~terpene synthase activity,^^cann00909:Sesquiterpenoid and triterpenoid biosynthesis,cann01100:Metabolic pathways,^^^^^^^^^^
Pepper	N0.HOG0008999	CA10g05820	CA10g05820							XM_047403886	(3S,6E)-nerolidol synthase 1-like(LOC124892657)^Capsicum annuum^GO:0016102~diterpenoid biosynthetic process,^^GO:0000287~magnesium ion binding,GO:0010333~terpene synthase activity,^^cann00909:Sesquiterpenoid and triterpenoid biosynthesis,cann01100:Metabolic pathways,^^^^^^^^^^
CaZunla1	N0.HOG0008999	Capana10g000571	Capana10g000571							XM_047403886	(3S,6E)-nerolidol synthase 1-like(LOC124892657)^Capsicum annuum^GO:0016102~diterpenoid biosynthetic process,^^GO:0000287~magnesium ion binding,GO:0010333~terpene synthase activity,^^cann00909:Sesquiterpenoid and triterpenoid biosynthesis,cann01100:Metabolic pathways,^^^^^^^^^^
NCBIsequence	N0.HOG0008998	lcl|XM_047397874	XM_047397874	10:24965123	10	24965123	(3S,6E)-nerolidol synthase 1(LOC107845646)^Capsicum annuum^^^GO:0000287~magnesium ion binding,GO:0010333~terpene synthase activity,^^cann00909:Sesquiterpenoid and triterpenoid biosynthesis,cann01100:Metabolic pathways,^^^^^^^^^^			XM_047397874	(3S,6E)-nerolidol synthase 1(LOC107845646)^Capsicum annuum^^^GO:0000287~magnesium ion binding,GO:0010333~terpene synthase activity,^^cann00909:Sesquiterpenoid and triterpenoid biosynthesis,cann01100:Metabolic pathways,^^^^^^^^^^
genref.cds_NCBI	N0.HOG0008998	rna-XM_047397874.1	XM_047397874	10:24965123	10	24965123	(3S,6E)-nerolidol synthase 1(LOC107845646)^Capsicum annuum^^^GO:0000287~magnesium ion binding,GO:0010333~terpene synthase activity,^^cann00909:Sesquiterpenoid and triterpenoid biosynthesis,cann01100:Metabolic pathways,^^^^^^^^^^			XM_047397874	(3S,6E)-nerolidol synthase 1(LOC107845646)^Capsicum annuum^^^GO:0000287~magnesium ion binding,GO:0010333~terpene synthase activity,^^cann00909:Sesquiterpenoid and triterpenoid biosynthesis,cann01100:Metabolic pathways,^^^^^^^^^^
Zhangshugang	N0.HOG0008998	Caz10g05330	Caz10g05330	10:29884454	10	29884454				XM_047397874	(3S,6E)-nerolidol synthase 1(LOC107845646)^Capsicum annuum^^^GO:0000287~magnesium ion binding,GO:0010333~terpene synthase activity,^^cann00909:Sesquiterpenoid and triterpenoid biosynthesis,cann01100:Metabolic pathways,^^^^^^^^^^
Pepper	N0.HOG0008998	CA10g05570	CA10g05570							XM_047397874	(3S,6E)-nerolidol synthase 1(LOC107845646)^Capsicum annuum^^^GO:0000287~magnesium ion binding,GO:0010333~terpene synthase activity,^^cann00909:Sesquiterpenoid and triterpenoid biosynthesis,cann01100:Metabolic pathways,^^^^^^^^^^
NCBIsequence	N0.HOG0010229	lcl|XM_016708663	XM_016708663	3:233435180	3	233435180	(6-4)DNA photolyase(LOC107862948)^Capsicum annuum^GO:0032922~circadian regulation of gene expression,GO:0043153~entrainment of circadian clock by photoperiod,^GO:0005634~nucleus,GO:0005737~cytoplasm,^GO:0003677~DNA binding,GO:0071949~FAD binding,^^^^^^^^^^^^			XM_016708665	(6-4)DNA photolyase(LOC107862948)^Capsicum annuum^GO:0032922~circadian regulation of gene expression,GO:0043153~entrainment of circadian clock by photoperiod,^GO:0005634~nucleus,GO:0005737~cytoplasm,^GO:0003677~DNA binding,GO:0071949~FAD binding,^^^^^^^^^^^^
genref.cds_NCBI	N0.HOG0010229	rna-XM_016708663.2	XM_016708663	3:233435180	3	233435180	(6-4)DNA photolyase(LOC107862948)^Capsicum annuum^GO:0032922~circadian regulation of gene expression,GO:0043153~entrainment of circadian clock by photoperiod,^GO:0005634~nucleus,GO:0005737~cytoplasm,^GO:0003677~DNA binding,GO:0071949~FAD binding,^^^^^^^^^^^^			XM_016708665	(6-4)DNA photolyase(LOC107862948)^Capsicum annuum^GO:0032922~circadian regulation of gene expression,GO:0043153~entrainment of circadian clock by photoperiod,^GO:0005634~nucleus,GO:0005737~cytoplasm,^GO:0003677~DNA binding,GO:0071949~FAD binding,^^^^^^^^^^^^
NCBIsequence	N0.HOG0010229	lcl|XM_016708665	XM_016708665	3:233435180	3	233435180	(6-4)DNA photolyase(LOC107862948)^Capsicum annuum^GO:0032922~circadian regulation of gene expression,GO:0043153~entrainment of circadian clock by photoperiod,^GO:0005634~nucleus,GO:0005737~cytoplasm,^GO:0003677~DNA binding,GO:0071949~FAD binding,^^^^^^^^^^^^			XM_016708665	(6-4)DNA photolyase(LOC107862948)^Capsicum annuum^GO:0032922~circadian regulation of gene expression,GO:0043153~entrainment of circadian clock by photoperiod,^GO:0005634~nucleus,GO:0005737~cytoplasm,^GO:0003677~DNA binding,GO:0071949~FAD binding,^^^^^^^^^^^^
genref.cds_NCBI	N0.HOG0010229	rna-XM_016708665.2	XM_016708665	3:233435180	3	233435180	(6-4)DNA photolyase(LOC107862948)^Capsicum annuum^GO:0032922~circadian regulation of gene expression,GO:0043153~entrainment of circadian clock by photoperiod,^GO:0005634~nucleus,GO:0005737~cytoplasm,^GO:0003677~DNA binding,GO:0071949~FAD binding,^^^^^^^^^^^^			XM_016708665	(6-4)DNA photolyase(LOC107862948)^Capsicum annuum^GO:0032922~circadian regulation of gene expression,GO:0043153~entrainment of circadian clock by photoperiod,^GO:0005634~nucleus,GO:0005737~cytoplasm,^GO:0003677~DNA binding,GO:0071949~FAD binding,^^^^^^^^^^^^
Zhangshugang	N0.HOG0010229	Caz03g16000	Caz03g16000	3:35398968	3	35398968				XM_016708665	(6-4)DNA photolyase(LOC107862948)^Capsicum annuum^GO:0032922~circadian regulation of gene expression,GO:0043153~entrainment of circadian clock by photoperiod,^GO:0005634~nucleus,GO:0005737~cytoplasm,^GO:0003677~DNA binding,GO:0071949~FAD binding,^^^^^^^^^^^^
Pepper	N0.HOG0010229	CA03g20630	CA03g20630							XM_016708665	(6-4)DNA photolyase(LOC107862948)^Capsicum annuum^GO:0032922~circadian regulation of gene expression,GO:0043153~entrainment of circadian clock by photoperiod,^GO:0005634~nucleus,GO:0005737~cytoplasm,^GO:0003677~DNA binding,GO:0071949~FAD binding,^^^^^^^^^^^^
CaZunla1	N0.HOG0010229	Capana03g001755	Capana03g001755							XM_016708665	(6-4)DNA photolyase(LOC107862948)^Capsicum annuum^GO:0032922~circadian regulation of gene expression,GO:0043153~entrainment of circadian clock by photoperiod,^GO:0005634~nucleus,GO:0005737~cytoplasm,^GO:0003677~DNA binding,GO:0071949~FAD binding,^^^^^^^^^^^^
annuum	N0.HOG0010229	CaT2T03g01954	CaT2T03g01954							XM_016708665	(6-4)DNA photolyase(LOC107862948)^Capsicum annuum^GO:0032922~circadian regulation of gene expression,GO:0043153~entrainment of circadian clock by photoperiod,^GO:0005634~nucleus,GO:0005737~cytoplasm,^GO:0003677~DNA binding,GO:0071949~FAD binding,^^^^^^^^^^^^
NCBIsequence	N0.HOG0011720	lcl|XM_016690494	XM_016690494	10:165651651	10	165651651	(DL)-glycerol-3-phosphatase 2(LOC107845974)^Capsicum annuum^GO:0006114~glycerol biosynthetic process,^^GO:0043136~glycerol-3-phosphatase activity,^^cann00561:Glycerolipid metabolism,cann01100:Metabolic pathways,^^^^^^^^^^			XM_047398252	(DL)-glycerol-3-phosphatase 2(LOC107845974)^Capsicum annuum^GO:0006114~glycerol biosynthetic process,^^GO:0043136~glycerol-3-phosphatase activity,^^cann00561:Glycerolipid metabolism,cann01100:Metabolic pathways,^^^^^^^^^^
genref.cds_NCBI	N0.HOG0011720	rna-XM_016690494.2	XM_016690494	10:165651651	10	165651651	(DL)-glycerol-3-phosphatase 2(LOC107845974)^Capsicum annuum^GO:0006114~glycerol biosynthetic process,^^GO:0043136~glycerol-3-phosphatase activity,^^cann00561:Glycerolipid metabolism,cann01100:Metabolic pathways,^^^^^^^^^^			XM_047398252	(DL)-glycerol-3-phosphatase 2(LOC107845974)^Capsicum annuum^GO:0006114~glycerol biosynthetic process,^^GO:0043136~glycerol-3-phosphatase activity,^^cann00561:Glycerolipid metabolism,cann01100:Metabolic pathways,^^^^^^^^^^
NCBIsequence	N0.HOG0011720	lcl|XM_047398252	XM_047398252	10:165652688	10	165652688	(DL)-glycerol-3-phosphatase 2(LOC107845974)^Capsicum annuum^GO:0006114~glycerol biosynthetic process,^^GO:0043136~glycerol-3-phosphatase activity,^^cann00561:Glycerolipid metabolism,cann01100:Metabolic pathways,^^^^^^^^^^			XM_047398252	(DL)-glycerol-3-phosphatase 2(LOC107845974)^Capsicum annuum^GO:0006114~glycerol biosynthetic process,^^GO:0043136~glycerol-3-phosphatase activity,^^cann00561:Glycerolipid metabolism,cann01100:Metabolic pathways,^^^^^^^^^^
genref.cds_NCBI	N0.HOG0011720	rna-XM_047398252.1	XM_047398252	10:165652688	10	165652688	(DL)-glycerol-3-phosphatase 2(LOC107845974)^Capsicum annuum^GO:0006114~glycerol biosynthetic process,^^GO:0043136~glycerol-3-phosphatase activity,^^cann00561:Glycerolipid metabolism,cann01100:Metabolic pathways,^^^^^^^^^^			XM_047398252	(DL)-glycerol-3-phosphatase 2(LOC107845974)^Capsicum annuum^GO:0006114~glycerol biosynthetic process,^^GO:0043136~glycerol-3-phosphatase activity,^^cann00561:Glycerolipid metabolism,cann01100:Metabolic pathways,^^^^^^^^^^
Zhangshugang	N0.HOG0011720	Caz10g09570	Caz10g09570	10:134312614	10	134312614				XM_047398252	(DL)-glycerol-3-phosphatase 2(LOC107845974)^Capsicum annuum^GO:0006114~glycerol biosynthetic process,^^GO:0043136~glycerol-3-phosphatase activity,^^cann00561:Glycerolipid metabolism,cann01100:Metabolic pathways,^^^^^^^^^^
Pepper	N0.HOG0011720	CA00g91800	CA00g91800							XM_047398252	(DL)-glycerol-3-phosphatase 2(LOC107845974)^Capsicum annuum^GO:0006114~glycerol biosynthetic process,^^GO:0043136~glycerol-3-phosphatase activity,^^cann00561:Glycerolipid metabolism,cann01100:Metabolic pathways,^^^^^^^^^^
CaZunla1	N0.HOG0011720	Capana10g001312	Capana10g001312							XM_047398252	(DL)-glycerol-3-phosphatase 2(LOC107845974)^Capsicum annuum^GO:0006114~glycerol biosynthetic process,^^GO:0043136~glycerol-3-phosphatase activity,^^cann00561:Glycerolipid metabolism,cann01100:Metabolic pathways,^^^^^^^^^^
annuum	N0.HOG0011720	CaT2T10g01093	CaT2T10g01093							XM_047398252	(DL)-glycerol-3-phosphatase 2(LOC107845974)^Capsicum annuum^GO:0006114~glycerol biosynthetic process,^^GO:0043136~glycerol-3-phosphatase activity,^^cann00561:Glycerolipid metabolism,cann01100:Metabolic pathways,^^^^^^^^^^
NCBIsequence	N0.HOG0033628	lcl|XM_016704575	XM_016704575	2:132963951	2	132963951	(E,E)-alpha-farnesene synthase(LOC107859528)^Capsicum annuum^GO:0016102~diterpenoid biosynthetic process,^^GO:0000287~magnesium ion binding,GO:0010333~terpene synthase activity,^^cann00909:Sesquiterpenoid and triterpenoid biosynthesis,cann01110:Biosynthesis of secondary metabolites,^^^^^^^^^^			XM_016704575	(E,E)-alpha-farnesene synthase(LOC107859528)^Capsicum annuum^GO:0016102~diterpenoid biosynthetic process,^^GO:0000287~magnesium ion binding,GO:0010333~terpene synthase activity,^^cann00909:Sesquiterpenoid and triterpenoid biosynthesis,cann01110:Biosynthesis of secondary metabolites,^^^^^^^^^^
genref.cds_NCBI	N0.HOG0033628	rna-XM_016704575.2	XM_016704575	2:132963951	2	132963951	(E,E)-alpha-farnesene synthase(LOC107859528)^Capsicum annuum^GO:0016102~diterpenoid biosynthetic process,^^GO:0000287~magnesium ion binding,GO:0010333~terpene synthase activity,^^cann00909:Sesquiterpenoid and triterpenoid biosynthesis,cann01110:Biosynthesis of secondary metabolites,^^^^^^^^^^			XM_016704575	(E,E)-alpha-farnesene synthase(LOC107859528)^Capsicum annuum^GO:0016102~diterpenoid biosynthetic process,^^GO:0000287~magnesium ion binding,GO:0010333~terpene synthase activity,^^cann00909:Sesquiterpenoid and triterpenoid biosynthesis,cann01110:Biosynthesis of secondary metabolites,^^^^^^^^^^
NCBIsequence	N0.HOG0029085	lcl|XM_047407033	XM_047407033	2:132963951	2	132963951	(E,E)-alpha-farnesene synthase(LOC107859528)^Capsicum annuum^GO:0016102~diterpenoid biosynthetic process,^^GO:0000287~magnesium ion binding,GO:0010333~terpene synthase activity,^^cann00909:Sesquiterpenoid and triterpenoid biosynthesis,cann01110:Biosynthesis of secondary metabolites,^^^^^^^^^^			XM_047407033	(E,E)-alpha-farnesene synthase(LOC107859528)^Capsicum annuum^GO:0016102~diterpenoid biosynthetic process,^^GO:0000287~magnesium ion binding,GO:0010333~terpene synthase activity,^^cann00909:Sesquiterpenoid and triterpenoid biosynthesis,cann01110:Biosynthesis of secondary metabolites,^^^^^^^^^^
genref.cds_NCBI	N0.HOG0029085	rna-XM_047407033.1	XM_047407033	2:132963951	2	132963951	(E,E)-alpha-farnesene synthase(LOC107859528)^Capsicum annuum^GO:0016102~diterpenoid biosynthetic process,^^GO:0000287~magnesium ion binding,GO:0010333~terpene synthase activity,^^cann00909:Sesquiterpenoid and triterpenoid biosynthesis,cann01110:Biosynthesis of secondary metabolites,^^^^^^^^^^			XM_047407033	(E,E)-alpha-farnesene synthase(LOC107859528)^Capsicum annuum^GO:0016102~diterpenoid biosynthetic process,^^GO:0000287~magnesium ion binding,GO:0010333~terpene synthase activity,^^cann00909:Sesquiterpenoid and triterpenoid biosynthesis,cann01110:Biosynthesis of secondary metabolites,^^^^^^^^^^
Pepper	N0.HOG0033628	CA02g17650	CA02g17650							XM_016704575	(E,E)-alpha-farnesene synthase(LOC107859528)^Capsicum annuum^GO:0016102~diterpenoid biosynthetic process,^^GO:0000287~magnesium ion binding,GO:0010333~terpene synthase activity,^^cann00909:Sesquiterpenoid and triterpenoid biosynthesis,cann01110:Biosynthesis of secondary metabolites,^^^^^^^^^^
CaZunla1	N0.HOG0029085	Capana02g002128	Capana02g002128							XM_047407033	(E,E)-alpha-farnesene synthase(LOC107859528)^Capsicum annuum^GO:0016102~diterpenoid biosynthetic process,^^GO:0000287~magnesium ion binding,GO:0010333~terpene synthase activity,^^cann00909:Sesquiterpenoid and triterpenoid biosynthesis,cann01110:Biosynthesis of secondary metabolites,^^^^^^^^^^
CaZunla1	N0.HOG0029085	Capana02g002129	Capana02g002129							XM_047407033	(E,E)-alpha-farnesene synthase(LOC107859528)^Capsicum annuum^GO:0016102~diterpenoid biosynthetic process,^^GO:0000287~magnesium ion binding,GO:0010333~terpene synthase activity,^^cann00909:Sesquiterpenoid and triterpenoid biosynthesis,cann01110:Biosynthesis of secondary metabolites,^^^^^^^^^^
NCBIsequence	N0.HOG0040524	lcl|XM_047404073	XM_047404073				(E,E)-geranyllinalool synthase-like(LOC124892889)^Capsicum annuum^GO:0016102~diterpenoid biosynthetic process,^^GO:0000287~magnesium ion binding,GO:0010333~terpene synthase activity,^^^^^^^^^^^^			XM_047404073	(E,E)-geranyllinalool synthase-like(LOC124892889)^Capsicum annuum^GO:0016102~diterpenoid biosynthetic process,^^GO:0000287~magnesium ion binding,GO:0010333~terpene synthase activity,^^^^^^^^^^^^
genref.cds_NCBI	N0.HOG0040524	rna-XM_047404073.1	XM_047404073				(E,E)-geranyllinalool synthase-like(LOC124892889)^Capsicum annuum^GO:0016102~diterpenoid biosynthetic process,^^GO:0000287~magnesium ion binding,GO:0010333~terpene synthase activity,^^^^^^^^^^^^			XM_047404073	(E,E)-geranyllinalool synthase-like(LOC124892889)^Capsicum annuum^GO:0016102~diterpenoid biosynthetic process,^^GO:0000287~magnesium ion binding,GO:0010333~terpene synthase activity,^^^^^^^^^^^^
NCBIsequence	N0.HOG0018934	lcl|XM_047410652	XM_047410652	4:8840474	4	8840474	(E,E)-geranyllinalool synthase(LOC107868331)^Capsicum annuum^GO:0016102~diterpenoid biosynthetic process,^^GO:0000287~magnesium ion binding,GO:0010333~terpene synthase activity,^^^^^^^^^^^^			XM_047410652	(E,E)-geranyllinalool synthase(LOC107868331)^Capsicum annuum^GO:0016102~diterpenoid biosynthetic process,^^GO:0000287~magnesium ion binding,GO:0010333~terpene synthase activity,^^^^^^^^^^^^	GES^Terpenoid
genref.cds_NCBI	N0.HOG0018934	rna-XM_047410652.1	XM_047410652	4:8840474	4	8840474	(E,E)-geranyllinalool synthase(LOC107868331)^Capsicum annuum^GO:0016102~diterpenoid biosynthetic process,^^GO:0000287~magnesium ion binding,GO:0010333~terpene synthase activity,^^^^^^^^^^^^			XM_047410652	(E,E)-geranyllinalool synthase(LOC107868331)^Capsicum annuum^GO:0016102~diterpenoid biosynthetic process,^^GO:0000287~magnesium ion binding,GO:0010333~terpene synthase activity,^^^^^^^^^^^^	GES^Terpenoid
Zhangshugang	N0.HOG0018934	Caz04g23080	Caz04g23080	4:237374033	4	237374033				XM_047410652	(E,E)-geranyllinalool synthase(LOC107868331)^Capsicum annuum^GO:0016102~diterpenoid biosynthetic process,^^GO:0000287~magnesium ion binding,GO:0010333~terpene synthase activity,^^^^^^^^^^^^	GES^Terpenoid
Pepper	N0.HOG0018934	CA04g02600	CA04g02600							XM_047410652	(E,E)-geranyllinalool synthase(LOC107868331)^Capsicum annuum^GO:0016102~diterpenoid biosynthetic process,^^GO:0000287~magnesium ion binding,GO:0010333~terpene synthase activity,^^^^^^^^^^^^	GES^Terpenoid
CaZunla1	N0.HOG0018934	Capana04g002602	Capana04g002602					GES^Terpenoid		XM_047410652	(E,E)-geranyllinalool synthase(LOC107868331)^Capsicum annuum^GO:0016102~diterpenoid biosynthetic process,^^GO:0000287~magnesium ion binding,GO:0010333~terpene synthase activity,^^^^^^^^^^^^	GES^Terpenoid
annuum	N0.HOG0018934	CaT2T04g02842	CaT2T04g02842							XM_047410652	(E,E)-geranyllinalool synthase(LOC107868331)^Capsicum annuum^GO:0016102~diterpenoid biosynthetic process,^^GO:0000287~magnesium ion binding,GO:0010333~terpene synthase activity,^^^^^^^^^^^^	GES^Terpenoid
NCBIsequence	N0.HOG0022016	lcl|XM_016686084	XM_016686084	9:191669409	9	191669409	(R,S)-reticuline 7-O-methyltransferase(LOC107842318)^Capsicum annuum^GO:0009058~biosynthetic process,GO:0009813~flavonoid biosynthetic process,GO:0032259~methylation,^^GO:0008171~O-methyltransferase activity,GO:0008757~S-adenosylmethionine-dependent methyltransferase activity,GO:0046983~protein dimerization activity,^IPR001077:O_MeTrfase_dom,IPR012967:Plant_MeTrfase_dimerisation,IPR016461:COMT-li…			XM_016686084	(R,S)-reticuline 7-O-methyltransferase(LOC107842318)^Capsicum annuum^GO:0009058~biosynthetic process,GO:0009813~flavonoid biosynthetic process,GO:0032259~methylation,^^GO:0008171~O-methyltransferase activity,GO:0008757~S-adenosylmethionine-dependent methyltransferase activity,GO:0046983~protein dimerization activity,^IPR001077:O_MeTrfase_dom,IPR012967:Plant_MeTrfase_dimerisation,IPR016461:COMT-li…
genref.cds_NCBI	N0.HOG0022016	rna-XM_016686084.2	XM_016686084	9:191669409	9	191669409	(R,S)-reticuline 7-O-methyltransferase(LOC107842318)^Capsicum annuum^GO:0009058~biosynthetic process,GO:0009813~flavonoid biosynthetic process,GO:0032259~methylation,^^GO:0008171~O-methyltransferase activity,GO:0008757~S-adenosylmethionine-dependent methyltransferase activity,GO:0046983~protein dimerization activity,^IPR001077:O_MeTrfase_dom,IPR012967:Plant_MeTrfase_dimerisation,IPR016461:COMT-li…			XM_016686084	(R,S)-reticuline 7-O-methyltransferase(LOC107842318)^Capsicum annuum^GO:0009058~biosynthetic process,GO:0009813~flavonoid biosynthetic process,GO:0032259~methylation,^^GO:0008171~O-methyltransferase activity,GO:0008757~S-adenosylmethionine-dependent methyltransferase activity,GO:0046983~protein dimerization activity,^IPR001077:O_MeTrfase_dom,IPR012967:Plant_MeTrfase_dimerisation,IPR016461:COMT-li…
Zhangshugang	N0.HOG0022016	Caz09g07750	Caz09g07750	9:36522666	9	36522666				XM_016686084	(R,S)-reticuline 7-O-methyltransferase(LOC107842318)^Capsicum annuum^GO:0009058~biosynthetic process,GO:0009813~flavonoid biosynthetic process,GO:0032259~methylation,^^GO:0008171~O-methyltransferase activity,GO:0008757~S-adenosylmethionine-dependent methyltransferase activity,GO:0046983~protein dimerization activity,^IPR001077:O_MeTrfase_dom,IPR012967:Plant_MeTrfase_dimerisation,IPR016461:COMT-li…
Pepper	N0.HOG0022016	CA09g13730	CA09g13730							XM_016686084	(R,S)-reticuline 7-O-methyltransferase(LOC107842318)^Capsicum annuum^GO:0009058~biosynthetic process,GO:0009813~flavonoid biosynthetic process,GO:0032259~methylation,^^GO:0008171~O-methyltransferase activity,GO:0008757~S-adenosylmethionine-dependent methyltransferase activity,GO:0046983~protein dimerization activity,^IPR001077:O_MeTrfase_dom,IPR012967:Plant_MeTrfase_dimerisation,IPR016461:COMT-li…
CaZunla1	N0.HOG0022016	Capana09g000652	Capana09g000652							XM_016686084	(R,S)-reticuline 7-O-methyltransferase(LOC107842318)^Capsicum annuum^GO:0009058~biosynthetic process,GO:0009813~flavonoid biosynthetic process,GO:0032259~methylation,^^GO:0008171~O-methyltransferase activity,GO:0008757~S-adenosylmethionine-dependent methyltransferase activity,GO:0046983~protein dimerization activity,^IPR001077:O_MeTrfase_dom,IPR012967:Plant_MeTrfase_dimerisation,IPR016461:COMT-li…
annuum	N0.HOG0022016	CaT2T09g00896	CaT2T09g00896							XM_016686084	(R,S)-reticuline 7-O-methyltransferase(LOC107842318)^Capsicum annuum^GO:0009058~biosynthetic process,GO:0009813~flavonoid biosynthetic process,GO:0032259~methylation,^^GO:0008171~O-methyltransferase activity,GO:0008757~S-adenosylmethionine-dependent methyltransferase activity,GO:0046983~protein dimerization activity,^IPR001077:O_MeTrfase_dom,IPR012967:Plant_MeTrfase_dimerisation,IPR016461:COMT-li…
NCBIsequence	N0.HOG0004540	lcl|XM_016683825	XM_016683825	8:162778636	8	162778636	(R)-linalool synthase TPS5, chloroplastic(LOC107840096)^Capsicum annuum^GO:0016102~diterpenoid biosynthetic process,^^GO:0000287~magnesium ion binding,GO:0010333~terpene synthase activity,^IPR001906:Terpene_synth_N,IPR005630:Terpene_synthase_metal-bd,IPR008930:Terpenoid_cyclase/PrenylTrfase,IPR008949:Isoprenoid_synthase_dom_sf,IPR034741:Terpene_cyclase-like_1_C,IPR036965:Terpene_synth_N_sf,IPR044…			XM_016683825	(R)-linalool synthase TPS5, chloroplastic(LOC107840096)^Capsicum annuum^GO:0016102~diterpenoid biosynthetic process,^^GO:0000287~magnesium ion binding,GO:0010333~terpene synthase activity,^IPR001906:Terpene_synth_N,IPR005630:Terpene_synthase_metal-bd,IPR008930:Terpenoid_cyclase/PrenylTrfase,IPR008949:Isoprenoid_synthase_dom_sf,IPR034741:Terpene_cyclase-like_1_C,IPR036965:Terpene_synth_N_sf,IPR044…
genref.cds_NCBI	N0.HOG0004540	rna-XM_016683825.2	XM_016683825	8:162778636	8	162778636	(R)-linalool synthase TPS5, chloroplastic(LOC107840096)^Capsicum annuum^GO:0016102~diterpenoid biosynthetic process,^^GO:0000287~magnesium ion binding,GO:0010333~terpene synthase activity,^IPR001906:Terpene_synth_N,IPR005630:Terpene_synthase_metal-bd,IPR008930:Terpenoid_cyclase/PrenylTrfase,IPR008949:Isoprenoid_synthase_dom_sf,IPR034741:Terpene_cyclase-like_1_C,IPR036965:Terpene_synth_N_sf,IPR044…			XM_016683825	(R)-linalool synthase TPS5, chloroplastic(LOC107840096)^Capsicum annuum^GO:0016102~diterpenoid biosynthetic process,^^GO:0000287~magnesium ion binding,GO:0010333~terpene synthase activity,^IPR001906:Terpene_synth_N,IPR005630:Terpene_synthase_metal-bd,IPR008930:Terpenoid_cyclase/PrenylTrfase,IPR008949:Isoprenoid_synthase_dom_sf,IPR034741:Terpene_cyclase-like_1_C,IPR036965:Terpene_synth_N_sf,IPR044…
NCBIsequence	N0.HOG0004539	lcl|XM_047394954	XM_047394954	8:162778636	8	162778636	(R)-linalool synthase TPS5, chloroplastic(LOC107840096)^Capsicum annuum^GO:0016102~diterpenoid biosynthetic process,^^GO:0000287~magnesium ion binding,GO:0010333~terpene synthase activity,^IPR001906:Terpene_synth_N,IPR005630:Terpene_synthase_metal-bd,IPR008930:Terpenoid_cyclase/PrenylTrfase,IPR008949:Isoprenoid_synthase_dom_sf,IPR034741:Terpene_cyclase-like_1_C,IPR036965:Terpene_synth_N_sf,IPR044…			XM_047394954	(R)-linalool synthase TPS5, chloroplastic(LOC107840096)^Capsicum annuum^GO:0016102~diterpenoid biosynthetic process,^^GO:0000287~magnesium ion binding,GO:0010333~terpene synthase activity,^IPR001906:Terpene_synth_N,IPR005630:Terpene_synthase_metal-bd,IPR008930:Terpenoid_cyclase/PrenylTrfase,IPR008949:Isoprenoid_synthase_dom_sf,IPR034741:Terpene_cyclase-like_1_C,IPR036965:Terpene_synth_N_sf,IPR044…
genref.cds_NCBI	N0.HOG0004539	rna-XM_047394954.1	XM_047394954	8:162778636	8	162778636	(R)-linalool synthase TPS5, chloroplastic(LOC107840096)^Capsicum annuum^GO:0016102~diterpenoid biosynthetic process,^^GO:0000287~magnesium ion binding,GO:0010333~terpene synthase activity,^IPR001906:Terpene_synth_N,IPR005630:Terpene_synthase_metal-bd,IPR008930:Terpenoid_cyclase/PrenylTrfase,IPR008949:Isoprenoid_synthase_dom_sf,IPR034741:Terpene_cyclase-like_1_C,IPR036965:Terpene_synth_N_sf,IPR044…			XM_047394954	(R)-linalool synthase TPS5, chloroplastic(LOC107840096)^Capsicum annuum^GO:0016102~diterpenoid biosynthetic process,^^GO:0000287~magnesium ion binding,GO:0010333~terpene synthase activity,^IPR001906:Terpene_synth_N,IPR005630:Terpene_synthase_metal-bd,IPR008930:Terpenoid_cyclase/PrenylTrfase,IPR008949:Isoprenoid_synthase_dom_sf,IPR034741:Terpene_cyclase-like_1_C,IPR036965:Terpene_synth_N_sf,IPR044…
Zhangshugang	N0.HOG0004539	Caz08g18840	Caz08g18840	8:160230079	8	160230079				XM_047394954	(R)-linalool synthase TPS5, chloroplastic(LOC107840096)^Capsicum annuum^GO:0016102~diterpenoid biosynthetic process,^^GO:0000287~magnesium ion binding,GO:0010333~terpene synthase activity,^IPR001906:Terpene_synth_N,IPR005630:Terpene_synthase_metal-bd,IPR008930:Terpenoid_cyclase/PrenylTrfase,IPR008949:Isoprenoid_synthase_dom_sf,IPR034741:Terpene_cyclase-like_1_C,IPR036965:Terpene_synth_N_sf,IPR044…
Zhangshugang	N0.HOG0004540	Caz08g18850	Caz08g18850	8:160274132	8	160274132				XM_016683825	(R)-linalool synthase TPS5, chloroplastic(LOC107840096)^Capsicum annuum^GO:0016102~diterpenoid biosynthetic process,^^GO:0000287~magnesium ion binding,GO:0010333~terpene synthase activity,^IPR001906:Terpene_synth_N,IPR005630:Terpene_synthase_metal-bd,IPR008930:Terpenoid_cyclase/PrenylTrfase,IPR008949:Isoprenoid_synthase_dom_sf,IPR034741:Terpene_cyclase-like_1_C,IPR036965:Terpene_synth_N_sf,IPR044…
Pepper	N0.HOG0004539	CA00g98130	CA00g98130							XM_047394954	(R)-linalool synthase TPS5, chloroplastic(LOC107840096)^Capsicum annuum^GO:0016102~diterpenoid biosynthetic process,^^GO:0000287~magnesium ion binding,GO:0010333~terpene synthase activity,^IPR001906:Terpene_synth_N,IPR005630:Terpene_synthase_metal-bd,IPR008930:Terpenoid_cyclase/PrenylTrfase,IPR008949:Isoprenoid_synthase_dom_sf,IPR034741:Terpene_cyclase-like_1_C,IPR036965:Terpene_synth_N_sf,IPR044…
Pepper	N0.HOG0004539	CA08g16410	CA08g16410							XM_047394954	(R)-linalool synthase TPS5, chloroplastic(LOC107840096)^Capsicum annuum^GO:0016102~diterpenoid biosynthetic process,^^GO:0000287~magnesium ion binding,GO:0010333~terpene synthase activity,^IPR001906:Terpene_synth_N,IPR005630:Terpene_synthase_metal-bd,IPR008930:Terpenoid_cyclase/PrenylTrfase,IPR008949:Isoprenoid_synthase_dom_sf,IPR034741:Terpene_cyclase-like_1_C,IPR036965:Terpene_synth_N_sf,IPR044…
Pepper	N0.HOG0004540	CA08g16430	CA08g16430							XM_016683825	(R)-linalool synthase TPS5, chloroplastic(LOC107840096)^Capsicum annuum^GO:0016102~diterpenoid biosynthetic process,^^GO:0000287~magnesium ion binding,GO:0010333~terpene synthase activity,^IPR001906:Terpene_synth_N,IPR005630:Terpene_synthase_metal-bd,IPR008930:Terpenoid_cyclase/PrenylTrfase,IPR008949:Isoprenoid_synthase_dom_sf,IPR034741:Terpene_cyclase-like_1_C,IPR036965:Terpene_synth_N_sf,IPR044…
CaZunla1	N0.HOG0004539	Capana08g002112	Capana08g002112							XM_047394954	(R)-linalool synthase TPS5, chloroplastic(LOC107840096)^Capsicum annuum^GO:0016102~diterpenoid biosynthetic process,^^GO:0000287~magnesium ion binding,GO:0010333~terpene synthase activity,^IPR001906:Terpene_synth_N,IPR005630:Terpene_synthase_metal-bd,IPR008930:Terpenoid_cyclase/PrenylTrfase,IPR008949:Isoprenoid_synthase_dom_sf,IPR034741:Terpene_cyclase-like_1_C,IPR036965:Terpene_synth_N_sf,IPR044…
CaZunla1	N0.HOG0004540	Capana08g002113	Capana08g002113							XM_016683825	(R)-linalool synthase TPS5, chloroplastic(LOC107840096)^Capsicum annuum^GO:0016102~diterpenoid biosynthetic process,^^GO:0000287~magnesium ion binding,GO:0010333~terpene synthase activity,^IPR001906:Terpene_synth_N,IPR005630:Terpene_synthase_metal-bd,IPR008930:Terpenoid_cyclase/PrenylTrfase,IPR008949:Isoprenoid_synthase_dom_sf,IPR034741:Terpene_cyclase-like_1_C,IPR036965:Terpene_synth_N_sf,IPR044…
annuum	N0.HOG0004539	CaT2T08g02482	CaT2T08g02482							XM_047394954	(R)-linalool synthase TPS5, chloroplastic(LOC107840096)^Capsicum annuum^GO:0016102~diterpenoid biosynthetic process,^^GO:0000287~magnesium ion binding,GO:0010333~terpene synthase activity,^IPR001906:Terpene_synth_N,IPR005630:Terpene_synthase_metal-bd,IPR008930:Terpenoid_cyclase/PrenylTrfase,IPR008949:Isoprenoid_synthase_dom_sf,IPR034741:Terpene_cyclase-like_1_C,IPR036965:Terpene_synth_N_sf,IPR044…
annuum	N0.HOG0004540	CaT2T08g02484	CaT2T08g02484							XM_016683825	(R)-linalool synthase TPS5, chloroplastic(LOC107840096)^Capsicum annuum^GO:0016102~diterpenoid biosynthetic process,^^GO:0000287~magnesium ion binding,GO:0010333~terpene synthase activity,^IPR001906:Terpene_synth_N,IPR005630:Terpene_synthase_metal-bd,IPR008930:Terpenoid_cyclase/PrenylTrfase,IPR008949:Isoprenoid_synthase_dom_sf,IPR034741:Terpene_cyclase-like_1_C,IPR036965:Terpene_synth_N_sf,IPR044…
NCBIsequence	N0.HOG0016981	lcl|XM_016711976	XM_016711976	3:269697037	3	269697037	(R)-mandelonitrile lyase-like(LOC107865788)^Capsicum annuum^^^GO:0016614~oxidoreductase activity, acting on CH-OH group of donors,GO:0050660~flavin adenine dinucleotide binding,^^cann00460:Cyanoamino acid metabolism,cann01100:Metabolic pathways,cann01110:Biosynthesis of secondary metabolites,^^^^^^^^^^			XM_016711976	(R)-mandelonitrile lyase-like(LOC107865788)^Capsicum annuum^^^GO:0016614~oxidoreductase activity, acting on CH-OH group of donors,GO:0050660~flavin adenine dinucleotide binding,^^cann00460:Cyanoamino acid metabolism,cann01100:Metabolic pathways,cann01110:Biosynthesis of secondary metabolites,^^^^^^^^^^
genref.cds_NCBI	N0.HOG0016981	rna-XM_016711976.2	XM_016711976	3:269697037	3	269697037	(R)-mandelonitrile lyase-like(LOC107865788)^Capsicum annuum^^^GO:0016614~oxidoreductase activity, acting on CH-OH group of donors,GO:0050660~flavin adenine dinucleotide binding,^^cann00460:Cyanoamino acid metabolism,cann01100:Metabolic pathways,cann01110:Biosynthesis of secondary metabolites,^^^^^^^^^^			XM_016711976	(R)-mandelonitrile lyase-like(LOC107865788)^Capsicum annuum^^^GO:0016614~oxidoreductase activity, acting on CH-OH group of donors,GO:0050660~flavin adenine dinucleotide binding,^^cann00460:Cyanoamino acid metabolism,cann01100:Metabolic pathways,cann01110:Biosynthesis of secondary metabolites,^^^^^^^^^^
Zhangshugang	N0.HOG0016981	Caz03g00320	Caz03g00320	3:738055	3	738055				XM_016711976	(R)-mandelonitrile lyase-like(LOC107865788)^Capsicum annuum^^^GO:0016614~oxidoreductase activity, acting on CH-OH group of donors,GO:0050660~flavin adenine dinucleotide binding,^^cann00460:Cyanoamino acid metabolism,cann01100:Metabolic pathways,cann01110:Biosynthesis of secondary metabolites,^^^^^^^^^^
Pepper	N0.HOG0016981	CA03g36800	CA03g36800							XM_016711976	(R)-mandelonitrile lyase-like(LOC107865788)^Capsicum annuum^^^GO:0016614~oxidoreductase activity, acting on CH-OH group of donors,GO:0050660~flavin adenine dinucleotide binding,^^cann00460:Cyanoamino acid metabolism,cann01100:Metabolic pathways,cann01110:Biosynthesis of secondary metabolites,^^^^^^^^^^
CaZunla1	N0.HOG0016981	Capana03g000048	Capana03g000048							XM_016711976	(R)-mandelonitrile lyase-like(LOC107865788)^Capsicum annuum^^^GO:0016614~oxidoreductase activity, acting on CH-OH group of donors,GO:0050660~flavin adenine dinucleotide binding,^^cann00460:Cyanoamino acid metabolism,cann01100:Metabolic pathways,cann01110:Biosynthesis of secondary metabolites,^^^^^^^^^^
annuum	N0.HOG0016981	CaT2T03g00033	CaT2T03g00033							XM_016711976	(R)-mandelonitrile lyase-like(LOC107865788)^Capsicum annuum^^^GO:0016614~oxidoreductase activity, acting on CH-OH group of donors,GO:0050660~flavin adenine dinucleotide binding,^^cann00460:Cyanoamino acid metabolism,cann01100:Metabolic pathways,cann01110:Biosynthesis of secondary metabolites,^^^^^^^^^^
genref.cds_NCBI	N0.HOG0006356	rna-XM_016722374.2	XM_016722374	6:220567355	6	220567355	(R)-specific enoyl-CoA hydratase(LOC107875599)^Capsicum annuum^^^GO:0016836~hydro-lyase activity,^IPR002539:MaoC-like_dom,IPR029069:HotDog_dom_sf,IPR050965:UPF0336/Enoyl-CoA_hydratase,^^^^^^^^^^^DOMAIN:MaoC-like,			XM_016722376	(R)-specific enoyl-CoA hydratase(LOC107875599)^Capsicum annuum^^^GO:0016836~hydro-lyase activity,^IPR002539:MaoC-like_dom,IPR029069:HotDog_dom_sf,IPR050965:UPF0336/Enoyl-CoA_hydratase,^^^^^^^^^^^DOMAIN:MaoC-like,
NCBIsequence	N0.HOG0006358	lcl|XM_016722374	XM_016722374	6:220567355	6	220567355	(R)-specific enoyl-CoA hydratase(LOC107875599)^Capsicum annuum^^^GO:0016836~hydro-lyase activity,^IPR002539:MaoC-like_dom,IPR029069:HotDog_dom_sf,IPR050965:UPF0336/Enoyl-CoA_hydratase,^^^^^^^^^^^DOMAIN:MaoC-like,			XM_016722375	(R)-specific enoyl-CoA hydratase(LOC107875599)^Capsicum annuum^^^GO:0016836~hydro-lyase activity,^IPR002539:MaoC-like_dom,IPR029069:HotDog_dom_sf,IPR050965:UPF0336/Enoyl-CoA_hydratase,^^^^^^^^^^^DOMAIN:MaoC-like,
NCBIsequence	N0.HOG0006358	lcl|XM_016722375	XM_016722375	6:220567355	6	220567355	(R)-specific enoyl-CoA hydratase(LOC107875599)^Capsicum annuum^^^GO:0016836~hydro-lyase activity,^IPR002539:MaoC-like_dom,IPR029069:HotDog_dom_sf,IPR050965:UPF0336/Enoyl-CoA_hydratase,^^^^^^^^^^^DOMAIN:MaoC-like,			XM_016722375	(R)-specific enoyl-CoA hydratase(LOC107875599)^Capsicum annuum^^^GO:0016836~hydro-lyase activity,^IPR002539:MaoC-like_dom,IPR029069:HotDog_dom_sf,IPR050965:UPF0336/Enoyl-CoA_hydratase,^^^^^^^^^^^DOMAIN:MaoC-like,
genref.cds_NCBI	N0.HOG0006357	rna-XM_016722375.2	XM_016722375	6:220567355	6	220567355	(R)-specific enoyl-CoA hydratase(LOC107875599)^Capsicum annuum^^^GO:0016836~hydro-lyase activity,^IPR002539:MaoC-like_dom,IPR029069:HotDog_dom_sf,IPR050965:UPF0336/Enoyl-CoA_hydratase,^^^^^^^^^^^DOMAIN:MaoC-like,			XM_047414098	(R)-specific enoyl-CoA hydratase(LOC107875599)^Capsicum annuum^^^GO:0016836~hydro-lyase activity,^IPR002539:MaoC-like_dom,IPR029069:HotDog_dom_sf,IPR050965:UPF0336/Enoyl-CoA_hydratase,^^^^^^^^^^^DOMAIN:MaoC-like,
NCBIsequence	N0.HOG0006356	lcl|XM_016722376	XM_016722376	6:220567355	6	220567355	(R)-specific enoyl-CoA hydratase(LOC107875599)^Capsicum annuum^^^GO:0016836~hydro-lyase activity,^IPR002539:MaoC-like_dom,IPR029069:HotDog_dom_sf,IPR050965:UPF0336/Enoyl-CoA_hydratase,^^^^^^^^^^^DOMAIN:MaoC-like,			XM_016722376	(R)-specific enoyl-CoA hydratase(LOC107875599)^Capsicum annuum^^^GO:0016836~hydro-lyase activity,^IPR002539:MaoC-like_dom,IPR029069:HotDog_dom_sf,IPR050965:UPF0336/Enoyl-CoA_hydratase,^^^^^^^^^^^DOMAIN:MaoC-like,
genref.cds_NCBI	N0.HOG0006358	rna-XM_016722376.2	XM_016722376	6:220567355	6	220567355	(R)-specific enoyl-CoA hydratase(LOC107875599)^Capsicum annuum^^^GO:0016836~hydro-lyase activity,^IPR002539:MaoC-like_dom,IPR029069:HotDog_dom_sf,IPR050965:UPF0336/Enoyl-CoA_hydratase,^^^^^^^^^^^DOMAIN:MaoC-like,			XM_016722375	(R)-specific enoyl-CoA hydratase(LOC107875599)^Capsicum annuum^^^GO:0016836~hydro-lyase activity,^IPR002539:MaoC-like_dom,IPR029069:HotDog_dom_sf,IPR050965:UPF0336/Enoyl-CoA_hydratase,^^^^^^^^^^^DOMAIN:MaoC-like,
NCBIsequence	N0.HOG0006357	lcl|XM_047414098	XM_047414098	6:220567355	6	220567355	(R)-specific enoyl-CoA hydratase(LOC107875599)^Capsicum annuum^^^GO:0016836~hydro-lyase activity,^IPR002539:MaoC-like_dom,IPR029069:HotDog_dom_sf,IPR050965:UPF0336/Enoyl-CoA_hydratase,^^^^^^^^^^^DOMAIN:MaoC-like,			XM_047414098	(R)-specific enoyl-CoA hydratase(LOC107875599)^Capsicum annuum^^^GO:0016836~hydro-lyase activity,^IPR002539:MaoC-like_dom,IPR029069:HotDog_dom_sf,IPR050965:UPF0336/Enoyl-CoA_hydratase,^^^^^^^^^^^DOMAIN:MaoC-like,
genref.cds_NCBI	N0.HOG0006358	rna-XM_047414098.1	XM_047414098	6:220567355	6	220567355	(R)-specific enoyl-CoA hydratase(LOC107875599)^Capsicum annuum^^^GO:0016836~hydro-lyase activity,^IPR002539:MaoC-like_dom,IPR029069:HotDog_dom_sf,IPR050965:UPF0336/Enoyl-CoA_hydratase,^^^^^^^^^^^DOMAIN:MaoC-like,			XM_016722375	(R)-specific enoyl-CoA hydratase(LOC107875599)^Capsicum annuum^^^GO:0016836~hydro-lyase activity,^IPR002539:MaoC-like_dom,IPR029069:HotDog_dom_sf,IPR050965:UPF0336/Enoyl-CoA_hydratase,^^^^^^^^^^^DOMAIN:MaoC-like,
Zhangshugang	N0.HOG0006356	Caz06g04920	Caz06g04920	6:8491217	6	8491217				XM_016722376	(R)-specific enoyl-CoA hydratase(LOC107875599)^Capsicum annuum^^^GO:0016836~hydro-lyase activity,^IPR002539:MaoC-like_dom,IPR029069:HotDog_dom_sf,IPR050965:UPF0336/Enoyl-CoA_hydratase,^^^^^^^^^^^DOMAIN:MaoC-like,
CaZunla1	N0.HOG0006358	Capana06g000536	Capana06g000536							XM_016722375	(R)-specific enoyl-CoA hydratase(LOC107875599)^Capsicum annuum^^^GO:0016836~hydro-lyase activity,^IPR002539:MaoC-like_dom,IPR029069:HotDog_dom_sf,IPR050965:UPF0336/Enoyl-CoA_hydratase,^^^^^^^^^^^DOMAIN:MaoC-like,
annuum	N0.HOG0006357	CaT2T06g00586	CaT2T06g00586							XM_047414098	(R)-specific enoyl-CoA hydratase(LOC107875599)^Capsicum annuum^^^GO:0016836~hydro-lyase activity,^IPR002539:MaoC-like_dom,IPR029069:HotDog_dom_sf,IPR050965:UPF0336/Enoyl-CoA_hydratase,^^^^^^^^^^^DOMAIN:MaoC-like,
NCBIsequence	N0.HOG0015113	lcl|XM_016699389	XM_016699389	1:42334492	1	42334492	(S)-8-oxocitronellyl enol synthase CYC2-like(LOC107854378)^Capsicum annuum^GO:0006629~lipid metabolic process,^^GO:0016627~oxidoreductase activity, acting on the CH-CH group of donors,^IPR036291:NAD(P)-bd_dom_sf,^^^^^^^^^^^			XM_016699389	(S)-8-oxocitronellyl enol synthase CYC2-like(LOC107854378)^Capsicum annuum^GO:0006629~lipid metabolic process,^^GO:0016627~oxidoreductase activity, acting on the CH-CH group of donors,^IPR036291:NAD(P)-bd_dom_sf,^^^^^^^^^^^
genref.cds_NCBI	N0.HOG0015113	rna-XM_016699389.2	XM_016699389	1:42334492	1	42334492	(S)-8-oxocitronellyl enol synthase CYC2-like(LOC107854378)^Capsicum annuum^GO:0006629~lipid metabolic process,^^GO:0016627~oxidoreductase activity, acting on the CH-CH group of donors,^IPR036291:NAD(P)-bd_dom_sf,^^^^^^^^^^^			XM_016699389	(S)-8-oxocitronellyl enol synthase CYC2-like(LOC107854378)^Capsicum annuum^GO:0006629~lipid metabolic process,^^GO:0016627~oxidoreductase activity, acting on the CH-CH group of donors,^IPR036291:NAD(P)-bd_dom_sf,^^^^^^^^^^^
Zhangshugang	N0.HOG0015113	Caz01g13660	Caz01g13660	1:55185534	1	55185534				XM_016699389	(S)-8-oxocitronellyl enol synthase CYC2-like(LOC107854378)^Capsicum annuum^GO:0006629~lipid metabolic process,^^GO:0016627~oxidoreductase activity, acting on the CH-CH group of donors,^IPR036291:NAD(P)-bd_dom_sf,^^^^^^^^^^^
Pepper	N0.HOG0015113	CA01g19140	CA01g19140							XM_016699389	(S)-8-oxocitronellyl enol synthase CYC2-like(LOC107854378)^Capsicum annuum^GO:0006629~lipid metabolic process,^^GO:0016627~oxidoreductase activity, acting on the CH-CH group of donors,^IPR036291:NAD(P)-bd_dom_sf,^^^^^^^^^^^
CaZunla1	N0.HOG0015113	Capana01g001450	Capana01g001450							XM_016699389	(S)-8-oxocitronellyl enol synthase CYC2-like(LOC107854378)^Capsicum annuum^GO:0006629~lipid metabolic process,^^GO:0016627~oxidoreductase activity, acting on the CH-CH group of donors,^IPR036291:NAD(P)-bd_dom_sf,^^^^^^^^^^^
annuum	N0.HOG0015113	CaT2T01g01610	CaT2T01g01610							XM_016699389	(S)-8-oxocitronellyl enol synthase CYC2-like(LOC107854378)^Capsicum annuum^GO:0006629~lipid metabolic process,^^GO:0016627~oxidoreductase activity, acting on the CH-CH group of donors,^IPR036291:NAD(P)-bd_dom_sf,^^^^^^^^^^^
NCBIsequence	N0.HOG0020480	lcl|XM_016724431	XM_016724431	7:16923279	7	16923279	(S)-N-methylcoclaurine 3'-hydroxylase isozyme 1(LOC107877726)^Capsicum annuum^^GO:0016020~membrane,^GO:0004497~monooxygenase activity,GO:0005506~iron ion binding,GO:0016705~oxidoreductase activity, acting on paired donors, with incorporation or reduction of molecular oxygen,GO:0020037~heme binding,^IPR001128:Cyt_P450,IPR002401:Cyt_P450_E_grp-I,IPR017972:Cyt_P450_CS,IPR036396:Cyt_P450_sf,^^^^^KW-0…			XM_016724431	(S)-N-methylcoclaurine 3'-hydroxylase isozyme 1(LOC107877726)^Capsicum annuum^^GO:0016020~membrane,^GO:0004497~monooxygenase activity,GO:0005506~iron ion binding,GO:0016705~oxidoreductase activity, acting on paired donors, with incorporation or reduction of molecular oxygen,GO:0020037~heme binding,^IPR001128:Cyt_P450,IPR002401:Cyt_P450_E_grp-I,IPR017972:Cyt_P450_CS,IPR036396:Cyt_P450_sf,^^^^^KW-0…
genref.cds_NCBI	N0.HOG0020480	rna-XM_016724431.2	XM_016724431	7:16923279	7	16923279	(S)-N-methylcoclaurine 3'-hydroxylase isozyme 1(LOC107877726)^Capsicum annuum^^GO:0016020~membrane,^GO:0004497~monooxygenase activity,GO:0005506~iron ion binding,GO:0016705~oxidoreductase activity, acting on paired donors, with incorporation or reduction of molecular oxygen,GO:0020037~heme binding,^IPR001128:Cyt_P450,IPR002401:Cyt_P450_E_grp-I,IPR017972:Cyt_P450_CS,IPR036396:Cyt_P450_sf,^^^^^KW-0…			XM_016724431	(S)-N-methylcoclaurine 3'-hydroxylase isozyme 1(LOC107877726)^Capsicum annuum^^GO:0016020~membrane,^GO:0004497~monooxygenase activity,GO:0005506~iron ion binding,GO:0016705~oxidoreductase activity, acting on paired donors, with incorporation or reduction of molecular oxygen,GO:0020037~heme binding,^IPR001128:Cyt_P450,IPR002401:Cyt_P450_E_grp-I,IPR017972:Cyt_P450_CS,IPR036396:Cyt_P450_sf,^^^^^KW-0…
Zhangshugang	N0.HOG0020480	Caz07g04740	Caz07g04740	7:25953840	7	25953840				XM_016724431	(S)-N-methylcoclaurine 3'-hydroxylase isozyme 1(LOC107877726)^Capsicum annuum^^GO:0016020~membrane,^GO:0004497~monooxygenase activity,GO:0005506~iron ion binding,GO:0016705~oxidoreductase activity, acting on paired donors, with incorporation or reduction of molecular oxygen,GO:0020037~heme binding,^IPR001128:Cyt_P450,IPR002401:Cyt_P450_E_grp-I,IPR017972:Cyt_P450_CS,IPR036396:Cyt_P450_sf,^^^^^KW-0…
Pepper	N0.HOG0020480	CA07g03770	CA07g03770							XM_016724431	(S)-N-methylcoclaurine 3'-hydroxylase isozyme 1(LOC107877726)^Capsicum annuum^^GO:0016020~membrane,^GO:0004497~monooxygenase activity,GO:0005506~iron ion binding,GO:0016705~oxidoreductase activity, acting on paired donors, with incorporation or reduction of molecular oxygen,GO:0020037~heme binding,^IPR001128:Cyt_P450,IPR002401:Cyt_P450_E_grp-I,IPR017972:Cyt_P450_CS,IPR036396:Cyt_P450_sf,^^^^^KW-0…
CaZunla1	N0.HOG0020480	Capana07g000357	Capana07g000357							XM_016724431	(S)-N-methylcoclaurine 3'-hydroxylase isozyme 1(LOC107877726)^Capsicum annuum^^GO:0016020~membrane,^GO:0004497~monooxygenase activity,GO:0005506~iron ion binding,GO:0016705~oxidoreductase activity, acting on paired donors, with incorporation or reduction of molecular oxygen,GO:0020037~heme binding,^IPR001128:Cyt_P450,IPR002401:Cyt_P450_E_grp-I,IPR017972:Cyt_P450_CS,IPR036396:Cyt_P450_sf,^^^^^KW-0…
annuum	N0.HOG0020480	CaT2T07g00533	CaT2T07g00533							XM_016724431	(S)-N-methylcoclaurine 3'-hydroxylase isozyme 1(LOC107877726)^Capsicum annuum^^GO:0016020~membrane,^GO:0004497~monooxygenase activity,GO:0005506~iron ion binding,GO:0016705~oxidoreductase activity, acting on paired donors, with incorporation or reduction of molecular oxygen,GO:0020037~heme binding,^IPR001128:Cyt_P450,IPR002401:Cyt_P450_E_grp-I,IPR017972:Cyt_P450_CS,IPR036396:Cyt_P450_sf,^^^^^KW-0…
NCBIsequence	N0.HOG0014905	lcl|XM_016715247	XM_016715247	1:13034941	1	13034941	(S)-ureidoglycine aminohydrolase(LOC107868552)^Capsicum annuum^GO:0000256~allantoin catabolic process,GO:0006145~purine nucleobase catabolic process,GO:0010136~ureide catabolic process,^^GO:0071522~ureidoglycine aminohydrolase activity,^IPR011051:RmlC_Cupin_sf,IPR014710:RmlC-like_jellyroll,IPR017627:UGHY,IPR044697:UGlyAH_cupin_C,IPR044704:UGlyAH_cupin_N,^cann00230:Purine metabolism,cann01100:Meta…			XM_016715247	(S)-ureidoglycine aminohydrolase(LOC107868552)^Capsicum annuum^GO:0000256~allantoin catabolic process,GO:0006145~purine nucleobase catabolic process,GO:0010136~ureide catabolic process,^^GO:0071522~ureidoglycine aminohydrolase activity,^IPR011051:RmlC_Cupin_sf,IPR014710:RmlC-like_jellyroll,IPR017627:UGHY,IPR044697:UGlyAH_cupin_C,IPR044704:UGlyAH_cupin_N,^cann00230:Purine metabolism,cann01100:Meta…
genref.cds_NCBI	N0.HOG0014905	rna-XM_016715247.2	XM_016715247	1:13034941	1	13034941	(S)-ureidoglycine aminohydrolase(LOC107868552)^Capsicum annuum^GO:0000256~allantoin catabolic process,GO:0006145~purine nucleobase catabolic process,GO:0010136~ureide catabolic process,^^GO:0071522~ureidoglycine aminohydrolase activity,^IPR011051:RmlC_Cupin_sf,IPR014710:RmlC-like_jellyroll,IPR017627:UGHY,IPR044697:UGlyAH_cupin_C,IPR044704:UGlyAH_cupin_N,^cann00230:Purine metabolism,cann01100:Meta…			XM_016715247	(S)-ureidoglycine aminohydrolase(LOC107868552)^Capsicum annuum^GO:0000256~allantoin catabolic process,GO:0006145~purine nucleobase catabolic process,GO:0010136~ureide catabolic process,^^GO:0071522~ureidoglycine aminohydrolase activity,^IPR011051:RmlC_Cupin_sf,IPR014710:RmlC-like_jellyroll,IPR017627:UGHY,IPR044697:UGlyAH_cupin_C,IPR044704:UGlyAH_cupin_N,^cann00230:Purine metabolism,cann01100:Meta…
Zhangshugang	N0.HOG0014905	Caz01g07220	Caz01g07220	1:15972510	1	15972510				XM_016715247	(S)-ureidoglycine aminohydrolase(LOC107868552)^Capsicum annuum^GO:0000256~allantoin catabolic process,GO:0006145~purine nucleobase catabolic process,GO:0010136~ureide catabolic process,^^GO:0071522~ureidoglycine aminohydrolase activity,^IPR011051:RmlC_Cupin_sf,IPR014710:RmlC-like_jellyroll,IPR017627:UGHY,IPR044697:UGlyAH_cupin_C,IPR044704:UGlyAH_cupin_N,^cann00230:Purine metabolism,cann01100:Meta…
Pepper	N0.HOG0014905	CA01g06460	CA01g06460							XM_016715247	(S)-ureidoglycine aminohydrolase(LOC107868552)^Capsicum annuum^GO:0000256~allantoin catabolic process,GO:0006145~purine nucleobase catabolic process,GO:0010136~ureide catabolic process,^^GO:0071522~ureidoglycine aminohydrolase activity,^IPR011051:RmlC_Cupin_sf,IPR014710:RmlC-like_jellyroll,IPR017627:UGHY,IPR044697:UGlyAH_cupin_C,IPR044704:UGlyAH_cupin_N,^cann00230:Purine metabolism,cann01100:Meta…
CaZunla1	N0.HOG0014905	Capana01g000725	Capana01g000725							XM_016715247	(S)-ureidoglycine aminohydrolase(LOC107868552)^Capsicum annuum^GO:0000256~allantoin catabolic process,GO:0006145~purine nucleobase catabolic process,GO:0010136~ureide catabolic process,^^GO:0071522~ureidoglycine aminohydrolase activity,^IPR011051:RmlC_Cupin_sf,IPR014710:RmlC-like_jellyroll,IPR017627:UGHY,IPR044697:UGlyAH_cupin_C,IPR044704:UGlyAH_cupin_N,^cann00230:Purine metabolism,cann01100:Meta…
annuum	N0.HOG0014905	CaT2T01g00773	CaT2T01g00773							XM_016715247	(S)-ureidoglycine aminohydrolase(LOC107868552)^Capsicum annuum^GO:0000256~allantoin catabolic process,GO:0006145~purine nucleobase catabolic process,GO:0010136~ureide catabolic process,^^GO:0071522~ureidoglycine aminohydrolase activity,^IPR011051:RmlC_Cupin_sf,IPR014710:RmlC-like_jellyroll,IPR017627:UGHY,IPR044697:UGlyAH_cupin_C,IPR044704:UGlyAH_cupin_N,^cann00230:Purine metabolism,cann01100:Meta…
NCBIsequence	N0.HOG0003464	lcl|XM_016718435	XM_016718435	5:220945370	5	220945370	1-(5-phosphoribosyl)-5-[(5-phosphoribosylamino)methylideneamino] imidazole-4-carboxamide isomerase, chloroplastic(LOC107871485)^Capsicum annuum^GO:0000105~L-histidine biosynthetic process,GO:0000162~tryptophan biosynthetic process,^GO:0005737~cytoplasm,GO:0009507~chloroplast,^GO:0003949~1-(5-phosphoribosyl)-5-[(5-phosphoribosylamino)methylideneamino]imidazole-4-carboxamide isomerase activity,^IPR…			XM_047412888	1-(5-phosphoribosyl)-5-[(5-phosphoribosylamino)methylideneamino] imidazole-4-carboxamide isomerase, chloroplastic(LOC107871485)^Capsicum annuum^GO:0000105~L-histidine biosynthetic process,GO:0000162~tryptophan biosynthetic process,^GO:0005737~cytoplasm,GO:0009507~chloroplast,^GO:0003949~1-(5-phosphoribosyl)-5-[(5-phosphoribosylamino)methylideneamino]imidazole-4-carboxamide isomerase activity,^IPR…
genref.cds_NCBI	N0.HOG0003464	rna-XM_016718435.2	XM_016718435	5:220945370	5	220945370	1-(5-phosphoribosyl)-5-[(5-phosphoribosylamino)methylideneamino] imidazole-4-carboxamide isomerase, chloroplastic(LOC107871485)^Capsicum annuum^GO:0000105~L-histidine biosynthetic process,GO:0000162~tryptophan biosynthetic process,^GO:0005737~cytoplasm,GO:0009507~chloroplast,^GO:0003949~1-(5-phosphoribosyl)-5-[(5-phosphoribosylamino)methylideneamino]imidazole-4-carboxamide isomerase activity,^IPR…			XM_047412888	1-(5-phosphoribosyl)-5-[(5-phosphoribosylamino)methylideneamino] imidazole-4-carboxamide isomerase, chloroplastic(LOC107871485)^Capsicum annuum^GO:0000105~L-histidine biosynthetic process,GO:0000162~tryptophan biosynthetic process,^GO:0005737~cytoplasm,GO:0009507~chloroplast,^GO:0003949~1-(5-phosphoribosyl)-5-[(5-phosphoribosylamino)methylideneamino]imidazole-4-carboxamide isomerase activity,^IPR…
genref.cds_NCBI	N0.HOG0003464	rna-XM_016718436.2	XM_016718436	5:220945370	5	220945370	1-(5-phosphoribosyl)-5-[(5-phosphoribosylamino)methylideneamino] imidazole-4-carboxamide isomerase, chloroplastic(LOC107871485)^Capsicum annuum^GO:0000105~L-histidine biosynthetic process,GO:0000162~tryptophan biosynthetic process,^GO:0005737~cytoplasm,GO:0009507~chloroplast,^GO:0003949~1-(5-phosphoribosyl)-5-[(5-phosphoribosylamino)methylideneamino]imidazole-4-carboxamide isomerase activity,^IPR…			XM_047412888	1-(5-phosphoribosyl)-5-[(5-phosphoribosylamino)methylideneamino] imidazole-4-carboxamide isomerase, chloroplastic(LOC107871485)^Capsicum annuum^GO:0000105~L-histidine biosynthetic process,GO:0000162~tryptophan biosynthetic process,^GO:0005737~cytoplasm,GO:0009507~chloroplast,^GO:0003949~1-(5-phosphoribosyl)-5-[(5-phosphoribosylamino)methylideneamino]imidazole-4-carboxamide isomerase activity,^IPR…
NCBIsequence	N0.HOG0003464	lcl|XM_016718436	XM_016718436	5:220945370	5	220945370	1-(5-phosphoribosyl)-5-[(5-phosphoribosylamino)methylideneamino] imidazole-4-carboxamide isomerase, chloroplastic(LOC107871485)^Capsicum annuum^GO:0000105~L-histidine biosynthetic process,GO:0000162~tryptophan biosynthetic process,^GO:0005737~cytoplasm,GO:0009507~chloroplast,^GO:0003949~1-(5-phosphoribosyl)-5-[(5-phosphoribosylamino)methylideneamino]imidazole-4-carboxamide isomerase activity,^IPR…			XM_047412888	1-(5-phosphoribosyl)-5-[(5-phosphoribosylamino)methylideneamino] imidazole-4-carboxamide isomerase, chloroplastic(LOC107871485)^Capsicum annuum^GO:0000105~L-histidine biosynthetic process,GO:0000162~tryptophan biosynthetic process,^GO:0005737~cytoplasm,GO:0009507~chloroplast,^GO:0003949~1-(5-phosphoribosyl)-5-[(5-phosphoribosylamino)methylideneamino]imidazole-4-carboxamide isomerase activity,^IPR…
NCBIsequence	N0.HOG0003464	lcl|XM_016718437	XM_016718437	5:220945370	5	220945370	1-(5-phosphoribosyl)-5-[(5-phosphoribosylamino)methylideneamino] imidazole-4-carboxamide isomerase, chloroplastic(LOC107871485)^Capsicum annuum^GO:0000105~L-histidine biosynthetic process,GO:0000162~tryptophan biosynthetic process,^GO:0005737~cytoplasm,GO:0009507~chloroplast,^GO:0003949~1-(5-phosphoribosyl)-5-[(5-phosphoribosylamino)methylideneamino]imidazole-4-carboxamide isomerase activity,^IPR…			XM_047412888	1-(5-phosphoribosyl)-5-[(5-phosphoribosylamino)methylideneamino] imidazole-4-carboxamide isomerase, chloroplastic(LOC107871485)^Capsicum annuum^GO:0000105~L-histidine biosynthetic process,GO:0000162~tryptophan biosynthetic process,^GO:0005737~cytoplasm,GO:0009507~chloroplast,^GO:0003949~1-(5-phosphoribosyl)-5-[(5-phosphoribosylamino)methylideneamino]imidazole-4-carboxamide isomerase activity,^IPR…
genref.cds_NCBI	N0.HOG0003464	rna-XM_016718437.2	XM_016718437	5:220945370	5	220945370	1-(5-phosphoribosyl)-5-[(5-phosphoribosylamino)methylideneamino] imidazole-4-carboxamide isomerase, chloroplastic(LOC107871485)^Capsicum annuum^GO:0000105~L-histidine biosynthetic process,GO:0000162~tryptophan biosynthetic process,^GO:0005737~cytoplasm,GO:0009507~chloroplast,^GO:0003949~1-(5-phosphoribosyl)-5-[(5-phosphoribosylamino)methylideneamino]imidazole-4-carboxamide isomerase activity,^IPR…			XM_047412888	1-(5-phosphoribosyl)-5-[(5-phosphoribosylamino)methylideneamino] imidazole-4-carboxamide isomerase, chloroplastic(LOC107871485)^Capsicum annuum^GO:0000105~L-histidine biosynthetic process,GO:0000162~tryptophan biosynthetic process,^GO:0005737~cytoplasm,GO:0009507~chloroplast,^GO:0003949~1-(5-phosphoribosyl)-5-[(5-phosphoribosylamino)methylideneamino]imidazole-4-carboxamide isomerase activity,^IPR…
NCBIsequence	N0.HOG0003464	lcl|XM_047412885	XM_047412885	5:220945370	5	220945370	1-(5-phosphoribosyl)-5-[(5-phosphoribosylamino)methylideneamino] imidazole-4-carboxamide isomerase, chloroplastic(LOC107871485)^Capsicum annuum^GO:0000105~L-histidine biosynthetic process,GO:0000162~tryptophan biosynthetic process,^GO:0005737~cytoplasm,GO:0009507~chloroplast,^GO:0003949~1-(5-phosphoribosyl)-5-[(5-phosphoribosylamino)methylideneamino]imidazole-4-carboxamide isomerase activity,^IPR…			XM_047412888	1-(5-phosphoribosyl)-5-[(5-phosphoribosylamino)methylideneamino] imidazole-4-carboxamide isomerase, chloroplastic(LOC107871485)^Capsicum annuum^GO:0000105~L-histidine biosynthetic process,GO:0000162~tryptophan biosynthetic process,^GO:0005737~cytoplasm,GO:0009507~chloroplast,^GO:0003949~1-(5-phosphoribosyl)-5-[(5-phosphoribosylamino)methylideneamino]imidazole-4-carboxamide isomerase activity,^IPR…
genref.cds_NCBI	N0.HOG0003464	rna-XM_047412885.1	XM_047412885	5:220945370	5	220945370	1-(5-phosphoribosyl)-5-[(5-phosphoribosylamino)methylideneamino] imidazole-4-carboxamide isomerase, chloroplastic(LOC107871485)^Capsicum annuum^GO:0000105~L-histidine biosynthetic process,GO:0000162~tryptophan biosynthetic process,^GO:0005737~cytoplasm,GO:0009507~chloroplast,^GO:0003949~1-(5-phosphoribosyl)-5-[(5-phosphoribosylamino)methylideneamino]imidazole-4-carboxamide isomerase activity,^IPR…			XM_047412888	1-(5-phosphoribosyl)-5-[(5-phosphoribosylamino)methylideneamino] imidazole-4-carboxamide isomerase, chloroplastic(LOC107871485)^Capsicum annuum^GO:0000105~L-histidine biosynthetic process,GO:0000162~tryptophan biosynthetic process,^GO:0005737~cytoplasm,GO:0009507~chloroplast,^GO:0003949~1-(5-phosphoribosyl)-5-[(5-phosphoribosylamino)methylideneamino]imidazole-4-carboxamide isomerase activity,^IPR…
genref.cds_NCBI	N0.HOG0003464	rna-XM_047412887.1	XM_047412887	5:220945537	5	220945537	1-(5-phosphoribosyl)-5-[(5-phosphoribosylamino)methylideneamino] imidazole-4-carboxamide isomerase, chloroplastic(LOC107871485)^Capsicum annuum^GO:0000105~L-histidine biosynthetic process,GO:0000162~tryptophan biosynthetic process,^GO:0005737~cytoplasm,GO:0009507~chloroplast,^GO:0003949~1-(5-phosphoribosyl)-5-[(5-phosphoribosylamino)methylideneamino]imidazole-4-carboxamide isomerase activity,^IPR…			XM_047412888	1-(5-phosphoribosyl)-5-[(5-phosphoribosylamino)methylideneamino] imidazole-4-carboxamide isomerase, chloroplastic(LOC107871485)^Capsicum annuum^GO:0000105~L-histidine biosynthetic process,GO:0000162~tryptophan biosynthetic process,^GO:0005737~cytoplasm,GO:0009507~chloroplast,^GO:0003949~1-(5-phosphoribosyl)-5-[(5-phosphoribosylamino)methylideneamino]imidazole-4-carboxamide isomerase activity,^IPR…
NCBIsequence	N0.HOG0003464	lcl|XM_047412887	XM_047412887	5:220945537	5	220945537	1-(5-phosphoribosyl)-5-[(5-phosphoribosylamino)methylideneamino] imidazole-4-carboxamide isomerase, chloroplastic(LOC107871485)^Capsicum annuum^GO:0000105~L-histidine biosynthetic process,GO:0000162~tryptophan biosynthetic process,^GO:0005737~cytoplasm,GO:0009507~chloroplast,^GO:0003949~1-(5-phosphoribosyl)-5-[(5-phosphoribosylamino)methylideneamino]imidazole-4-carboxamide isomerase activity,^IPR…			XM_047412888	1-(5-phosphoribosyl)-5-[(5-phosphoribosylamino)methylideneamino] imidazole-4-carboxamide isomerase, chloroplastic(LOC107871485)^Capsicum annuum^GO:0000105~L-histidine biosynthetic process,GO:0000162~tryptophan biosynthetic process,^GO:0005737~cytoplasm,GO:0009507~chloroplast,^GO:0003949~1-(5-phosphoribosyl)-5-[(5-phosphoribosylamino)methylideneamino]imidazole-4-carboxamide isomerase activity,^IPR…
genref.cds_NCBI	N0.HOG0003464	rna-XM_047412888.1	XM_047412888	5:220947530	5	220947530	1-(5-phosphoribosyl)-5-[(5-phosphoribosylamino)methylideneamino] imidazole-4-carboxamide isomerase, chloroplastic(LOC107871485)^Capsicum annuum^GO:0000105~L-histidine biosynthetic process,GO:0000162~tryptophan biosynthetic process,^GO:0005737~cytoplasm,GO:0009507~chloroplast,^GO:0003949~1-(5-phosphoribosyl)-5-[(5-phosphoribosylamino)methylideneamino]imidazole-4-carboxamide isomerase activity,^IPR…			XM_047412888	1-(5-phosphoribosyl)-5-[(5-phosphoribosylamino)methylideneamino] imidazole-4-carboxamide isomerase, chloroplastic(LOC107871485)^Capsicum annuum^GO:0000105~L-histidine biosynthetic process,GO:0000162~tryptophan biosynthetic process,^GO:0005737~cytoplasm,GO:0009507~chloroplast,^GO:0003949~1-(5-phosphoribosyl)-5-[(5-phosphoribosylamino)methylideneamino]imidazole-4-carboxamide isomerase activity,^IPR…
NCBIsequence	N0.HOG0003464	lcl|XM_047412888	XM_047412888	5:220947530	5	220947530	1-(5-phosphoribosyl)-5-[(5-phosphoribosylamino)methylideneamino] imidazole-4-carboxamide isomerase, chloroplastic(LOC107871485)^Capsicum annuum^GO:0000105~L-histidine biosynthetic process,GO:0000162~tryptophan biosynthetic process,^GO:0005737~cytoplasm,GO:0009507~chloroplast,^GO:0003949~1-(5-phosphoribosyl)-5-[(5-phosphoribosylamino)methylideneamino]imidazole-4-carboxamide isomerase activity,^IPR…			XM_047412888	1-(5-phosphoribosyl)-5-[(5-phosphoribosylamino)methylideneamino] imidazole-4-carboxamide isomerase, chloroplastic(LOC107871485)^Capsicum annuum^GO:0000105~L-histidine biosynthetic process,GO:0000162~tryptophan biosynthetic process,^GO:0005737~cytoplasm,GO:0009507~chloroplast,^GO:0003949~1-(5-phosphoribosyl)-5-[(5-phosphoribosylamino)methylideneamino]imidazole-4-carboxamide isomerase activity,^IPR…
Zhangshugang	N0.HOG0003464	Caz05g22820	Caz05g22820	5:252450020	5	252450020				XM_047412888	1-(5-phosphoribosyl)-5-[(5-phosphoribosylamino)methylideneamino] imidazole-4-carboxamide isomerase, chloroplastic(LOC107871485)^Capsicum annuum^GO:0000105~L-histidine biosynthetic process,GO:0000162~tryptophan biosynthetic process,^GO:0005737~cytoplasm,GO:0009507~chloroplast,^GO:0003949~1-(5-phosphoribosyl)-5-[(5-phosphoribosylamino)methylideneamino]imidazole-4-carboxamide isomerase activity,^IPR…
Pepper	N0.HOG0003464	CA05g20770	CA05g20770							XM_047412888	1-(5-phosphoribosyl)-5-[(5-phosphoribosylamino)methylideneamino] imidazole-4-carboxamide isomerase, chloroplastic(LOC107871485)^Capsicum annuum^GO:0000105~L-histidine biosynthetic process,GO:0000162~tryptophan biosynthetic process,^GO:0005737~cytoplasm,GO:0009507~chloroplast,^GO:0003949~1-(5-phosphoribosyl)-5-[(5-phosphoribosylamino)methylideneamino]imidazole-4-carboxamide isomerase activity,^IPR…
CaZunla1	N0.HOG0003464	Capana05g002558	Capana05g002558							XM_047412888	1-(5-phosphoribosyl)-5-[(5-phosphoribosylamino)methylideneamino] imidazole-4-carboxamide isomerase, chloroplastic(LOC107871485)^Capsicum annuum^GO:0000105~L-histidine biosynthetic process,GO:0000162~tryptophan biosynthetic process,^GO:0005737~cytoplasm,GO:0009507~chloroplast,^GO:0003949~1-(5-phosphoribosyl)-5-[(5-phosphoribosylamino)methylideneamino]imidazole-4-carboxamide isomerase activity,^IPR…
NCBIsequence	N0.HOG0004063	lcl|XM_047397463	XM_047397463	10:219395206	10	219395206	1-acyl-sn-glycerol-3-phosphate acyltransferase 2(LOC107843925)^Capsicum annuum^GO:0016024~CDP-diacylglycerol biosynthetic process,^GO:0012505~endomembrane system,GO:0016020~membrane,^GO:0003841~1-acylglycerol-3-phosphate O-acyltransferase activity,^IPR002123:Plipid/glycerol_acylTrfase,IPR032098:Acyltransf_C,^cann00561:Glycerolipid metabolism,cann00564:Glycerophospholipid metabolism,cann01100:Meta…			XM_047397467	1-acyl-sn-glycerol-3-phosphate acyltransferase 2(LOC107843925)^Capsicum annuum^GO:0016024~CDP-diacylglycerol biosynthetic process,^GO:0012505~endomembrane system,GO:0016020~membrane,^GO:0003841~1-acylglycerol-3-phosphate O-acyltransferase activity,^IPR002123:Plipid/glycerol_acylTrfase,IPR032098:Acyltransf_C,^cann00561:Glycerolipid metabolism,cann00564:Glycerophospholipid metabolism,cann01100:Meta…
genref.cds_NCBI	N0.HOG0004063	rna-XM_047397463.1	XM_047397463	10:219395206	10	219395206	1-acyl-sn-glycerol-3-phosphate acyltransferase 2(LOC107843925)^Capsicum annuum^GO:0016024~CDP-diacylglycerol biosynthetic process,^GO:0012505~endomembrane system,GO:0016020~membrane,^GO:0003841~1-acylglycerol-3-phosphate O-acyltransferase activity,^IPR002123:Plipid/glycerol_acylTrfase,IPR032098:Acyltransf_C,^cann00561:Glycerolipid metabolism,cann00564:Glycerophospholipid metabolism,cann01100:Meta…			XM_047397467	1-acyl-sn-glycerol-3-phosphate acyltransferase 2(LOC107843925)^Capsicum annuum^GO:0016024~CDP-diacylglycerol biosynthetic process,^GO:0012505~endomembrane system,GO:0016020~membrane,^GO:0003841~1-acylglycerol-3-phosphate O-acyltransferase activity,^IPR002123:Plipid/glycerol_acylTrfase,IPR032098:Acyltransf_C,^cann00561:Glycerolipid metabolism,cann00564:Glycerophospholipid metabolism,cann01100:Meta…
NCBIsequence	N0.HOG0004063	lcl|XM_047397464	XM_047397464	10:219395206	10	219395206	1-acyl-sn-glycerol-3-phosphate acyltransferase 2(LOC107843925)^Capsicum annuum^GO:0016024~CDP-diacylglycerol biosynthetic process,^GO:0012505~endomembrane system,GO:0016020~membrane,^GO:0003841~1-acylglycerol-3-phosphate O-acyltransferase activity,^IPR002123:Plipid/glycerol_acylTrfase,IPR032098:Acyltransf_C,^cann00561:Glycerolipid metabolism,cann00564:Glycerophospholipid metabolism,cann01100:Meta…			XM_047397467	1-acyl-sn-glycerol-3-phosphate acyltransferase 2(LOC107843925)^Capsicum annuum^GO:0016024~CDP-diacylglycerol biosynthetic process,^GO:0012505~endomembrane system,GO:0016020~membrane,^GO:0003841~1-acylglycerol-3-phosphate O-acyltransferase activity,^IPR002123:Plipid/glycerol_acylTrfase,IPR032098:Acyltransf_C,^cann00561:Glycerolipid metabolism,cann00564:Glycerophospholipid metabolism,cann01100:Meta…
genref.cds_NCBI	N0.HOG0004063	rna-XM_047397464.1	XM_047397464	10:219395206	10	219395206	1-acyl-sn-glycerol-3-phosphate acyltransferase 2(LOC107843925)^Capsicum annuum^GO:0016024~CDP-diacylglycerol biosynthetic process,^GO:0012505~endomembrane system,GO:0016020~membrane,^GO:0003841~1-acylglycerol-3-phosphate O-acyltransferase activity,^IPR002123:Plipid/glycerol_acylTrfase,IPR032098:Acyltransf_C,^cann00561:Glycerolipid metabolism,cann00564:Glycerophospholipid metabolism,cann01100:Meta…			XM_047397467	1-acyl-sn-glycerol-3-phosphate acyltransferase 2(LOC107843925)^Capsicum annuum^GO:0016024~CDP-diacylglycerol biosynthetic process,^GO:0012505~endomembrane system,GO:0016020~membrane,^GO:0003841~1-acylglycerol-3-phosphate O-acyltransferase activity,^IPR002123:Plipid/glycerol_acylTrfase,IPR032098:Acyltransf_C,^cann00561:Glycerolipid metabolism,cann00564:Glycerophospholipid metabolism,cann01100:Meta…
NCBIsequence	N0.HOG0004063	lcl|XM_047397465	XM_047397465	10:219395206	10	219395206	1-acyl-sn-glycerol-3-phosphate acyltransferase 2(LOC107843925)^Capsicum annuum^GO:0016024~CDP-diacylglycerol biosynthetic process,^GO:0012505~endomembrane system,GO:0016020~membrane,^GO:0003841~1-acylglycerol-3-phosphate O-acyltransferase activity,^IPR002123:Plipid/glycerol_acylTrfase,IPR032098:Acyltransf_C,^cann00561:Glycerolipid metabolism,cann00564:Glycerophospholipid metabolism,cann01100:Meta…			XM_047397467	1-acyl-sn-glycerol-3-phosphate acyltransferase 2(LOC107843925)^Capsicum annuum^GO:0016024~CDP-diacylglycerol biosynthetic process,^GO:0012505~endomembrane system,GO:0016020~membrane,^GO:0003841~1-acylglycerol-3-phosphate O-acyltransferase activity,^IPR002123:Plipid/glycerol_acylTrfase,IPR032098:Acyltransf_C,^cann00561:Glycerolipid metabolism,cann00564:Glycerophospholipid metabolism,cann01100:Meta…
genref.cds_NCBI	N0.HOG0004063	rna-XM_047397465.1	XM_047397465	10:219395206	10	219395206	1-acyl-sn-glycerol-3-phosphate acyltransferase 2(LOC107843925)^Capsicum annuum^GO:0016024~CDP-diacylglycerol biosynthetic process,^GO:0012505~endomembrane system,GO:0016020~membrane,^GO:0003841~1-acylglycerol-3-phosphate O-acyltransferase activity,^IPR002123:Plipid/glycerol_acylTrfase,IPR032098:Acyltransf_C,^cann00561:Glycerolipid metabolism,cann00564:Glycerophospholipid metabolism,cann01100:Meta…			XM_047397467	1-acyl-sn-glycerol-3-phosphate acyltransferase 2(LOC107843925)^Capsicum annuum^GO:0016024~CDP-diacylglycerol biosynthetic process,^GO:0012505~endomembrane system,GO:0016020~membrane,^GO:0003841~1-acylglycerol-3-phosphate O-acyltransferase activity,^IPR002123:Plipid/glycerol_acylTrfase,IPR032098:Acyltransf_C,^cann00561:Glycerolipid metabolism,cann00564:Glycerophospholipid metabolism,cann01100:Meta…
genref.cds_NCBI	N0.HOG0004063	rna-XM_047397466.1	XM_047397466	10:219395206	10	219395206	1-acyl-sn-glycerol-3-phosphate acyltransferase 2(LOC107843925)^Capsicum annuum^GO:0016024~CDP-diacylglycerol biosynthetic process,^GO:0012505~endomembrane system,GO:0016020~membrane,^GO:0003841~1-acylglycerol-3-phosphate O-acyltransferase activity,^IPR002123:Plipid/glycerol_acylTrfase,IPR032098:Acyltransf_C,^cann00561:Glycerolipid metabolism,cann00564:Glycerophospholipid metabolism,cann01100:Meta…			XM_047397467	1-acyl-sn-glycerol-3-phosphate acyltransferase 2(LOC107843925)^Capsicum annuum^GO:0016024~CDP-diacylglycerol biosynthetic process,^GO:0012505~endomembrane system,GO:0016020~membrane,^GO:0003841~1-acylglycerol-3-phosphate O-acyltransferase activity,^IPR002123:Plipid/glycerol_acylTrfase,IPR032098:Acyltransf_C,^cann00561:Glycerolipid metabolism,cann00564:Glycerophospholipid metabolism,cann01100:Meta…
NCBIsequence	N0.HOG0004063	lcl|XM_047397466	XM_047397466	10:219395206	10	219395206	1-acyl-sn-glycerol-3-phosphate acyltransferase 2(LOC107843925)^Capsicum annuum^GO:0016024~CDP-diacylglycerol biosynthetic process,^GO:0012505~endomembrane system,GO:0016020~membrane,^GO:0003841~1-acylglycerol-3-phosphate O-acyltransferase activity,^IPR002123:Plipid/glycerol_acylTrfase,IPR032098:Acyltransf_C,^cann00561:Glycerolipid metabolism,cann00564:Glycerophospholipid metabolism,cann01100:Meta…			XM_047397467	1-acyl-sn-glycerol-3-phosphate acyltransferase 2(LOC107843925)^Capsicum annuum^GO:0016024~CDP-diacylglycerol biosynthetic process,^GO:0012505~endomembrane system,GO:0016020~membrane,^GO:0003841~1-acylglycerol-3-phosphate O-acyltransferase activity,^IPR002123:Plipid/glycerol_acylTrfase,IPR032098:Acyltransf_C,^cann00561:Glycerolipid metabolism,cann00564:Glycerophospholipid metabolism,cann01100:Meta…
NCBIsequence	N0.HOG0004063	lcl|XM_047397467	XM_047397467	10:219395206	10	219395206	1-acyl-sn-glycerol-3-phosphate acyltransferase 2(LOC107843925)^Capsicum annuum^GO:0016024~CDP-diacylglycerol biosynthetic process,^GO:0012505~endomembrane system,GO:0016020~membrane,^GO:0003841~1-acylglycerol-3-phosphate O-acyltransferase activity,^IPR002123:Plipid/glycerol_acylTrfase,IPR032098:Acyltransf_C,^cann00561:Glycerolipid metabolism,cann00564:Glycerophospholipid metabolism,cann01100:Meta…			XM_047397467	1-acyl-sn-glycerol-3-phosphate acyltransferase 2(LOC107843925)^Capsicum annuum^GO:0016024~CDP-diacylglycerol biosynthetic process,^GO:0012505~endomembrane system,GO:0016020~membrane,^GO:0003841~1-acylglycerol-3-phosphate O-acyltransferase activity,^IPR002123:Plipid/glycerol_acylTrfase,IPR032098:Acyltransf_C,^cann00561:Glycerolipid metabolism,cann00564:Glycerophospholipid metabolism,cann01100:Meta…
genref.cds_NCBI	N0.HOG0004063	rna-XM_047397467.1	XM_047397467	10:219395206	10	219395206	1-acyl-sn-glycerol-3-phosphate acyltransferase 2(LOC107843925)^Capsicum annuum^GO:0016024~CDP-diacylglycerol biosynthetic process,^GO:0012505~endomembrane system,GO:0016020~membrane,^GO:0003841~1-acylglycerol-3-phosphate O-acyltransferase activity,^IPR002123:Plipid/glycerol_acylTrfase,IPR032098:Acyltransf_C,^cann00561:Glycerolipid metabolism,cann00564:Glycerophospholipid metabolism,cann01100:Meta…			XM_047397467	1-acyl-sn-glycerol-3-phosphate acyltransferase 2(LOC107843925)^Capsicum annuum^GO:0016024~CDP-diacylglycerol biosynthetic process,^GO:0012505~endomembrane system,GO:0016020~membrane,^GO:0003841~1-acylglycerol-3-phosphate O-acyltransferase activity,^IPR002123:Plipid/glycerol_acylTrfase,IPR032098:Acyltransf_C,^cann00561:Glycerolipid metabolism,cann00564:Glycerophospholipid metabolism,cann01100:Meta…
Zhangshugang	N0.HOG0004063	Caz10g20540	Caz10g20540	10:206351576	10	206351576				XM_047397467	1-acyl-sn-glycerol-3-phosphate acyltransferase 2(LOC107843925)^Capsicum annuum^GO:0016024~CDP-diacylglycerol biosynthetic process,^GO:0012505~endomembrane system,GO:0016020~membrane,^GO:0003841~1-acylglycerol-3-phosphate O-acyltransferase activity,^IPR002123:Plipid/glycerol_acylTrfase,IPR032098:Acyltransf_C,^cann00561:Glycerolipid metabolism,cann00564:Glycerophospholipid metabolism,cann01100:Meta…
Pepper	N0.HOG0004063	CA10g20660	CA10g20660							XM_047397467	1-acyl-sn-glycerol-3-phosphate acyltransferase 2(LOC107843925)^Capsicum annuum^GO:0016024~CDP-diacylglycerol biosynthetic process,^GO:0012505~endomembrane system,GO:0016020~membrane,^GO:0003841~1-acylglycerol-3-phosphate O-acyltransferase activity,^IPR002123:Plipid/glycerol_acylTrfase,IPR032098:Acyltransf_C,^cann00561:Glycerolipid metabolism,cann00564:Glycerophospholipid metabolism,cann01100:Meta…
CaZunla1	N0.HOG0004063	Capana10g002361	Capana10g002361							XM_047397467	1-acyl-sn-glycerol-3-phosphate acyltransferase 2(LOC107843925)^Capsicum annuum^GO:0016024~CDP-diacylglycerol biosynthetic process,^GO:0012505~endomembrane system,GO:0016020~membrane,^GO:0003841~1-acylglycerol-3-phosphate O-acyltransferase activity,^IPR002123:Plipid/glycerol_acylTrfase,IPR032098:Acyltransf_C,^cann00561:Glycerolipid metabolism,cann00564:Glycerophospholipid metabolism,cann01100:Meta…
annuum	N0.HOG0004063	CaT2T10g03009	CaT2T10g03009							XM_047397467	1-acyl-sn-glycerol-3-phosphate acyltransferase 2(LOC107843925)^Capsicum annuum^GO:0016024~CDP-diacylglycerol biosynthetic process,^GO:0012505~endomembrane system,GO:0016020~membrane,^GO:0003841~1-acylglycerol-3-phosphate O-acyltransferase activity,^IPR002123:Plipid/glycerol_acylTrfase,IPR032098:Acyltransf_C,^cann00561:Glycerolipid metabolism,cann00564:Glycerophospholipid metabolism,cann01100:Meta…
NCBIsequence	N0.HOG0005127	lcl|XM_016709865	XM_016709865	3:68269745	3	68269745	1-acyl-sn-glycerol-3-phosphate acyltransferase 2(LOC107863748)^Capsicum annuum^^GO:0012505~endomembrane system,^GO:0003841~1-acylglycerol-3-phosphate O-acyltransferase activity,^^cann00561:Glycerolipid metabolism,cann00564:Glycerophospholipid metabolism,cann01100:Metabolic pathways,cann01110:Biosynthesis of secondary metabolites,^^^^^^^^^^			XM_047408024	1-acyl-sn-glycerol-3-phosphate acyltransferase 2(LOC107863748)^Capsicum annuum^^GO:0012505~endomembrane system,^GO:0003841~1-acylglycerol-3-phosphate O-acyltransferase activity,^^cann00561:Glycerolipid metabolism,cann00564:Glycerophospholipid metabolism,cann01100:Metabolic pathways,cann01110:Biosynthesis of secondary metabolites,^^^^^^^^^^
genref.cds_NCBI	N0.HOG0005127	rna-XM_016709865.2	XM_016709865	3:68269745	3	68269745	1-acyl-sn-glycerol-3-phosphate acyltransferase 2(LOC107863748)^Capsicum annuum^^GO:0012505~endomembrane system,^GO:0003841~1-acylglycerol-3-phosphate O-acyltransferase activity,^^cann00561:Glycerolipid metabolism,cann00564:Glycerophospholipid metabolism,cann01100:Metabolic pathways,cann01110:Biosynthesis of secondary metabolites,^^^^^^^^^^			XM_047408024	1-acyl-sn-glycerol-3-phosphate acyltransferase 2(LOC107863748)^Capsicum annuum^^GO:0012505~endomembrane system,^GO:0003841~1-acylglycerol-3-phosphate O-acyltransferase activity,^^cann00561:Glycerolipid metabolism,cann00564:Glycerophospholipid metabolism,cann01100:Metabolic pathways,cann01110:Biosynthesis of secondary metabolites,^^^^^^^^^^
NCBIsequence	N0.HOG0005127	lcl|XM_016709866	XM_016709866	3:68269745	3	68269745	1-acyl-sn-glycerol-3-phosphate acyltransferase 2(LOC107863748)^Capsicum annuum^^GO:0012505~endomembrane system,^GO:0003841~1-acylglycerol-3-phosphate O-acyltransferase activity,^^cann00561:Glycerolipid metabolism,cann00564:Glycerophospholipid metabolism,cann01100:Metabolic pathways,cann01110:Biosynthesis of secondary metabolites,^^^^^^^^^^			XM_047408024	1-acyl-sn-glycerol-3-phosphate acyltransferase 2(LOC107863748)^Capsicum annuum^^GO:0012505~endomembrane system,^GO:0003841~1-acylglycerol-3-phosphate O-acyltransferase activity,^^cann00561:Glycerolipid metabolism,cann00564:Glycerophospholipid metabolism,cann01100:Metabolic pathways,cann01110:Biosynthesis of secondary metabolites,^^^^^^^^^^
genref.cds_NCBI	N0.HOG0005127	rna-XM_016709866.2	XM_016709866	3:68269745	3	68269745	1-acyl-sn-glycerol-3-phosphate acyltransferase 2(LOC107863748)^Capsicum annuum^^GO:0012505~endomembrane system,^GO:0003841~1-acylglycerol-3-phosphate O-acyltransferase activity,^^cann00561:Glycerolipid metabolism,cann00564:Glycerophospholipid metabolism,cann01100:Metabolic pathways,cann01110:Biosynthesis of secondary metabolites,^^^^^^^^^^			XM_047408024	1-acyl-sn-glycerol-3-phosphate acyltransferase 2(LOC107863748)^Capsicum annuum^^GO:0012505~endomembrane system,^GO:0003841~1-acylglycerol-3-phosphate O-acyltransferase activity,^^cann00561:Glycerolipid metabolism,cann00564:Glycerophospholipid metabolism,cann01100:Metabolic pathways,cann01110:Biosynthesis of secondary metabolites,^^^^^^^^^^
genref.cds_NCBI	N0.HOG0005127	rna-XM_047408023.1	XM_047408023	3:68269745	3	68269745	1-acyl-sn-glycerol-3-phosphate acyltransferase 2(LOC107863748)^Capsicum annuum^^GO:0012505~endomembrane system,^GO:0003841~1-acylglycerol-3-phosphate O-acyltransferase activity,^^cann00561:Glycerolipid metabolism,cann00564:Glycerophospholipid metabolism,cann01100:Metabolic pathways,cann01110:Biosynthesis of secondary metabolites,^^^^^^^^^^			XM_047408024	1-acyl-sn-glycerol-3-phosphate acyltransferase 2(LOC107863748)^Capsicum annuum^^GO:0012505~endomembrane system,^GO:0003841~1-acylglycerol-3-phosphate O-acyltransferase activity,^^cann00561:Glycerolipid metabolism,cann00564:Glycerophospholipid metabolism,cann01100:Metabolic pathways,cann01110:Biosynthesis of secondary metabolites,^^^^^^^^^^
NCBIsequence	N0.HOG0005127	lcl|XM_047408023	XM_047408023	3:68269745	3	68269745	1-acyl-sn-glycerol-3-phosphate acyltransferase 2(LOC107863748)^Capsicum annuum^^GO:0012505~endomembrane system,^GO:0003841~1-acylglycerol-3-phosphate O-acyltransferase activity,^^cann00561:Glycerolipid metabolism,cann00564:Glycerophospholipid metabolism,cann01100:Metabolic pathways,cann01110:Biosynthesis of secondary metabolites,^^^^^^^^^^			XM_047408024	1-acyl-sn-glycerol-3-phosphate acyltransferase 2(LOC107863748)^Capsicum annuum^^GO:0012505~endomembrane system,^GO:0003841~1-acylglycerol-3-phosphate O-acyltransferase activity,^^cann00561:Glycerolipid metabolism,cann00564:Glycerophospholipid metabolism,cann01100:Metabolic pathways,cann01110:Biosynthesis of secondary metabolites,^^^^^^^^^^
NCBIsequence	N0.HOG0005127	lcl|XM_047408024	XM_047408024	3:68269745	3	68269745	1-acyl-sn-glycerol-3-phosphate acyltransferase 2(LOC107863748)^Capsicum annuum^^GO:0012505~endomembrane system,^GO:0003841~1-acylglycerol-3-phosphate O-acyltransferase activity,^^cann00561:Glycerolipid metabolism,cann00564:Glycerophospholipid metabolism,cann01100:Metabolic pathways,cann01110:Biosynthesis of secondary metabolites,^^^^^^^^^^			XM_047408024	1-acyl-sn-glycerol-3-phosphate acyltransferase 2(LOC107863748)^Capsicum annuum^^GO:0012505~endomembrane system,^GO:0003841~1-acylglycerol-3-phosphate O-acyltransferase activity,^^cann00561:Glycerolipid metabolism,cann00564:Glycerophospholipid metabolism,cann01100:Metabolic pathways,cann01110:Biosynthesis of secondary metabolites,^^^^^^^^^^
genref.cds_NCBI	N0.HOG0005127	rna-XM_047408024.1	XM_047408024	3:68269745	3	68269745	1-acyl-sn-glycerol-3-phosphate acyltransferase 2(LOC107863748)^Capsicum annuum^^GO:0012505~endomembrane system,^GO:0003841~1-acylglycerol-3-phosphate O-acyltransferase activity,^^cann00561:Glycerolipid metabolism,cann00564:Glycerophospholipid metabolism,cann01100:Metabolic pathways,cann01110:Biosynthesis of secondary metabolites,^^^^^^^^^^			XM_047408024	1-acyl-sn-glycerol-3-phosphate acyltransferase 2(LOC107863748)^Capsicum annuum^^GO:0012505~endomembrane system,^GO:0003841~1-acylglycerol-3-phosphate O-acyltransferase activity,^^cann00561:Glycerolipid metabolism,cann00564:Glycerophospholipid metabolism,cann01100:Metabolic pathways,cann01110:Biosynthesis of secondary metabolites,^^^^^^^^^^
Zhangshugang	N0.HOG0005127	Caz03g26910	Caz03g26910	3:195246141	3	195246141				XM_047408024	1-acyl-sn-glycerol-3-phosphate acyltransferase 2(LOC107863748)^Capsicum annuum^^GO:0012505~endomembrane system,^GO:0003841~1-acylglycerol-3-phosphate O-acyltransferase activity,^^cann00561:Glycerolipid metabolism,cann00564:Glycerophospholipid metabolism,cann01100:Metabolic pathways,cann01110:Biosynthesis of secondary metabolites,^^^^^^^^^^
Pepper	N0.HOG0005127	CA03g11150	CA03g11150							XM_047408024	1-acyl-sn-glycerol-3-phosphate acyltransferase 2(LOC107863748)^Capsicum annuum^^GO:0012505~endomembrane system,^GO:0003841~1-acylglycerol-3-phosphate O-acyltransferase activity,^^cann00561:Glycerolipid metabolism,cann00564:Glycerophospholipid metabolism,cann01100:Metabolic pathways,cann01110:Biosynthesis of secondary metabolites,^^^^^^^^^^
CaZunla1	N0.HOG0005127	Capana03g003158	Capana03g003158							XM_047408024	1-acyl-sn-glycerol-3-phosphate acyltransferase 2(LOC107863748)^Capsicum annuum^^GO:0012505~endomembrane system,^GO:0003841~1-acylglycerol-3-phosphate O-acyltransferase activity,^^cann00561:Glycerolipid metabolism,cann00564:Glycerophospholipid metabolism,cann01100:Metabolic pathways,cann01110:Biosynthesis of secondary metabolites,^^^^^^^^^^
annuum	N0.HOG0005127	CaT2T03g03015	CaT2T03g03015							XM_047408024	1-acyl-sn-glycerol-3-phosphate acyltransferase 2(LOC107863748)^Capsicum annuum^^GO:0012505~endomembrane system,^GO:0003841~1-acylglycerol-3-phosphate O-acyltransferase activity,^^cann00561:Glycerolipid metabolism,cann00564:Glycerophospholipid metabolism,cann01100:Metabolic pathways,cann01110:Biosynthesis of secondary metabolites,^^^^^^^^^^
NCBIsequence	N0.HOG0026818	lcl|XM_016724303	XM_016724303	7:4231733	7	4231733	1-acyl-sn-glycerol-3-phosphate acyltransferase BAT2, chloroplastic(LOC107877611)^Capsicum annuum^GO:0006654~phosphatidic acid biosynthetic process,^GO:0016020~membrane,^GO:0003841~1-acylglycerol-3-phosphate O-acyltransferase activity,^^cann00561:Glycerolipid metabolism,cann00564:Glycerophospholipid metabolism,cann01100:Metabolic pathways,cann01110:Biosynthesis of secondary metabolites,^^^^^^^^^^			XM_016724303	1-acyl-sn-glycerol-3-phosphate acyltransferase BAT2, chloroplastic(LOC107877611)^Capsicum annuum^GO:0006654~phosphatidic acid biosynthetic process,^GO:0016020~membrane,^GO:0003841~1-acylglycerol-3-phosphate O-acyltransferase activity,^^cann00561:Glycerolipid metabolism,cann00564:Glycerophospholipid metabolism,cann01100:Metabolic pathways,cann01110:Biosynthesis of secondary metabolites,^^^^^^^^^^
genref.cds_NCBI	N0.HOG0026818	rna-XM_016724303.2	XM_016724303	7:4231733	7	4231733	1-acyl-sn-glycerol-3-phosphate acyltransferase BAT2, chloroplastic(LOC107877611)^Capsicum annuum^GO:0006654~phosphatidic acid biosynthetic process,^GO:0016020~membrane,^GO:0003841~1-acylglycerol-3-phosphate O-acyltransferase activity,^^cann00561:Glycerolipid metabolism,cann00564:Glycerophospholipid metabolism,cann01100:Metabolic pathways,cann01110:Biosynthesis of secondary metabolites,^^^^^^^^^^			XM_016724303	1-acyl-sn-glycerol-3-phosphate acyltransferase BAT2, chloroplastic(LOC107877611)^Capsicum annuum^GO:0006654~phosphatidic acid biosynthetic process,^GO:0016020~membrane,^GO:0003841~1-acylglycerol-3-phosphate O-acyltransferase activity,^^cann00561:Glycerolipid metabolism,cann00564:Glycerophospholipid metabolism,cann01100:Metabolic pathways,cann01110:Biosynthesis of secondary metabolites,^^^^^^^^^^
Zhangshugang	N0.HOG0026818	Caz07g02740	Caz07g02740	7:9951407	7	9951407				XM_016724303	1-acyl-sn-glycerol-3-phosphate acyltransferase BAT2, chloroplastic(LOC107877611)^Capsicum annuum^GO:0006654~phosphatidic acid biosynthetic process,^GO:0016020~membrane,^GO:0003841~1-acylglycerol-3-phosphate O-acyltransferase activity,^^cann00561:Glycerolipid metabolism,cann00564:Glycerophospholipid metabolism,cann01100:Metabolic pathways,cann01110:Biosynthesis of secondary metabolites,^^^^^^^^^^
CaZunla1	N0.HOG0026818	Capana07g000195	Capana07g000195							XM_016724303	1-acyl-sn-glycerol-3-phosphate acyltransferase BAT2, chloroplastic(LOC107877611)^Capsicum annuum^GO:0006654~phosphatidic acid biosynthetic process,^GO:0016020~membrane,^GO:0003841~1-acylglycerol-3-phosphate O-acyltransferase activity,^^cann00561:Glycerolipid metabolism,cann00564:Glycerophospholipid metabolism,cann01100:Metabolic pathways,cann01110:Biosynthesis of secondary metabolites,^^^^^^^^^^
annuum	N0.HOG0026818	CaT2T07g00330	CaT2T07g00330							XM_016724303	1-acyl-sn-glycerol-3-phosphate acyltransferase BAT2, chloroplastic(LOC107877611)^Capsicum annuum^GO:0006654~phosphatidic acid biosynthetic process,^GO:0016020~membrane,^GO:0003841~1-acylglycerol-3-phosphate O-acyltransferase activity,^^cann00561:Glycerolipid metabolism,cann00564:Glycerophospholipid metabolism,cann01100:Metabolic pathways,cann01110:Biosynthesis of secondary metabolites,^^^^^^^^^^
NCBIsequence	N0.HOG0031103	lcl|XM_047399178	XM_047399178	11:193960998	11	193960998	1-acyl-sn-glycerol-3-phosphate acyltransferase PLS1(LOC107847786)^Capsicum annuum^^GO:0012505~endomembrane system,^GO:0003841~1-acylglycerol-3-phosphate O-acyltransferase activity,^^cann00561:Glycerolipid metabolism,cann00564:Glycerophospholipid metabolism,cann01100:Metabolic pathways,cann01110:Biosynthesis of secondary metabolites,^^^^^^^^^^			XM_047399178	1-acyl-sn-glycerol-3-phosphate acyltransferase PLS1(LOC107847786)^Capsicum annuum^^GO:0012505~endomembrane system,^GO:0003841~1-acylglycerol-3-phosphate O-acyltransferase activity,^^cann00561:Glycerolipid metabolism,cann00564:Glycerophospholipid metabolism,cann01100:Metabolic pathways,cann01110:Biosynthesis of secondary metabolites,^^^^^^^^^^
genref.cds_NCBI	N0.HOG0031103	rna-XM_047399178.1	XM_047399178	11:193960998	11	193960998	1-acyl-sn-glycerol-3-phosphate acyltransferase PLS1(LOC107847786)^Capsicum annuum^^GO:0012505~endomembrane system,^GO:0003841~1-acylglycerol-3-phosphate O-acyltransferase activity,^^cann00561:Glycerolipid metabolism,cann00564:Glycerophospholipid metabolism,cann01100:Metabolic pathways,cann01110:Biosynthesis of secondary metabolites,^^^^^^^^^^			XM_047399178	1-acyl-sn-glycerol-3-phosphate acyltransferase PLS1(LOC107847786)^Capsicum annuum^^GO:0012505~endomembrane system,^GO:0003841~1-acylglycerol-3-phosphate O-acyltransferase activity,^^cann00561:Glycerolipid metabolism,cann00564:Glycerophospholipid metabolism,cann01100:Metabolic pathways,cann01110:Biosynthesis of secondary metabolites,^^^^^^^^^^
Pepper	N0.HOG0031103	CA11g12890	CA11g12890							XM_047399178	1-acyl-sn-glycerol-3-phosphate acyltransferase PLS1(LOC107847786)^Capsicum annuum^^GO:0012505~endomembrane system,^GO:0003841~1-acylglycerol-3-phosphate O-acyltransferase activity,^^cann00561:Glycerolipid metabolism,cann00564:Glycerophospholipid metabolism,cann01100:Metabolic pathways,cann01110:Biosynthesis of secondary metabolites,^^^^^^^^^^
annuum	N0.HOG0031103	CaT2T11g01124	CaT2T11g01124							XM_047399178	1-acyl-sn-glycerol-3-phosphate acyltransferase PLS1(LOC107847786)^Capsicum annuum^^GO:0012505~endomembrane system,^GO:0003841~1-acylglycerol-3-phosphate O-acyltransferase activity,^^cann00561:Glycerolipid metabolism,cann00564:Glycerophospholipid metabolism,cann01100:Metabolic pathways,cann01110:Biosynthesis of secondary metabolites,^^^^^^^^^^
NCBIsequence	N0.HOG0003388	lcl|XM_016704640	XM_016704640	2:134253273	2	134253273	1-aminocyclopropane-1-carboxylate oxidase 1-like(LOC107859589)^Capsicum annuum^GO:0002238~response to molecule of fungal origin,GO:0009805~coumarin biosynthetic process,^^GO:0016706~2-oxoglutarate-dependent dioxygenase activity,GO:0031418~L-ascorbic acid binding,GO:0046872~metal ion binding,^IPR005123:Oxoglu/Fe-dep_dioxygenase,IPR026992:DIOX_N,IPR027443:IPNS-like_sf,IPR044861:IPNS-like_FE2OG_OXY,…			XM_016704640	1-aminocyclopropane-1-carboxylate oxidase 1-like(LOC107859589)^Capsicum annuum^GO:0002238~response to molecule of fungal origin,GO:0009805~coumarin biosynthetic process,^^GO:0016706~2-oxoglutarate-dependent dioxygenase activity,GO:0031418~L-ascorbic acid binding,GO:0046872~metal ion binding,^IPR005123:Oxoglu/Fe-dep_dioxygenase,IPR026992:DIOX_N,IPR027443:IPNS-like_sf,IPR044861:IPNS-like_FE2OG_OXY,…
genref.cds_NCBI	N0.HOG0003388	rna-XM_016704640.2	XM_016704640	2:134253273	2	134253273	1-aminocyclopropane-1-carboxylate oxidase 1-like(LOC107859589)^Capsicum annuum^GO:0002238~response to molecule of fungal origin,GO:0009805~coumarin biosynthetic process,^^GO:0016706~2-oxoglutarate-dependent dioxygenase activity,GO:0031418~L-ascorbic acid binding,GO:0046872~metal ion binding,^IPR005123:Oxoglu/Fe-dep_dioxygenase,IPR026992:DIOX_N,IPR027443:IPNS-like_sf,IPR044861:IPNS-like_FE2OG_OXY,…			XM_016704640	1-aminocyclopropane-1-carboxylate oxidase 1-like(LOC107859589)^Capsicum annuum^GO:0002238~response to molecule of fungal origin,GO:0009805~coumarin biosynthetic process,^^GO:0016706~2-oxoglutarate-dependent dioxygenase activity,GO:0031418~L-ascorbic acid binding,GO:0046872~metal ion binding,^IPR005123:Oxoglu/Fe-dep_dioxygenase,IPR026992:DIOX_N,IPR027443:IPNS-like_sf,IPR044861:IPNS-like_FE2OG_OXY,…
Zhangshugang	N0.HOG0003388	Caz02g18890	Caz02g18890	2:154326259	2	154326259				XM_016704640	1-aminocyclopropane-1-carboxylate oxidase 1-like(LOC107859589)^Capsicum annuum^GO:0002238~response to molecule of fungal origin,GO:0009805~coumarin biosynthetic process,^^GO:0016706~2-oxoglutarate-dependent dioxygenase activity,GO:0031418~L-ascorbic acid binding,GO:0046872~metal ion binding,^IPR005123:Oxoglu/Fe-dep_dioxygenase,IPR026992:DIOX_N,IPR027443:IPNS-like_sf,IPR044861:IPNS-like_FE2OG_OXY,…
Pepper	N0.HOG0003388	CA02g18340	CA02g18340							XM_016704640	1-aminocyclopropane-1-carboxylate oxidase 1-like(LOC107859589)^Capsicum annuum^GO:0002238~response to molecule of fungal origin,GO:0009805~coumarin biosynthetic process,^^GO:0016706~2-oxoglutarate-dependent dioxygenase activity,GO:0031418~L-ascorbic acid binding,GO:0046872~metal ion binding,^IPR005123:Oxoglu/Fe-dep_dioxygenase,IPR026992:DIOX_N,IPR027443:IPNS-like_sf,IPR044861:IPNS-like_FE2OG_OXY,…
CaZunla1	N0.HOG0003388	Capana02g002203	Capana02g002203							XM_016704640	1-aminocyclopropane-1-carboxylate oxidase 1-like(LOC107859589)^Capsicum annuum^GO:0002238~response to molecule of fungal origin,GO:0009805~coumarin biosynthetic process,^^GO:0016706~2-oxoglutarate-dependent dioxygenase activity,GO:0031418~L-ascorbic acid binding,GO:0046872~metal ion binding,^IPR005123:Oxoglu/Fe-dep_dioxygenase,IPR026992:DIOX_N,IPR027443:IPNS-like_sf,IPR044861:IPNS-like_FE2OG_OXY,…
annuum	N0.HOG0003388	CaT2T02g02469	CaT2T02g02469							XM_016704640	1-aminocyclopropane-1-carboxylate oxidase 1-like(LOC107859589)^Capsicum annuum^GO:0002238~response to molecule of fungal origin,GO:0009805~coumarin biosynthetic process,^^GO:0016706~2-oxoglutarate-dependent dioxygenase activity,GO:0031418~L-ascorbic acid binding,GO:0046872~metal ion binding,^IPR005123:Oxoglu/Fe-dep_dioxygenase,IPR026992:DIOX_N,IPR027443:IPNS-like_sf,IPR044861:IPNS-like_FE2OG_OXY,…
NCBIsequence	N0.HOG0023702	lcl|XM_016695679	XM_016695679	12:208520501	12	208520501	1-aminocyclopropane-1-carboxylate oxidase 1(LOC107850880)^Capsicum annuum^GO:0002238~response to molecule of fungal origin,GO:0009805~coumarin biosynthetic process,^^GO:0016706~2-oxoglutarate-dependent dioxygenase activity,GO:0031418~L-ascorbic acid binding,GO:0046872~metal ion binding,^IPR005123:Oxoglu/Fe-dep_dioxygenase,IPR026992:DIOX_N,IPR027443:IPNS-like_sf,IPR044861:IPNS-like_FE2OG_OXY,IPR05…			XM_016695679	1-aminocyclopropane-1-carboxylate oxidase 1(LOC107850880)^Capsicum annuum^GO:0002238~response to molecule of fungal origin,GO:0009805~coumarin biosynthetic process,^^GO:0016706~2-oxoglutarate-dependent dioxygenase activity,GO:0031418~L-ascorbic acid binding,GO:0046872~metal ion binding,^IPR005123:Oxoglu/Fe-dep_dioxygenase,IPR026992:DIOX_N,IPR027443:IPNS-like_sf,IPR044861:IPNS-like_FE2OG_OXY,IPR05…
genref.cds_NCBI	N0.HOG0023702	rna-XM_016695679.2	XM_016695679	12:208520501	12	208520501	1-aminocyclopropane-1-carboxylate oxidase 1(LOC107850880)^Capsicum annuum^GO:0002238~response to molecule of fungal origin,GO:0009805~coumarin biosynthetic process,^^GO:0016706~2-oxoglutarate-dependent dioxygenase activity,GO:0031418~L-ascorbic acid binding,GO:0046872~metal ion binding,^IPR005123:Oxoglu/Fe-dep_dioxygenase,IPR026992:DIOX_N,IPR027443:IPNS-like_sf,IPR044861:IPNS-like_FE2OG_OXY,IPR05…			XM_016695679	1-aminocyclopropane-1-carboxylate oxidase 1(LOC107850880)^Capsicum annuum^GO:0002238~response to molecule of fungal origin,GO:0009805~coumarin biosynthetic process,^^GO:0016706~2-oxoglutarate-dependent dioxygenase activity,GO:0031418~L-ascorbic acid binding,GO:0046872~metal ion binding,^IPR005123:Oxoglu/Fe-dep_dioxygenase,IPR026992:DIOX_N,IPR027443:IPNS-like_sf,IPR044861:IPNS-like_FE2OG_OXY,IPR05…
NCBIsequence	N0.HOG0038959	lcl|XM_047400968	XM_047400968	12:208520501	12	208520501	1-aminocyclopropane-1-carboxylate oxidase 1(LOC107850880)^Capsicum annuum^GO:0002238~response to molecule of fungal origin,GO:0009805~coumarin biosynthetic process,^^GO:0016706~2-oxoglutarate-dependent dioxygenase activity,GO:0031418~L-ascorbic acid binding,GO:0046872~metal ion binding,^IPR005123:Oxoglu/Fe-dep_dioxygenase,IPR026992:DIOX_N,IPR027443:IPNS-like_sf,IPR044861:IPNS-like_FE2OG_OXY,IPR05…			XM_047400968	1-aminocyclopropane-1-carboxylate oxidase 1(LOC107850880)^Capsicum annuum^GO:0002238~response to molecule of fungal origin,GO:0009805~coumarin biosynthetic process,^^GO:0016706~2-oxoglutarate-dependent dioxygenase activity,GO:0031418~L-ascorbic acid binding,GO:0046872~metal ion binding,^IPR005123:Oxoglu/Fe-dep_dioxygenase,IPR026992:DIOX_N,IPR027443:IPNS-like_sf,IPR044861:IPNS-like_FE2OG_OXY,IPR05…
genref.cds_NCBI	N0.HOG0038959	rna-XM_047400968.1	XM_047400968	12:208520501	12	208520501	1-aminocyclopropane-1-carboxylate oxidase 1(LOC107850880)^Capsicum annuum^GO:0002238~response to molecule of fungal origin,GO:0009805~coumarin biosynthetic process,^^GO:0016706~2-oxoglutarate-dependent dioxygenase activity,GO:0031418~L-ascorbic acid binding,GO:0046872~metal ion binding,^IPR005123:Oxoglu/Fe-dep_dioxygenase,IPR026992:DIOX_N,IPR027443:IPNS-like_sf,IPR044861:IPNS-like_FE2OG_OXY,IPR05…			XM_047400968	1-aminocyclopropane-1-carboxylate oxidase 1(LOC107850880)^Capsicum annuum^GO:0002238~response to molecule of fungal origin,GO:0009805~coumarin biosynthetic process,^^GO:0016706~2-oxoglutarate-dependent dioxygenase activity,GO:0031418~L-ascorbic acid binding,GO:0046872~metal ion binding,^IPR005123:Oxoglu/Fe-dep_dioxygenase,IPR026992:DIOX_N,IPR027443:IPNS-like_sf,IPR044861:IPNS-like_FE2OG_OXY,IPR05…
Zhangshugang	N0.HOG0023702	Caz12g08570	Caz12g08570	12:30545492	12	30545492				XM_016695679	1-aminocyclopropane-1-carboxylate oxidase 1(LOC107850880)^Capsicum annuum^GO:0002238~response to molecule of fungal origin,GO:0009805~coumarin biosynthetic process,^^GO:0016706~2-oxoglutarate-dependent dioxygenase activity,GO:0031418~L-ascorbic acid binding,GO:0046872~metal ion binding,^IPR005123:Oxoglu/Fe-dep_dioxygenase,IPR026992:DIOX_N,IPR027443:IPNS-like_sf,IPR044861:IPNS-like_FE2OG_OXY,IPR05…
Pepper	N0.HOG0023702	CA12g15620	CA12g15620							XM_016695679	1-aminocyclopropane-1-carboxylate oxidase 1(LOC107850880)^Capsicum annuum^GO:0002238~response to molecule of fungal origin,GO:0009805~coumarin biosynthetic process,^^GO:0016706~2-oxoglutarate-dependent dioxygenase activity,GO:0031418~L-ascorbic acid binding,GO:0046872~metal ion binding,^IPR005123:Oxoglu/Fe-dep_dioxygenase,IPR026992:DIOX_N,IPR027443:IPNS-like_sf,IPR044861:IPNS-like_FE2OG_OXY,IPR05…
CaZunla1	N0.HOG0023702	Capana12g000838	Capana12g000838							XM_016695679	1-aminocyclopropane-1-carboxylate oxidase 1(LOC107850880)^Capsicum annuum^GO:0002238~response to molecule of fungal origin,GO:0009805~coumarin biosynthetic process,^^GO:0016706~2-oxoglutarate-dependent dioxygenase activity,GO:0031418~L-ascorbic acid binding,GO:0046872~metal ion binding,^IPR005123:Oxoglu/Fe-dep_dioxygenase,IPR026992:DIOX_N,IPR027443:IPNS-like_sf,IPR044861:IPNS-like_FE2OG_OXY,IPR05…
annuum	N0.HOG0023702	CaT2T12g01135	CaT2T12g01135							XM_016695679	1-aminocyclopropane-1-carboxylate oxidase 1(LOC107850880)^Capsicum annuum^GO:0002238~response to molecule of fungal origin,GO:0009805~coumarin biosynthetic process,^^GO:0016706~2-oxoglutarate-dependent dioxygenase activity,GO:0031418~L-ascorbic acid binding,GO:0046872~metal ion binding,^IPR005123:Oxoglu/Fe-dep_dioxygenase,IPR026992:DIOX_N,IPR027443:IPNS-like_sf,IPR044861:IPNS-like_FE2OG_OXY,IPR05…
NCBIsequence	N0.HOG0027115	lcl|XM_016685940	XM_016685940	9:202056930	9	202056930	1-aminocyclopropane-1-carboxylate oxidase 2(LOC107842189)^Capsicum annuum^GO:0002238~response to molecule of fungal origin,GO:0009805~coumarin biosynthetic process,^^GO:0016706~2-oxoglutarate-dependent dioxygenase activity,GO:0031418~L-ascorbic acid binding,GO:0046872~metal ion binding,^IPR005123:Oxoglu/Fe-dep_dioxygenase,IPR026992:DIOX_N,IPR027443:IPNS-like_sf,IPR044861:IPNS-like_FE2OG_OXY,IPR05…			XM_016685940	1-aminocyclopropane-1-carboxylate oxidase 2(LOC107842189)^Capsicum annuum^GO:0002238~response to molecule of fungal origin,GO:0009805~coumarin biosynthetic process,^^GO:0016706~2-oxoglutarate-dependent dioxygenase activity,GO:0031418~L-ascorbic acid binding,GO:0046872~metal ion binding,^IPR005123:Oxoglu/Fe-dep_dioxygenase,IPR026992:DIOX_N,IPR027443:IPNS-like_sf,IPR044861:IPNS-like_FE2OG_OXY,IPR05…
genref.cds_NCBI	N0.HOG0027115	rna-XM_016685940.2	XM_016685940	9:202056930	9	202056930	1-aminocyclopropane-1-carboxylate oxidase 2(LOC107842189)^Capsicum annuum^GO:0002238~response to molecule of fungal origin,GO:0009805~coumarin biosynthetic process,^^GO:0016706~2-oxoglutarate-dependent dioxygenase activity,GO:0031418~L-ascorbic acid binding,GO:0046872~metal ion binding,^IPR005123:Oxoglu/Fe-dep_dioxygenase,IPR026992:DIOX_N,IPR027443:IPNS-like_sf,IPR044861:IPNS-like_FE2OG_OXY,IPR05…			XM_016685940	1-aminocyclopropane-1-carboxylate oxidase 2(LOC107842189)^Capsicum annuum^GO:0002238~response to molecule of fungal origin,GO:0009805~coumarin biosynthetic process,^^GO:0016706~2-oxoglutarate-dependent dioxygenase activity,GO:0031418~L-ascorbic acid binding,GO:0046872~metal ion binding,^IPR005123:Oxoglu/Fe-dep_dioxygenase,IPR026992:DIOX_N,IPR027443:IPNS-like_sf,IPR044861:IPNS-like_FE2OG_OXY,IPR05…
Pepper	N0.HOG0027115	CA09g10480	CA09g10480							XM_016685940	1-aminocyclopropane-1-carboxylate oxidase 2(LOC107842189)^Capsicum annuum^GO:0002238~response to molecule of fungal origin,GO:0009805~coumarin biosynthetic process,^^GO:0016706~2-oxoglutarate-dependent dioxygenase activity,GO:0031418~L-ascorbic acid binding,GO:0046872~metal ion binding,^IPR005123:Oxoglu/Fe-dep_dioxygenase,IPR026992:DIOX_N,IPR027443:IPNS-like_sf,IPR044861:IPNS-like_FE2OG_OXY,IPR05…
CaZunla1	N0.HOG0027115	Capana09g000540	Capana09g000540							XM_016685940	1-aminocyclopropane-1-carboxylate oxidase 2(LOC107842189)^Capsicum annuum^GO:0002238~response to molecule of fungal origin,GO:0009805~coumarin biosynthetic process,^^GO:0016706~2-oxoglutarate-dependent dioxygenase activity,GO:0031418~L-ascorbic acid binding,GO:0046872~metal ion binding,^IPR005123:Oxoglu/Fe-dep_dioxygenase,IPR026992:DIOX_N,IPR027443:IPNS-like_sf,IPR044861:IPNS-like_FE2OG_OXY,IPR05…
annuum	N0.HOG0027115	CaT2T09g00692	CaT2T09g00692							XM_016685940	1-aminocyclopropane-1-carboxylate oxidase 2(LOC107842189)^Capsicum annuum^GO:0002238~response to molecule of fungal origin,GO:0009805~coumarin biosynthetic process,^^GO:0016706~2-oxoglutarate-dependent dioxygenase activity,GO:0031418~L-ascorbic acid binding,GO:0046872~metal ion binding,^IPR005123:Oxoglu/Fe-dep_dioxygenase,IPR026992:DIOX_N,IPR027443:IPNS-like_sf,IPR044861:IPNS-like_FE2OG_OXY,IPR05…
NCBIsequence	N0.HOG0024314	lcl|XM_016700259	XM_016700259	7:183134761	7	183134761	1-aminocyclopropane-1-carboxylate oxidase 3(LOC107855271)^Capsicum annuum^GO:0002238~response to molecule of fungal origin,GO:0009805~coumarin biosynthetic process,^^GO:0016706~2-oxoglutarate-dependent dioxygenase activity,GO:0031418~L-ascorbic acid binding,GO:0046872~metal ion binding,^IPR005123:Oxoglu/Fe-dep_dioxygenase,IPR026992:DIOX_N,IPR027443:IPNS-like_sf,IPR044861:IPNS-like_FE2OG_OXY,IPR05…			XM_016700259	1-aminocyclopropane-1-carboxylate oxidase 3(LOC107855271)^Capsicum annuum^GO:0002238~response to molecule of fungal origin,GO:0009805~coumarin biosynthetic process,^^GO:0016706~2-oxoglutarate-dependent dioxygenase activity,GO:0031418~L-ascorbic acid binding,GO:0046872~metal ion binding,^IPR005123:Oxoglu/Fe-dep_dioxygenase,IPR026992:DIOX_N,IPR027443:IPNS-like_sf,IPR044861:IPNS-like_FE2OG_OXY,IPR05…
genref.cds_NCBI	N0.HOG0024314	rna-XM_016700259.2	XM_016700259	7:183134761	7	183134761	1-aminocyclopropane-1-carboxylate oxidase 3(LOC107855271)^Capsicum annuum^GO:0002238~response to molecule of fungal origin,GO:0009805~coumarin biosynthetic process,^^GO:0016706~2-oxoglutarate-dependent dioxygenase activity,GO:0031418~L-ascorbic acid binding,GO:0046872~metal ion binding,^IPR005123:Oxoglu/Fe-dep_dioxygenase,IPR026992:DIOX_N,IPR027443:IPNS-like_sf,IPR044861:IPNS-like_FE2OG_OXY,IPR05…			XM_016700259	1-aminocyclopropane-1-carboxylate oxidase 3(LOC107855271)^Capsicum annuum^GO:0002238~response to molecule of fungal origin,GO:0009805~coumarin biosynthetic process,^^GO:0016706~2-oxoglutarate-dependent dioxygenase activity,GO:0031418~L-ascorbic acid binding,GO:0046872~metal ion binding,^IPR005123:Oxoglu/Fe-dep_dioxygenase,IPR026992:DIOX_N,IPR027443:IPNS-like_sf,IPR044861:IPNS-like_FE2OG_OXY,IPR05…
Zhangshugang	N0.HOG0024314	Caz07g13280	Caz07g13280	7:210639120	7	210639120				XM_016700259	1-aminocyclopropane-1-carboxylate oxidase 3(LOC107855271)^Capsicum annuum^GO:0002238~response to molecule of fungal origin,GO:0009805~coumarin biosynthetic process,^^GO:0016706~2-oxoglutarate-dependent dioxygenase activity,GO:0031418~L-ascorbic acid binding,GO:0046872~metal ion binding,^IPR005123:Oxoglu/Fe-dep_dioxygenase,IPR026992:DIOX_N,IPR027443:IPNS-like_sf,IPR044861:IPNS-like_FE2OG_OXY,IPR05…
Pepper	N0.HOG0024314	CA07g11190	CA07g11190							XM_016700259	1-aminocyclopropane-1-carboxylate oxidase 3(LOC107855271)^Capsicum annuum^GO:0002238~response to molecule of fungal origin,GO:0009805~coumarin biosynthetic process,^^GO:0016706~2-oxoglutarate-dependent dioxygenase activity,GO:0031418~L-ascorbic acid binding,GO:0046872~metal ion binding,^IPR005123:Oxoglu/Fe-dep_dioxygenase,IPR026992:DIOX_N,IPR027443:IPNS-like_sf,IPR044861:IPNS-like_FE2OG_OXY,IPR05…
CaZunla1	N0.HOG0024314	Capana00g001942	Capana00g001942							XM_016700259	1-aminocyclopropane-1-carboxylate oxidase 3(LOC107855271)^Capsicum annuum^GO:0002238~response to molecule of fungal origin,GO:0009805~coumarin biosynthetic process,^^GO:0016706~2-oxoglutarate-dependent dioxygenase activity,GO:0031418~L-ascorbic acid binding,GO:0046872~metal ion binding,^IPR005123:Oxoglu/Fe-dep_dioxygenase,IPR026992:DIOX_N,IPR027443:IPNS-like_sf,IPR044861:IPNS-like_FE2OG_OXY,IPR05…
annuum	N0.HOG0024314	CaT2T07g01914	CaT2T07g01914							XM_016700259	1-aminocyclopropane-1-carboxylate oxidase 3(LOC107855271)^Capsicum annuum^GO:0002238~response to molecule of fungal origin,GO:0009805~coumarin biosynthetic process,^^GO:0016706~2-oxoglutarate-dependent dioxygenase activity,GO:0031418~L-ascorbic acid binding,GO:0046872~metal ion binding,^IPR005123:Oxoglu/Fe-dep_dioxygenase,IPR026992:DIOX_N,IPR027443:IPNS-like_sf,IPR044861:IPNS-like_FE2OG_OXY,IPR05…
NCBIsequence	N0.HOG0020589	lcl|XM_047409877	XM_047409877	3:257348274	3	257348274	1-aminocyclopropane-1-carboxylate oxidase 5-like(LOC107877186)^Capsicum annuum^^^GO:0051213~dioxygenase activity,^^^^^^^^^^^^			XM_047409877	1-aminocyclopropane-1-carboxylate oxidase 5-like(LOC107877186)^Capsicum annuum^^^GO:0051213~dioxygenase activity,^^^^^^^^^^^^
genref.cds_NCBI	N0.HOG0020589	rna-XM_047409877.1	XM_047409877	3:257348274	3	257348274	1-aminocyclopropane-1-carboxylate oxidase 5-like(LOC107877186)^Capsicum annuum^^^GO:0051213~dioxygenase activity,^^^^^^^^^^^^			XM_047409877	1-aminocyclopropane-1-carboxylate oxidase 5-like(LOC107877186)^Capsicum annuum^^^GO:0051213~dioxygenase activity,^^^^^^^^^^^^
Zhangshugang	N0.HOG0020589	Caz03g06930	Caz03g06930	3:11504777	3	11504777				XM_047409877	1-aminocyclopropane-1-carboxylate oxidase 5-like(LOC107877186)^Capsicum annuum^^^GO:0051213~dioxygenase activity,^^^^^^^^^^^^
Pepper	N0.HOG0020589	CA03g31450	CA03g31450							XM_047409877	1-aminocyclopropane-1-carboxylate oxidase 5-like(LOC107877186)^Capsicum annuum^^^GO:0051213~dioxygenase activity,^^^^^^^^^^^^
CaZunla1	N0.HOG0020589	Capana07g001184	Capana07g001184							XM_047409877	1-aminocyclopropane-1-carboxylate oxidase 5-like(LOC107877186)^Capsicum annuum^^^GO:0051213~dioxygenase activity,^^^^^^^^^^^^
annuum	N0.HOG0020589	CaT2T03g00776	CaT2T03g00776							XM_047409877	1-aminocyclopropane-1-carboxylate oxidase 5-like(LOC107877186)^Capsicum annuum^^^GO:0051213~dioxygenase activity,^^^^^^^^^^^^
NCBIsequence	N0.HOG0026020	lcl|XM_016707314	XM_016707314	3:257374699	3	257374699	1-aminocyclopropane-1-carboxylate oxidase 5(LOC107861923)^Capsicum annuum^^^GO:0051213~dioxygenase activity,^^^^^^^^^^^^			XM_016707314	1-aminocyclopropane-1-carboxylate oxidase 5(LOC107861923)^Capsicum annuum^^^GO:0051213~dioxygenase activity,^^^^^^^^^^^^
genref.cds_NCBI	N0.HOG0026020	rna-XM_016707314.2	XM_016707314	3:257374699	3	257374699	1-aminocyclopropane-1-carboxylate oxidase 5(LOC107861923)^Capsicum annuum^^^GO:0051213~dioxygenase activity,^^^^^^^^^^^^			XM_016707314	1-aminocyclopropane-1-carboxylate oxidase 5(LOC107861923)^Capsicum annuum^^^GO:0051213~dioxygenase activity,^^^^^^^^^^^^
Pepper	N0.HOG0026020	CA03g31460	CA03g31460							XM_016707314	1-aminocyclopropane-1-carboxylate oxidase 5(LOC107861923)^Capsicum annuum^^^GO:0051213~dioxygenase activity,^^^^^^^^^^^^
CaZunla1	N0.HOG0026020	Capana03g000403	Capana03g000403							XM_016707314	1-aminocyclopropane-1-carboxylate oxidase 5(LOC107861923)^Capsicum annuum^^^GO:0051213~dioxygenase activity,^^^^^^^^^^^^
annuum	N0.HOG0026020	CaT2T03g00775	CaT2T03g00775							XM_016707314	1-aminocyclopropane-1-carboxylate oxidase 5(LOC107861923)^Capsicum annuum^^^GO:0051213~dioxygenase activity,^^^^^^^^^^^^
NCBIsequence	N0.HOG0018762	lcl|XM_016716152	XM_016716152	4:160292948	4	160292948	1-aminocyclopropane-1-carboxylate oxidase 5(LOC107869652)^Capsicum annuum^GO:0002238~response to molecule of fungal origin,GO:0009805~coumarin biosynthetic process,^^GO:0016706~2-oxoglutarate-dependent dioxygenase activity,GO:0031418~L-ascorbic acid binding,GO:0046872~metal ion binding,^IPR005123:Oxoglu/Fe-dep_dioxygenase,IPR026992:DIOX_N,IPR027443:IPNS-like_sf,IPR044861:IPNS-like_FE2OG_OXY,IPR05…			XM_016716152	1-aminocyclopropane-1-carboxylate oxidase 5(LOC107869652)^Capsicum annuum^GO:0002238~response to molecule of fungal origin,GO:0009805~coumarin biosynthetic process,^^GO:0016706~2-oxoglutarate-dependent dioxygenase activity,GO:0031418~L-ascorbic acid binding,GO:0046872~metal ion binding,^IPR005123:Oxoglu/Fe-dep_dioxygenase,IPR026992:DIOX_N,IPR027443:IPNS-like_sf,IPR044861:IPNS-like_FE2OG_OXY,IPR05…
genref.cds_NCBI	N0.HOG0018762	rna-XM_016716152.2	XM_016716152	4:160292948	4	160292948	1-aminocyclopropane-1-carboxylate oxidase 5(LOC107869652)^Capsicum annuum^GO:0002238~response to molecule of fungal origin,GO:0009805~coumarin biosynthetic process,^^GO:0016706~2-oxoglutarate-dependent dioxygenase activity,GO:0031418~L-ascorbic acid binding,GO:0046872~metal ion binding,^IPR005123:Oxoglu/Fe-dep_dioxygenase,IPR026992:DIOX_N,IPR027443:IPNS-like_sf,IPR044861:IPNS-like_FE2OG_OXY,IPR05…			XM_016716152	1-aminocyclopropane-1-carboxylate oxidase 5(LOC107869652)^Capsicum annuum^GO:0002238~response to molecule of fungal origin,GO:0009805~coumarin biosynthetic process,^^GO:0016706~2-oxoglutarate-dependent dioxygenase activity,GO:0031418~L-ascorbic acid binding,GO:0046872~metal ion binding,^IPR005123:Oxoglu/Fe-dep_dioxygenase,IPR026992:DIOX_N,IPR027443:IPNS-like_sf,IPR044861:IPNS-like_FE2OG_OXY,IPR05…
Zhangshugang	N0.HOG0018762	Caz04g14870	Caz04g14870	4:77974028	4	77974028				XM_016716152	1-aminocyclopropane-1-carboxylate oxidase 5(LOC107869652)^Capsicum annuum^GO:0002238~response to molecule of fungal origin,GO:0009805~coumarin biosynthetic process,^^GO:0016706~2-oxoglutarate-dependent dioxygenase activity,GO:0031418~L-ascorbic acid binding,GO:0046872~metal ion binding,^IPR005123:Oxoglu/Fe-dep_dioxygenase,IPR026992:DIOX_N,IPR027443:IPNS-like_sf,IPR044861:IPNS-like_FE2OG_OXY,IPR05…
Pepper	N0.HOG0018762	CA00g03130	CA00g03130							XM_016716152	1-aminocyclopropane-1-carboxylate oxidase 5(LOC107869652)^Capsicum annuum^GO:0002238~response to molecule of fungal origin,GO:0009805~coumarin biosynthetic process,^^GO:0016706~2-oxoglutarate-dependent dioxygenase activity,GO:0031418~L-ascorbic acid binding,GO:0046872~metal ion binding,^IPR005123:Oxoglu/Fe-dep_dioxygenase,IPR026992:DIOX_N,IPR027443:IPNS-like_sf,IPR044861:IPNS-like_FE2OG_OXY,IPR05…
CaZunla1	N0.HOG0018762	Capana04g001550	Capana04g001550							XM_016716152	1-aminocyclopropane-1-carboxylate oxidase 5(LOC107869652)^Capsicum annuum^GO:0002238~response to molecule of fungal origin,GO:0009805~coumarin biosynthetic process,^^GO:0016706~2-oxoglutarate-dependent dioxygenase activity,GO:0031418~L-ascorbic acid binding,GO:0046872~metal ion binding,^IPR005123:Oxoglu/Fe-dep_dioxygenase,IPR026992:DIOX_N,IPR027443:IPNS-like_sf,IPR044861:IPNS-like_FE2OG_OXY,IPR05…
annuum	N0.HOG0018762	CaT2T04g01885	CaT2T04g01885							XM_016716152	1-aminocyclopropane-1-carboxylate oxidase 5(LOC107869652)^Capsicum annuum^GO:0002238~response to molecule of fungal origin,GO:0009805~coumarin biosynthetic process,^^GO:0016706~2-oxoglutarate-dependent dioxygenase activity,GO:0031418~L-ascorbic acid binding,GO:0046872~metal ion binding,^IPR005123:Oxoglu/Fe-dep_dioxygenase,IPR026992:DIOX_N,IPR027443:IPNS-like_sf,IPR044861:IPNS-like_FE2OG_OXY,IPR05…
NCBIsequence	N0.HOG0029329	lcl|XM_047409114	XM_047409114	3:15313725	3	15313725	1-aminocyclopropane-1-carboxylate oxidase homolog 1-like(LOC107864588)^Capsicum annuum^GO:0009805~coumarin biosynthetic process,^^GO:0046872~metal ion binding,GO:0051213~dioxygenase activity,^IPR005123:Oxoglu/Fe-dep_dioxygenase,IPR027443:IPNS-like_sf,IPR044861:IPNS-like_FE2OG_OXY,^^^^^^^^KW-0408~Iron,^^^DOMAIN:Fe2OG dioxygenase,			XM_047409114	1-aminocyclopropane-1-carboxylate oxidase homolog 1-like(LOC107864588)^Capsicum annuum^GO:0009805~coumarin biosynthetic process,^^GO:0046872~metal ion binding,GO:0051213~dioxygenase activity,^IPR005123:Oxoglu/Fe-dep_dioxygenase,IPR027443:IPNS-like_sf,IPR044861:IPNS-like_FE2OG_OXY,^^^^^^^^KW-0408~Iron,^^^DOMAIN:Fe2OG dioxygenase,
genref.cds_NCBI	N0.HOG0029329	rna-XM_047409114.1	XM_047409114	3:15313725	3	15313725	1-aminocyclopropane-1-carboxylate oxidase homolog 1-like(LOC107864588)^Capsicum annuum^GO:0009805~coumarin biosynthetic process,^^GO:0046872~metal ion binding,GO:0051213~dioxygenase activity,^IPR005123:Oxoglu/Fe-dep_dioxygenase,IPR027443:IPNS-like_sf,IPR044861:IPNS-like_FE2OG_OXY,^^^^^^^^KW-0408~Iron,^^^DOMAIN:Fe2OG dioxygenase,			XM_047409114	1-aminocyclopropane-1-carboxylate oxidase homolog 1-like(LOC107864588)^Capsicum annuum^GO:0009805~coumarin biosynthetic process,^^GO:0046872~metal ion binding,GO:0051213~dioxygenase activity,^IPR005123:Oxoglu/Fe-dep_dioxygenase,IPR027443:IPNS-like_sf,IPR044861:IPNS-like_FE2OG_OXY,^^^^^^^^KW-0408~Iron,^^^DOMAIN:Fe2OG dioxygenase,
Zhangshugang	N0.HOG0029329	Caz03g34840	Caz03g34840	3:267833983	3	267833983				XM_047409114	1-aminocyclopropane-1-carboxylate oxidase homolog 1-like(LOC107864588)^Capsicum annuum^GO:0009805~coumarin biosynthetic process,^^GO:0046872~metal ion binding,GO:0051213~dioxygenase activity,^IPR005123:Oxoglu/Fe-dep_dioxygenase,IPR027443:IPNS-like_sf,IPR044861:IPNS-like_FE2OG_OXY,^^^^^^^^KW-0408~Iron,^^^DOMAIN:Fe2OG dioxygenase,
CaZunla1	N0.HOG0029329	Capana03g004486	Capana03g004486							XM_047409114	1-aminocyclopropane-1-carboxylate oxidase homolog 1-like(LOC107864588)^Capsicum annuum^GO:0009805~coumarin biosynthetic process,^^GO:0046872~metal ion binding,GO:0051213~dioxygenase activity,^IPR005123:Oxoglu/Fe-dep_dioxygenase,IPR027443:IPNS-like_sf,IPR044861:IPNS-like_FE2OG_OXY,^^^^^^^^KW-0408~Iron,^^^DOMAIN:Fe2OG dioxygenase,
NCBIsequence	N0.HOG0030458	lcl|XM_016687520	XM_016687520	9:765555	9	765555	1-aminocyclopropane-1-carboxylate oxidase homolog 1(LOC107843255)^Capsicum annuum^GO:0002238~response to molecule of fungal origin,GO:0009805~coumarin biosynthetic process,^^GO:0016706~2-oxoglutarate-dependent dioxygenase activity,GO:0031418~L-ascorbic acid binding,GO:0046872~metal ion binding,^IPR005123:Oxoglu/Fe-dep_dioxygenase,IPR026992:DIOX_N,IPR027443:IPNS-like_sf,IPR044861:IPNS-like_FE2OG_O…			XM_016687520	1-aminocyclopropane-1-carboxylate oxidase homolog 1(LOC107843255)^Capsicum annuum^GO:0002238~response to molecule of fungal origin,GO:0009805~coumarin biosynthetic process,^^GO:0016706~2-oxoglutarate-dependent dioxygenase activity,GO:0031418~L-ascorbic acid binding,GO:0046872~metal ion binding,^IPR005123:Oxoglu/Fe-dep_dioxygenase,IPR026992:DIOX_N,IPR027443:IPNS-like_sf,IPR044861:IPNS-like_FE2OG_O…
genref.cds_NCBI	N0.HOG0030458	rna-XM_016687520.2	XM_016687520	9:765555	9	765555	1-aminocyclopropane-1-carboxylate oxidase homolog 1(LOC107843255)^Capsicum annuum^GO:0002238~response to molecule of fungal origin,GO:0009805~coumarin biosynthetic process,^^GO:0016706~2-oxoglutarate-dependent dioxygenase activity,GO:0031418~L-ascorbic acid binding,GO:0046872~metal ion binding,^IPR005123:Oxoglu/Fe-dep_dioxygenase,IPR026992:DIOX_N,IPR027443:IPNS-like_sf,IPR044861:IPNS-like_FE2OG_O…			XM_016687520	1-aminocyclopropane-1-carboxylate oxidase homolog 1(LOC107843255)^Capsicum annuum^GO:0002238~response to molecule of fungal origin,GO:0009805~coumarin biosynthetic process,^^GO:0016706~2-oxoglutarate-dependent dioxygenase activity,GO:0031418~L-ascorbic acid binding,GO:0046872~metal ion binding,^IPR005123:Oxoglu/Fe-dep_dioxygenase,IPR026992:DIOX_N,IPR027443:IPNS-like_sf,IPR044861:IPNS-like_FE2OG_O…
Pepper	N0.HOG0030458	CA09g00290	CA09g00290							XM_016687520	1-aminocyclopropane-1-carboxylate oxidase homolog 1(LOC107843255)^Capsicum annuum^GO:0002238~response to molecule of fungal origin,GO:0009805~coumarin biosynthetic process,^^GO:0016706~2-oxoglutarate-dependent dioxygenase activity,GO:0031418~L-ascorbic acid binding,GO:0046872~metal ion binding,^IPR005123:Oxoglu/Fe-dep_dioxygenase,IPR026992:DIOX_N,IPR027443:IPNS-like_sf,IPR044861:IPNS-like_FE2OG_O…
Pepper	N0.HOG0030458	CA09g06530	CA09g06530							XM_016687520	1-aminocyclopropane-1-carboxylate oxidase homolog 1(LOC107843255)^Capsicum annuum^GO:0002238~response to molecule of fungal origin,GO:0009805~coumarin biosynthetic process,^^GO:0016706~2-oxoglutarate-dependent dioxygenase activity,GO:0031418~L-ascorbic acid binding,GO:0046872~metal ion binding,^IPR005123:Oxoglu/Fe-dep_dioxygenase,IPR026992:DIOX_N,IPR027443:IPNS-like_sf,IPR044861:IPNS-like_FE2OG_O…
NCBIsequence	N0.HOG0014933	lcl|XM_016698324	XM_016698324	1:16730310	1	16730310	1-aminocyclopropane-1-carboxylate oxidase homolog 1(LOC107853318)^Capsicum annuum^GO:0002238~response to molecule of fungal origin,GO:0009805~coumarin biosynthetic process,^^GO:0016706~2-oxoglutarate-dependent dioxygenase activity,GO:0031418~L-ascorbic acid binding,GO:0046872~metal ion binding,^IPR005123:Oxoglu/Fe-dep_dioxygenase,IPR026992:DIOX_N,IPR027443:IPNS-like_sf,IPR044861:IPNS-like_FE2OG_O…			XM_016698324	1-aminocyclopropane-1-carboxylate oxidase homolog 1(LOC107853318)^Capsicum annuum^GO:0002238~response to molecule of fungal origin,GO:0009805~coumarin biosynthetic process,^^GO:0016706~2-oxoglutarate-dependent dioxygenase activity,GO:0031418~L-ascorbic acid binding,GO:0046872~metal ion binding,^IPR005123:Oxoglu/Fe-dep_dioxygenase,IPR026992:DIOX_N,IPR027443:IPNS-like_sf,IPR044861:IPNS-like_FE2OG_O…
genref.cds_NCBI	N0.HOG0014933	rna-XM_016698324.2	XM_016698324	1:16730310	1	16730310	1-aminocyclopropane-1-carboxylate oxidase homolog 1(LOC107853318)^Capsicum annuum^GO:0002238~response to molecule of fungal origin,GO:0009805~coumarin biosynthetic process,^^GO:0016706~2-oxoglutarate-dependent dioxygenase activity,GO:0031418~L-ascorbic acid binding,GO:0046872~metal ion binding,^IPR005123:Oxoglu/Fe-dep_dioxygenase,IPR026992:DIOX_N,IPR027443:IPNS-like_sf,IPR044861:IPNS-like_FE2OG_O…			XM_016698324	1-aminocyclopropane-1-carboxylate oxidase homolog 1(LOC107853318)^Capsicum annuum^GO:0002238~response to molecule of fungal origin,GO:0009805~coumarin biosynthetic process,^^GO:0016706~2-oxoglutarate-dependent dioxygenase activity,GO:0031418~L-ascorbic acid binding,GO:0046872~metal ion binding,^IPR005123:Oxoglu/Fe-dep_dioxygenase,IPR026992:DIOX_N,IPR027443:IPNS-like_sf,IPR044861:IPNS-like_FE2OG_O…
Zhangshugang	N0.HOG0014933	Caz01g08120	Caz01g08120	1:19405943	1	19405943				XM_016698324	1-aminocyclopropane-1-carboxylate oxidase homolog 1(LOC107853318)^Capsicum annuum^GO:0002238~response to molecule of fungal origin,GO:0009805~coumarin biosynthetic process,^^GO:0016706~2-oxoglutarate-dependent dioxygenase activity,GO:0031418~L-ascorbic acid binding,GO:0046872~metal ion binding,^IPR005123:Oxoglu/Fe-dep_dioxygenase,IPR026992:DIOX_N,IPR027443:IPNS-like_sf,IPR044861:IPNS-like_FE2OG_O…
Pepper	N0.HOG0014933	CA00g61590	CA00g61590							XM_016698324	1-aminocyclopropane-1-carboxylate oxidase homolog 1(LOC107853318)^Capsicum annuum^GO:0002238~response to molecule of fungal origin,GO:0009805~coumarin biosynthetic process,^^GO:0016706~2-oxoglutarate-dependent dioxygenase activity,GO:0031418~L-ascorbic acid binding,GO:0046872~metal ion binding,^IPR005123:Oxoglu/Fe-dep_dioxygenase,IPR026992:DIOX_N,IPR027443:IPNS-like_sf,IPR044861:IPNS-like_FE2OG_O…
CaZunla1	N0.HOG0014933	Capana01g000833	Capana01g000833							XM_016698324	1-aminocyclopropane-1-carboxylate oxidase homolog 1(LOC107853318)^Capsicum annuum^GO:0002238~response to molecule of fungal origin,GO:0009805~coumarin biosynthetic process,^^GO:0016706~2-oxoglutarate-dependent dioxygenase activity,GO:0031418~L-ascorbic acid binding,GO:0046872~metal ion binding,^IPR005123:Oxoglu/Fe-dep_dioxygenase,IPR026992:DIOX_N,IPR027443:IPNS-like_sf,IPR044861:IPNS-like_FE2OG_O…
annuum	N0.HOG0014933	CaT2T01g00861	CaT2T01g00861							XM_016698324	1-aminocyclopropane-1-carboxylate oxidase homolog 1(LOC107853318)^Capsicum annuum^GO:0002238~response to molecule of fungal origin,GO:0009805~coumarin biosynthetic process,^^GO:0016706~2-oxoglutarate-dependent dioxygenase activity,GO:0031418~L-ascorbic acid binding,GO:0046872~metal ion binding,^IPR005123:Oxoglu/Fe-dep_dioxygenase,IPR026992:DIOX_N,IPR027443:IPNS-like_sf,IPR044861:IPNS-like_FE2OG_O…
NCBIsequence	N0.HOG0019126	lcl|XM_016716791	XM_016716791	5:9191209	5	9191209	1-aminocyclopropane-1-carboxylate oxidase homolog 1(LOC107870301)^Capsicum annuum^GO:0002238~response to molecule of fungal origin,GO:0009805~coumarin biosynthetic process,^^GO:0016706~2-oxoglutarate-dependent dioxygenase activity,GO:0031418~L-ascorbic acid binding,GO:0046872~metal ion binding,^IPR005123:Oxoglu/Fe-dep_dioxygenase,IPR026992:DIOX_N,IPR027443:IPNS-like_sf,IPR044861:IPNS-like_FE2OG_O…			XM_016716791	1-aminocyclopropane-1-carboxylate oxidase homolog 1(LOC107870301)^Capsicum annuum^GO:0002238~response to molecule of fungal origin,GO:0009805~coumarin biosynthetic process,^^GO:0016706~2-oxoglutarate-dependent dioxygenase activity,GO:0031418~L-ascorbic acid binding,GO:0046872~metal ion binding,^IPR005123:Oxoglu/Fe-dep_dioxygenase,IPR026992:DIOX_N,IPR027443:IPNS-like_sf,IPR044861:IPNS-like_FE2OG_O…
genref.cds_NCBI	N0.HOG0019126	rna-XM_016716791.2	XM_016716791	5:9191209	5	9191209	1-aminocyclopropane-1-carboxylate oxidase homolog 1(LOC107870301)^Capsicum annuum^GO:0002238~response to molecule of fungal origin,GO:0009805~coumarin biosynthetic process,^^GO:0016706~2-oxoglutarate-dependent dioxygenase activity,GO:0031418~L-ascorbic acid binding,GO:0046872~metal ion binding,^IPR005123:Oxoglu/Fe-dep_dioxygenase,IPR026992:DIOX_N,IPR027443:IPNS-like_sf,IPR044861:IPNS-like_FE2OG_O…			XM_016716791	1-aminocyclopropane-1-carboxylate oxidase homolog 1(LOC107870301)^Capsicum annuum^GO:0002238~response to molecule of fungal origin,GO:0009805~coumarin biosynthetic process,^^GO:0016706~2-oxoglutarate-dependent dioxygenase activity,GO:0031418~L-ascorbic acid binding,GO:0046872~metal ion binding,^IPR005123:Oxoglu/Fe-dep_dioxygenase,IPR026992:DIOX_N,IPR027443:IPNS-like_sf,IPR044861:IPNS-like_FE2OG_O…
Zhangshugang	N0.HOG0019126	Caz05g04820	Caz05g04820	5:16713277	5	16713277				XM_016716791	1-aminocyclopropane-1-carboxylate oxidase homolog 1(LOC107870301)^Capsicum annuum^GO:0002238~response to molecule of fungal origin,GO:0009805~coumarin biosynthetic process,^^GO:0016706~2-oxoglutarate-dependent dioxygenase activity,GO:0031418~L-ascorbic acid binding,GO:0046872~metal ion binding,^IPR005123:Oxoglu/Fe-dep_dioxygenase,IPR026992:DIOX_N,IPR027443:IPNS-like_sf,IPR044861:IPNS-like_FE2OG_O…
Pepper	N0.HOG0019126	CA05g03640	CA05g03640							XM_016716791	1-aminocyclopropane-1-carboxylate oxidase homolog 1(LOC107870301)^Capsicum annuum^GO:0002238~response to molecule of fungal origin,GO:0009805~coumarin biosynthetic process,^^GO:0016706~2-oxoglutarate-dependent dioxygenase activity,GO:0031418~L-ascorbic acid binding,GO:0046872~metal ion binding,^IPR005123:Oxoglu/Fe-dep_dioxygenase,IPR026992:DIOX_N,IPR027443:IPNS-like_sf,IPR044861:IPNS-like_FE2OG_O…
CaZunla1	N0.HOG0019126	Capana05g000494	Capana05g000494							XM_016716791	1-aminocyclopropane-1-carboxylate oxidase homolog 1(LOC107870301)^Capsicum annuum^GO:0002238~response to molecule of fungal origin,GO:0009805~coumarin biosynthetic process,^^GO:0016706~2-oxoglutarate-dependent dioxygenase activity,GO:0031418~L-ascorbic acid binding,GO:0046872~metal ion binding,^IPR005123:Oxoglu/Fe-dep_dioxygenase,IPR026992:DIOX_N,IPR027443:IPNS-like_sf,IPR044861:IPNS-like_FE2OG_O…
annuum	N0.HOG0019126	CaT2T05g00518	CaT2T05g00518							XM_016716791	1-aminocyclopropane-1-carboxylate oxidase homolog 1(LOC107870301)^Capsicum annuum^GO:0002238~response to molecule of fungal origin,GO:0009805~coumarin biosynthetic process,^^GO:0016706~2-oxoglutarate-dependent dioxygenase activity,GO:0031418~L-ascorbic acid binding,GO:0046872~metal ion binding,^IPR005123:Oxoglu/Fe-dep_dioxygenase,IPR026992:DIOX_N,IPR027443:IPNS-like_sf,IPR044861:IPNS-like_FE2OG_O…
NCBIsequence	N0.HOG0020230	lcl|XM_016719945	XM_016719945	6:139651682	6	139651682	1-aminocyclopropane-1-carboxylate oxidase homolog 1(LOC107873198)^Capsicum annuum^GO:0002238~response to molecule of fungal origin,GO:0009805~coumarin biosynthetic process,^^GO:0016706~2-oxoglutarate-dependent dioxygenase activity,GO:0031418~L-ascorbic acid binding,GO:0046872~metal ion binding,^IPR005123:Oxoglu/Fe-dep_dioxygenase,IPR026992:DIOX_N,IPR027443:IPNS-like_sf,IPR044861:IPNS-like_FE2OG_O…			XM_016719945	1-aminocyclopropane-1-carboxylate oxidase homolog 1(LOC107873198)^Capsicum annuum^GO:0002238~response to molecule of fungal origin,GO:0009805~coumarin biosynthetic process,^^GO:0016706~2-oxoglutarate-dependent dioxygenase activity,GO:0031418~L-ascorbic acid binding,GO:0046872~metal ion binding,^IPR005123:Oxoglu/Fe-dep_dioxygenase,IPR026992:DIOX_N,IPR027443:IPNS-like_sf,IPR044861:IPNS-like_FE2OG_O…
genref.cds_NCBI	N0.HOG0020230	rna-XM_016719945.2	XM_016719945	6:139651682	6	139651682	1-aminocyclopropane-1-carboxylate oxidase homolog 1(LOC107873198)^Capsicum annuum^GO:0002238~response to molecule of fungal origin,GO:0009805~coumarin biosynthetic process,^^GO:0016706~2-oxoglutarate-dependent dioxygenase activity,GO:0031418~L-ascorbic acid binding,GO:0046872~metal ion binding,^IPR005123:Oxoglu/Fe-dep_dioxygenase,IPR026992:DIOX_N,IPR027443:IPNS-like_sf,IPR044861:IPNS-like_FE2OG_O…			XM_016719945	1-aminocyclopropane-1-carboxylate oxidase homolog 1(LOC107873198)^Capsicum annuum^GO:0002238~response to molecule of fungal origin,GO:0009805~coumarin biosynthetic process,^^GO:0016706~2-oxoglutarate-dependent dioxygenase activity,GO:0031418~L-ascorbic acid binding,GO:0046872~metal ion binding,^IPR005123:Oxoglu/Fe-dep_dioxygenase,IPR026992:DIOX_N,IPR027443:IPNS-like_sf,IPR044861:IPNS-like_FE2OG_O…
Zhangshugang	N0.HOG0020230	Caz06g21380	Caz06g21380	6:107098975	6	107098975				XM_016719945	1-aminocyclopropane-1-carboxylate oxidase homolog 1(LOC107873198)^Capsicum annuum^GO:0002238~response to molecule of fungal origin,GO:0009805~coumarin biosynthetic process,^^GO:0016706~2-oxoglutarate-dependent dioxygenase activity,GO:0031418~L-ascorbic acid binding,GO:0046872~metal ion binding,^IPR005123:Oxoglu/Fe-dep_dioxygenase,IPR026992:DIOX_N,IPR027443:IPNS-like_sf,IPR044861:IPNS-like_FE2OG_O…
Pepper	N0.HOG0020230	CA06g10410	CA06g10410							XM_016719945	1-aminocyclopropane-1-carboxylate oxidase homolog 1(LOC107873198)^Capsicum annuum^GO:0002238~response to molecule of fungal origin,GO:0009805~coumarin biosynthetic process,^^GO:0016706~2-oxoglutarate-dependent dioxygenase activity,GO:0031418~L-ascorbic acid binding,GO:0046872~metal ion binding,^IPR005123:Oxoglu/Fe-dep_dioxygenase,IPR026992:DIOX_N,IPR027443:IPNS-like_sf,IPR044861:IPNS-like_FE2OG_O…
CaZunla1	N0.HOG0020230	Capana06g002106	Capana06g002106							XM_016719945	1-aminocyclopropane-1-carboxylate oxidase homolog 1(LOC107873198)^Capsicum annuum^GO:0002238~response to molecule of fungal origin,GO:0009805~coumarin biosynthetic process,^^GO:0016706~2-oxoglutarate-dependent dioxygenase activity,GO:0031418~L-ascorbic acid binding,GO:0046872~metal ion binding,^IPR005123:Oxoglu/Fe-dep_dioxygenase,IPR026992:DIOX_N,IPR027443:IPNS-like_sf,IPR044861:IPNS-like_FE2OG_O…
annuum	N0.HOG0020230	CaT2T06g02901	CaT2T06g02901							XM_016719945	1-aminocyclopropane-1-carboxylate oxidase homolog 1(LOC107873198)^Capsicum annuum^GO:0002238~response to molecule of fungal origin,GO:0009805~coumarin biosynthetic process,^^GO:0016706~2-oxoglutarate-dependent dioxygenase activity,GO:0031418~L-ascorbic acid binding,GO:0046872~metal ion binding,^IPR005123:Oxoglu/Fe-dep_dioxygenase,IPR026992:DIOX_N,IPR027443:IPNS-like_sf,IPR044861:IPNS-like_FE2OG_O…
NCBIsequence	N0.HOG0033581	lcl|XM_047408159	XM_047408159	3:15150887	3	15150887	1-aminocyclopropane-1-carboxylate oxidase homolog 7-like(LOC124896582)^Capsicum annuum^GO:0009805~coumarin biosynthetic process,^^GO:0046872~metal ion binding,GO:0051213~dioxygenase activity,^IPR005123:Oxoglu/Fe-dep_dioxygenase,IPR027443:IPNS-like_sf,IPR044861:IPNS-like_FE2OG_OXY,^^^^^^^^KW-0408~Iron,^^^DOMAIN:Fe2OG dioxygenase,			XM_047408159	1-aminocyclopropane-1-carboxylate oxidase homolog 7-like(LOC124896582)^Capsicum annuum^GO:0009805~coumarin biosynthetic process,^^GO:0046872~metal ion binding,GO:0051213~dioxygenase activity,^IPR005123:Oxoglu/Fe-dep_dioxygenase,IPR027443:IPNS-like_sf,IPR044861:IPNS-like_FE2OG_OXY,^^^^^^^^KW-0408~Iron,^^^DOMAIN:Fe2OG dioxygenase,
genref.cds_NCBI	N0.HOG0033581	rna-XM_047408159.1	XM_047408159	3:15150887	3	15150887	1-aminocyclopropane-1-carboxylate oxidase homolog 7-like(LOC124896582)^Capsicum annuum^GO:0009805~coumarin biosynthetic process,^^GO:0046872~metal ion binding,GO:0051213~dioxygenase activity,^IPR005123:Oxoglu/Fe-dep_dioxygenase,IPR027443:IPNS-like_sf,IPR044861:IPNS-like_FE2OG_OXY,^^^^^^^^KW-0408~Iron,^^^DOMAIN:Fe2OG dioxygenase,			XM_047408159	1-aminocyclopropane-1-carboxylate oxidase homolog 7-like(LOC124896582)^Capsicum annuum^GO:0009805~coumarin biosynthetic process,^^GO:0046872~metal ion binding,GO:0051213~dioxygenase activity,^IPR005123:Oxoglu/Fe-dep_dioxygenase,IPR027443:IPNS-like_sf,IPR044861:IPNS-like_FE2OG_OXY,^^^^^^^^KW-0408~Iron,^^^DOMAIN:Fe2OG dioxygenase,
annuum	N0.HOG0033581	CaT2T03g04482	CaT2T03g04482							XM_047408159	1-aminocyclopropane-1-carboxylate oxidase homolog 7-like(LOC124896582)^Capsicum annuum^GO:0009805~coumarin biosynthetic process,^^GO:0046872~metal ion binding,GO:0051213~dioxygenase activity,^IPR005123:Oxoglu/Fe-dep_dioxygenase,IPR027443:IPNS-like_sf,IPR044861:IPNS-like_FE2OG_OXY,^^^^^^^^KW-0408~Iron,^^^DOMAIN:Fe2OG dioxygenase,
NCBIsequence	N0.HOG0003516	lcl|XM_016685641	XM_016685641	9:206573836	9	206573836	1-aminocyclopropane-1-carboxylate oxidase homolog(LOC107841794)^Capsicum annuum^GO:0002238~response to molecule of fungal origin,GO:0009805~coumarin biosynthetic process,^^GO:0016706~2-oxoglutarate-dependent dioxygenase activity,GO:0031418~L-ascorbic acid binding,GO:0046872~metal ion binding,^IPR005123:Oxoglu/Fe-dep_dioxygenase,IPR026992:DIOX_N,IPR027443:IPNS-like_sf,IPR044861:IPNS-like_FE2OG_OXY…			XM_016685641	1-aminocyclopropane-1-carboxylate oxidase homolog(LOC107841794)^Capsicum annuum^GO:0002238~response to molecule of fungal origin,GO:0009805~coumarin biosynthetic process,^^GO:0016706~2-oxoglutarate-dependent dioxygenase activity,GO:0031418~L-ascorbic acid binding,GO:0046872~metal ion binding,^IPR005123:Oxoglu/Fe-dep_dioxygenase,IPR026992:DIOX_N,IPR027443:IPNS-like_sf,IPR044861:IPNS-like_FE2OG_OXY…
genref.cds_NCBI	N0.HOG0003516	rna-XM_016685641.2	XM_016685641	9:206573836	9	206573836	1-aminocyclopropane-1-carboxylate oxidase homolog(LOC107841794)^Capsicum annuum^GO:0002238~response to molecule of fungal origin,GO:0009805~coumarin biosynthetic process,^^GO:0016706~2-oxoglutarate-dependent dioxygenase activity,GO:0031418~L-ascorbic acid binding,GO:0046872~metal ion binding,^IPR005123:Oxoglu/Fe-dep_dioxygenase,IPR026992:DIOX_N,IPR027443:IPNS-like_sf,IPR044861:IPNS-like_FE2OG_OXY…			XM_016685641	1-aminocyclopropane-1-carboxylate oxidase homolog(LOC107841794)^Capsicum annuum^GO:0002238~response to molecule of fungal origin,GO:0009805~coumarin biosynthetic process,^^GO:0016706~2-oxoglutarate-dependent dioxygenase activity,GO:0031418~L-ascorbic acid binding,GO:0046872~metal ion binding,^IPR005123:Oxoglu/Fe-dep_dioxygenase,IPR026992:DIOX_N,IPR027443:IPNS-like_sf,IPR044861:IPNS-like_FE2OG_OXY…
NCBIsequence	N0.HOG0003516	lcl|XM_016685742	XM_016685742	9:206531915	9	206531915	1-aminocyclopropane-1-carboxylate oxidase homolog(LOC107841889)^Capsicum annuum^GO:0002238~response to molecule of fungal origin,GO:0009805~coumarin biosynthetic process,^^GO:0016706~2-oxoglutarate-dependent dioxygenase activity,GO:0031418~L-ascorbic acid binding,GO:0046872~metal ion binding,^IPR005123:Oxoglu/Fe-dep_dioxygenase,IPR026992:DIOX_N,IPR027443:IPNS-like_sf,IPR044861:IPNS-like_FE2OG_OXY…			XM_016685641	1-aminocyclopropane-1-carboxylate oxidase homolog(LOC107841794)^Capsicum annuum^GO:0002238~response to molecule of fungal origin,GO:0009805~coumarin biosynthetic process,^^GO:0016706~2-oxoglutarate-dependent dioxygenase activity,GO:0031418~L-ascorbic acid binding,GO:0046872~metal ion binding,^IPR005123:Oxoglu/Fe-dep_dioxygenase,IPR026992:DIOX_N,IPR027443:IPNS-like_sf,IPR044861:IPNS-like_FE2OG_OXY…
genref.cds_NCBI	N0.HOG0003516	rna-XM_016685742.2	XM_016685742	9:206531915	9	206531915	1-aminocyclopropane-1-carboxylate oxidase homolog(LOC107841889)^Capsicum annuum^GO:0002238~response to molecule of fungal origin,GO:0009805~coumarin biosynthetic process,^^GO:0016706~2-oxoglutarate-dependent dioxygenase activity,GO:0031418~L-ascorbic acid binding,GO:0046872~metal ion binding,^IPR005123:Oxoglu/Fe-dep_dioxygenase,IPR026992:DIOX_N,IPR027443:IPNS-like_sf,IPR044861:IPNS-like_FE2OG_OXY…			XM_016685641	1-aminocyclopropane-1-carboxylate oxidase homolog(LOC107841794)^Capsicum annuum^GO:0002238~response to molecule of fungal origin,GO:0009805~coumarin biosynthetic process,^^GO:0016706~2-oxoglutarate-dependent dioxygenase activity,GO:0031418~L-ascorbic acid binding,GO:0046872~metal ion binding,^IPR005123:Oxoglu/Fe-dep_dioxygenase,IPR026992:DIOX_N,IPR027443:IPNS-like_sf,IPR044861:IPNS-like_FE2OG_OXY…
Zhangshugang	N0.HOG0003516	Caz09g05740	Caz09g05740	9:18064284	9	18064284				XM_016685641	1-aminocyclopropane-1-carboxylate oxidase homolog(LOC107841794)^Capsicum annuum^GO:0002238~response to molecule of fungal origin,GO:0009805~coumarin biosynthetic process,^^GO:0016706~2-oxoglutarate-dependent dioxygenase activity,GO:0031418~L-ascorbic acid binding,GO:0046872~metal ion binding,^IPR005123:Oxoglu/Fe-dep_dioxygenase,IPR026992:DIOX_N,IPR027443:IPNS-like_sf,IPR044861:IPNS-like_FE2OG_OXY…
Pepper	N0.HOG0003516	CA09g14540	CA09g14540							XM_016685641	1-aminocyclopropane-1-carboxylate oxidase homolog(LOC107841794)^Capsicum annuum^GO:0002238~response to molecule of fungal origin,GO:0009805~coumarin biosynthetic process,^^GO:0016706~2-oxoglutarate-dependent dioxygenase activity,GO:0031418~L-ascorbic acid binding,GO:0046872~metal ion binding,^IPR005123:Oxoglu/Fe-dep_dioxygenase,IPR026992:DIOX_N,IPR027443:IPNS-like_sf,IPR044861:IPNS-like_FE2OG_OXY…
CaZunla1	N0.HOG0003516	Capana09g000437	Capana09g000437							XM_016685641	1-aminocyclopropane-1-carboxylate oxidase homolog(LOC107841794)^Capsicum annuum^GO:0002238~response to molecule of fungal origin,GO:0009805~coumarin biosynthetic process,^^GO:0016706~2-oxoglutarate-dependent dioxygenase activity,GO:0031418~L-ascorbic acid binding,GO:0046872~metal ion binding,^IPR005123:Oxoglu/Fe-dep_dioxygenase,IPR026992:DIOX_N,IPR027443:IPNS-like_sf,IPR044861:IPNS-like_FE2OG_OXY…
CaZunla1	N0.HOG0003516	Capana09g000455	Capana09g000455							XM_016685641	1-aminocyclopropane-1-carboxylate oxidase homolog(LOC107841794)^Capsicum annuum^GO:0002238~response to molecule of fungal origin,GO:0009805~coumarin biosynthetic process,^^GO:0016706~2-oxoglutarate-dependent dioxygenase activity,GO:0031418~L-ascorbic acid binding,GO:0046872~metal ion binding,^IPR005123:Oxoglu/Fe-dep_dioxygenase,IPR026992:DIOX_N,IPR027443:IPNS-like_sf,IPR044861:IPNS-like_FE2OG_OXY…
annuum	N0.HOG0003516	CaT2T09g00611	CaT2T09g00611							XM_016685641	1-aminocyclopropane-1-carboxylate oxidase homolog(LOC107841794)^Capsicum annuum^GO:0002238~response to molecule of fungal origin,GO:0009805~coumarin biosynthetic process,^^GO:0016706~2-oxoglutarate-dependent dioxygenase activity,GO:0031418~L-ascorbic acid binding,GO:0046872~metal ion binding,^IPR005123:Oxoglu/Fe-dep_dioxygenase,IPR026992:DIOX_N,IPR027443:IPNS-like_sf,IPR044861:IPNS-like_FE2OG_OXY…
genref.cds_NCBI	N0.HOG0003515	rna-XM_016685754.2	XM_016685754	9:206462248	9	206462248	1-aminocyclopropane-1-carboxylate oxidase homolog(LOC107841900)^Capsicum annuum^GO:0002238~response to molecule of fungal origin,GO:0009805~coumarin biosynthetic process,^^GO:0016706~2-oxoglutarate-dependent dioxygenase activity,GO:0031418~L-ascorbic acid binding,GO:0046872~metal ion binding,^IPR005123:Oxoglu/Fe-dep_dioxygenase,IPR026992:DIOX_N,IPR027443:IPNS-like_sf,IPR044861:IPNS-like_FE2OG_OXY…		Ancho fruto	XM_016685754	1-aminocyclopropane-1-carboxylate oxidase homolog(LOC107841900)^Capsicum annuum^GO:0002238~response to molecule of fungal origin,GO:0009805~coumarin biosynthetic process,^^GO:0016706~2-oxoglutarate-dependent dioxygenase activity,GO:0031418~L-ascorbic acid binding,GO:0046872~metal ion binding,^IPR005123:Oxoglu/Fe-dep_dioxygenase,IPR026992:DIOX_N,IPR027443:IPNS-like_sf,IPR044861:IPNS-like_FE2OG_OXY…		Ancho fruto
NCBIsequence	N0.HOG0003515	lcl|XM_016685754	XM_016685754	9:206462248	9	206462248	1-aminocyclopropane-1-carboxylate oxidase homolog(LOC107841900)^Capsicum annuum^GO:0002238~response to molecule of fungal origin,GO:0009805~coumarin biosynthetic process,^^GO:0016706~2-oxoglutarate-dependent dioxygenase activity,GO:0031418~L-ascorbic acid binding,GO:0046872~metal ion binding,^IPR005123:Oxoglu/Fe-dep_dioxygenase,IPR026992:DIOX_N,IPR027443:IPNS-like_sf,IPR044861:IPNS-like_FE2OG_OXY…			XM_016685754	1-aminocyclopropane-1-carboxylate oxidase homolog(LOC107841900)^Capsicum annuum^GO:0002238~response to molecule of fungal origin,GO:0009805~coumarin biosynthetic process,^^GO:0016706~2-oxoglutarate-dependent dioxygenase activity,GO:0031418~L-ascorbic acid binding,GO:0046872~metal ion binding,^IPR005123:Oxoglu/Fe-dep_dioxygenase,IPR026992:DIOX_N,IPR027443:IPNS-like_sf,IPR044861:IPNS-like_FE2OG_OXY…		Ancho fruto
Zhangshugang	N0.HOG0003515	Caz09g05750	Caz09g05750	9:18128096	9	18128096				XM_016685754	1-aminocyclopropane-1-carboxylate oxidase homolog(LOC107841900)^Capsicum annuum^GO:0002238~response to molecule of fungal origin,GO:0009805~coumarin biosynthetic process,^^GO:0016706~2-oxoglutarate-dependent dioxygenase activity,GO:0031418~L-ascorbic acid binding,GO:0046872~metal ion binding,^IPR005123:Oxoglu/Fe-dep_dioxygenase,IPR026992:DIOX_N,IPR027443:IPNS-like_sf,IPR044861:IPNS-like_FE2OG_OXY…		Ancho fruto
Pepper	N0.HOG0003515	CA09g14530	CA09g14530							XM_016685754	1-aminocyclopropane-1-carboxylate oxidase homolog(LOC107841900)^Capsicum annuum^GO:0002238~response to molecule of fungal origin,GO:0009805~coumarin biosynthetic process,^^GO:0016706~2-oxoglutarate-dependent dioxygenase activity,GO:0031418~L-ascorbic acid binding,GO:0046872~metal ion binding,^IPR005123:Oxoglu/Fe-dep_dioxygenase,IPR026992:DIOX_N,IPR027443:IPNS-like_sf,IPR044861:IPNS-like_FE2OG_OXY…		Ancho fruto
CaZunla1	N0.HOG0003515	Capana09g000454	Capana09g000454							XM_016685754	1-aminocyclopropane-1-carboxylate oxidase homolog(LOC107841900)^Capsicum annuum^GO:0002238~response to molecule of fungal origin,GO:0009805~coumarin biosynthetic process,^^GO:0016706~2-oxoglutarate-dependent dioxygenase activity,GO:0031418~L-ascorbic acid binding,GO:0046872~metal ion binding,^IPR005123:Oxoglu/Fe-dep_dioxygenase,IPR026992:DIOX_N,IPR027443:IPNS-like_sf,IPR044861:IPNS-like_FE2OG_OXY…		Ancho fruto
annuum	N0.HOG0003515	CaT2T09g00613	CaT2T09g00613							XM_016685754	1-aminocyclopropane-1-carboxylate oxidase homolog(LOC107841900)^Capsicum annuum^GO:0002238~response to molecule of fungal origin,GO:0009805~coumarin biosynthetic process,^^GO:0016706~2-oxoglutarate-dependent dioxygenase activity,GO:0031418~L-ascorbic acid binding,GO:0046872~metal ion binding,^IPR005123:Oxoglu/Fe-dep_dioxygenase,IPR026992:DIOX_N,IPR027443:IPNS-like_sf,IPR044861:IPNS-like_FE2OG_OXY…		Ancho fruto
NCBIsequence	N0.HOG0006670	lcl|XM_016699966	XM_016699966	3:15350206	3	15350206	1-aminocyclopropane-1-carboxylate oxidase homolog(LOC107854980)^Capsicum annuum^GO:0002238~response to molecule of fungal origin,GO:0009805~coumarin biosynthetic process,^^GO:0016706~2-oxoglutarate-dependent dioxygenase activity,GO:0031418~L-ascorbic acid binding,GO:0046872~metal ion binding,^IPR005123:Oxoglu/Fe-dep_dioxygenase,IPR026992:DIOX_N,IPR027443:IPNS-like_sf,IPR044861:IPNS-like_FE2OG_OXY…			XM_016699966	1-aminocyclopropane-1-carboxylate oxidase homolog(LOC107854980)^Capsicum annuum^GO:0002238~response to molecule of fungal origin,GO:0009805~coumarin biosynthetic process,^^GO:0016706~2-oxoglutarate-dependent dioxygenase activity,GO:0031418~L-ascorbic acid binding,GO:0046872~metal ion binding,^IPR005123:Oxoglu/Fe-dep_dioxygenase,IPR026992:DIOX_N,IPR027443:IPNS-like_sf,IPR044861:IPNS-like_FE2OG_OXY…
genref.cds_NCBI	N0.HOG0006670	rna-XM_016699966.2	XM_016699966	3:15350206	3	15350206	1-aminocyclopropane-1-carboxylate oxidase homolog(LOC107854980)^Capsicum annuum^GO:0002238~response to molecule of fungal origin,GO:0009805~coumarin biosynthetic process,^^GO:0016706~2-oxoglutarate-dependent dioxygenase activity,GO:0031418~L-ascorbic acid binding,GO:0046872~metal ion binding,^IPR005123:Oxoglu/Fe-dep_dioxygenase,IPR026992:DIOX_N,IPR027443:IPNS-like_sf,IPR044861:IPNS-like_FE2OG_OXY…			XM_016699966	1-aminocyclopropane-1-carboxylate oxidase homolog(LOC107854980)^Capsicum annuum^GO:0002238~response to molecule of fungal origin,GO:0009805~coumarin biosynthetic process,^^GO:0016706~2-oxoglutarate-dependent dioxygenase activity,GO:0031418~L-ascorbic acid binding,GO:0046872~metal ion binding,^IPR005123:Oxoglu/Fe-dep_dioxygenase,IPR026992:DIOX_N,IPR027443:IPNS-like_sf,IPR044861:IPNS-like_FE2OG_OXY…
Zhangshugang	N0.HOG0006670	Caz03g34810	Caz03g34810	3:267800474	3	267800474				XM_016699966	1-aminocyclopropane-1-carboxylate oxidase homolog(LOC107854980)^Capsicum annuum^GO:0002238~response to molecule of fungal origin,GO:0009805~coumarin biosynthetic process,^^GO:0016706~2-oxoglutarate-dependent dioxygenase activity,GO:0031418~L-ascorbic acid binding,GO:0046872~metal ion binding,^IPR005123:Oxoglu/Fe-dep_dioxygenase,IPR026992:DIOX_N,IPR027443:IPNS-like_sf,IPR044861:IPNS-like_FE2OG_OXY…
Pepper	N0.HOG0006670	CA03g05470	CA03g05470							XM_016699966	1-aminocyclopropane-1-carboxylate oxidase homolog(LOC107854980)^Capsicum annuum^GO:0002238~response to molecule of fungal origin,GO:0009805~coumarin biosynthetic process,^^GO:0016706~2-oxoglutarate-dependent dioxygenase activity,GO:0031418~L-ascorbic acid binding,GO:0046872~metal ion binding,^IPR005123:Oxoglu/Fe-dep_dioxygenase,IPR026992:DIOX_N,IPR027443:IPNS-like_sf,IPR044861:IPNS-like_FE2OG_OXY…
Pepper	N0.HOG0006670	CA03g05480	CA03g05480							XM_016699966	1-aminocyclopropane-1-carboxylate oxidase homolog(LOC107854980)^Capsicum annuum^GO:0002238~response to molecule of fungal origin,GO:0009805~coumarin biosynthetic process,^^GO:0016706~2-oxoglutarate-dependent dioxygenase activity,GO:0031418~L-ascorbic acid binding,GO:0046872~metal ion binding,^IPR005123:Oxoglu/Fe-dep_dioxygenase,IPR026992:DIOX_N,IPR027443:IPNS-like_sf,IPR044861:IPNS-like_FE2OG_OXY…
annuum	N0.HOG0006670	CaT2T03g04473	CaT2T03g04473							XM_016699966	1-aminocyclopropane-1-carboxylate oxidase homolog(LOC107854980)^Capsicum annuum^GO:0002238~response to molecule of fungal origin,GO:0009805~coumarin biosynthetic process,^^GO:0016706~2-oxoglutarate-dependent dioxygenase activity,GO:0031418~L-ascorbic acid binding,GO:0046872~metal ion binding,^IPR005123:Oxoglu/Fe-dep_dioxygenase,IPR026992:DIOX_N,IPR027443:IPNS-like_sf,IPR044861:IPNS-like_FE2OG_OXY…
NCBIsequence	N0.HOG0027731	lcl|XM_016699970	XM_016699970	3:15425136	3	15425136	1-aminocyclopropane-1-carboxylate oxidase homolog(LOC107854987)^Capsicum annuum^GO:0002238~response to molecule of fungal origin,GO:0009805~coumarin biosynthetic process,^^GO:0016706~2-oxoglutarate-dependent dioxygenase activity,GO:0031418~L-ascorbic acid binding,GO:0046872~metal ion binding,^IPR005123:Oxoglu/Fe-dep_dioxygenase,IPR026992:DIOX_N,IPR027443:IPNS-like_sf,IPR044861:IPNS-like_FE2OG_OXY…			XM_016699970	1-aminocyclopropane-1-carboxylate oxidase homolog(LOC107854987)^Capsicum annuum^GO:0002238~response to molecule of fungal origin,GO:0009805~coumarin biosynthetic process,^^GO:0016706~2-oxoglutarate-dependent dioxygenase activity,GO:0031418~L-ascorbic acid binding,GO:0046872~metal ion binding,^IPR005123:Oxoglu/Fe-dep_dioxygenase,IPR026992:DIOX_N,IPR027443:IPNS-like_sf,IPR044861:IPNS-like_FE2OG_OXY…
genref.cds_NCBI	N0.HOG0027731	rna-XM_016699970.2	XM_016699970	3:15425136	3	15425136	1-aminocyclopropane-1-carboxylate oxidase homolog(LOC107854987)^Capsicum annuum^GO:0002238~response to molecule of fungal origin,GO:0009805~coumarin biosynthetic process,^^GO:0016706~2-oxoglutarate-dependent dioxygenase activity,GO:0031418~L-ascorbic acid binding,GO:0046872~metal ion binding,^IPR005123:Oxoglu/Fe-dep_dioxygenase,IPR026992:DIOX_N,IPR027443:IPNS-like_sf,IPR044861:IPNS-like_FE2OG_OXY…			XM_016699970	1-aminocyclopropane-1-carboxylate oxidase homolog(LOC107854987)^Capsicum annuum^GO:0002238~response to molecule of fungal origin,GO:0009805~coumarin biosynthetic process,^^GO:0016706~2-oxoglutarate-dependent dioxygenase activity,GO:0031418~L-ascorbic acid binding,GO:0046872~metal ion binding,^IPR005123:Oxoglu/Fe-dep_dioxygenase,IPR026992:DIOX_N,IPR027443:IPNS-like_sf,IPR044861:IPNS-like_FE2OG_OXY…
Zhangshugang	N0.HOG0027731	Caz03g34790	Caz03g34790	3:267730955	3	267730955				XM_016699970	1-aminocyclopropane-1-carboxylate oxidase homolog(LOC107854987)^Capsicum annuum^GO:0002238~response to molecule of fungal origin,GO:0009805~coumarin biosynthetic process,^^GO:0016706~2-oxoglutarate-dependent dioxygenase activity,GO:0031418~L-ascorbic acid binding,GO:0046872~metal ion binding,^IPR005123:Oxoglu/Fe-dep_dioxygenase,IPR026992:DIOX_N,IPR027443:IPNS-like_sf,IPR044861:IPNS-like_FE2OG_OXY…
Pepper	N0.HOG0027731	CA03g05430	CA03g05430							XM_016699970	1-aminocyclopropane-1-carboxylate oxidase homolog(LOC107854987)^Capsicum annuum^GO:0002238~response to molecule of fungal origin,GO:0009805~coumarin biosynthetic process,^^GO:0016706~2-oxoglutarate-dependent dioxygenase activity,GO:0031418~L-ascorbic acid binding,GO:0046872~metal ion binding,^IPR005123:Oxoglu/Fe-dep_dioxygenase,IPR026992:DIOX_N,IPR027443:IPNS-like_sf,IPR044861:IPNS-like_FE2OG_OXY…
CaZunla1	N0.HOG0027731	Capana00g002008	Capana00g002008							XM_016699970	1-aminocyclopropane-1-carboxylate oxidase homolog(LOC107854987)^Capsicum annuum^GO:0002238~response to molecule of fungal origin,GO:0009805~coumarin biosynthetic process,^^GO:0016706~2-oxoglutarate-dependent dioxygenase activity,GO:0031418~L-ascorbic acid binding,GO:0046872~metal ion binding,^IPR005123:Oxoglu/Fe-dep_dioxygenase,IPR026992:DIOX_N,IPR027443:IPNS-like_sf,IPR044861:IPNS-like_FE2OG_OXY…
NCBIsequence	N0.HOG0026286	lcl|XM_016711007	XM_016711007	3:15281958	3	15281958	1-aminocyclopropane-1-carboxylate oxidase homolog(LOC107864589)^Capsicum annuum^GO:0002238~response to molecule of fungal origin,GO:0009805~coumarin biosynthetic process,^^GO:0016706~2-oxoglutarate-dependent dioxygenase activity,GO:0031418~L-ascorbic acid binding,GO:0046872~metal ion binding,^IPR005123:Oxoglu/Fe-dep_dioxygenase,IPR026992:DIOX_N,IPR027443:IPNS-like_sf,IPR044861:IPNS-like_FE2OG_OXY…			XM_016711007	1-aminocyclopropane-1-carboxylate oxidase homolog(LOC107864589)^Capsicum annuum^GO:0002238~response to molecule of fungal origin,GO:0009805~coumarin biosynthetic process,^^GO:0016706~2-oxoglutarate-dependent dioxygenase activity,GO:0031418~L-ascorbic acid binding,GO:0046872~metal ion binding,^IPR005123:Oxoglu/Fe-dep_dioxygenase,IPR026992:DIOX_N,IPR027443:IPNS-like_sf,IPR044861:IPNS-like_FE2OG_OXY…
genref.cds_NCBI	N0.HOG0026286	rna-XM_016711007.2	XM_016711007	3:15281958	3	15281958	1-aminocyclopropane-1-carboxylate oxidase homolog(LOC107864589)^Capsicum annuum^GO:0002238~response to molecule of fungal origin,GO:0009805~coumarin biosynthetic process,^^GO:0016706~2-oxoglutarate-dependent dioxygenase activity,GO:0031418~L-ascorbic acid binding,GO:0046872~metal ion binding,^IPR005123:Oxoglu/Fe-dep_dioxygenase,IPR026992:DIOX_N,IPR027443:IPNS-like_sf,IPR044861:IPNS-like_FE2OG_OXY…			XM_016711007	1-aminocyclopropane-1-carboxylate oxidase homolog(LOC107864589)^Capsicum annuum^GO:0002238~response to molecule of fungal origin,GO:0009805~coumarin biosynthetic process,^^GO:0016706~2-oxoglutarate-dependent dioxygenase activity,GO:0031418~L-ascorbic acid binding,GO:0046872~metal ion binding,^IPR005123:Oxoglu/Fe-dep_dioxygenase,IPR026992:DIOX_N,IPR027443:IPNS-like_sf,IPR044861:IPNS-like_FE2OG_OXY…
Pepper	N0.HOG0026286	CA03g05500	CA03g05500							XM_016711007	1-aminocyclopropane-1-carboxylate oxidase homolog(LOC107864589)^Capsicum annuum^GO:0002238~response to molecule of fungal origin,GO:0009805~coumarin biosynthetic process,^^GO:0016706~2-oxoglutarate-dependent dioxygenase activity,GO:0031418~L-ascorbic acid binding,GO:0046872~metal ion binding,^IPR005123:Oxoglu/Fe-dep_dioxygenase,IPR026992:DIOX_N,IPR027443:IPNS-like_sf,IPR044861:IPNS-like_FE2OG_OXY…
CaZunla1	N0.HOG0026286	Capana03g004488	Capana03g004488							XM_016711007	1-aminocyclopropane-1-carboxylate oxidase homolog(LOC107864589)^Capsicum annuum^GO:0002238~response to molecule of fungal origin,GO:0009805~coumarin biosynthetic process,^^GO:0016706~2-oxoglutarate-dependent dioxygenase activity,GO:0031418~L-ascorbic acid binding,GO:0046872~metal ion binding,^IPR005123:Oxoglu/Fe-dep_dioxygenase,IPR026992:DIOX_N,IPR027443:IPNS-like_sf,IPR044861:IPNS-like_FE2OG_OXY…
annuum	N0.HOG0026286	CaT2T03g04476	CaT2T03g04476							XM_016711007	1-aminocyclopropane-1-carboxylate oxidase homolog(LOC107864589)^Capsicum annuum^GO:0002238~response to molecule of fungal origin,GO:0009805~coumarin biosynthetic process,^^GO:0016706~2-oxoglutarate-dependent dioxygenase activity,GO:0031418~L-ascorbic acid binding,GO:0046872~metal ion binding,^IPR005123:Oxoglu/Fe-dep_dioxygenase,IPR026992:DIOX_N,IPR027443:IPNS-like_sf,IPR044861:IPNS-like_FE2OG_OXY…
NCBIsequence	N0.HOG0029328	lcl|XM_047409115	XM_047409115	3:15315027	3	15315027	1-aminocyclopropane-1-carboxylate oxidase homolog(LOC124897011)^Capsicum annuum^^^GO:0016706~2-oxoglutarate-dependent dioxygenase activity,GO:0031418~L-ascorbic acid binding,^IPR026992:DIOX_N,IPR027443:IPNS-like_sf,^^^^^^^^KW-0847~Vitamin C,^^^DOMAIN:Non-haem dioxygenase N-terminal,			XM_047409115	1-aminocyclopropane-1-carboxylate oxidase homolog(LOC124897011)^Capsicum annuum^^^GO:0016706~2-oxoglutarate-dependent dioxygenase activity,GO:0031418~L-ascorbic acid binding,^IPR026992:DIOX_N,IPR027443:IPNS-like_sf,^^^^^^^^KW-0847~Vitamin C,^^^DOMAIN:Non-haem dioxygenase N-terminal,
genref.cds_NCBI	N0.HOG0029328	rna-XM_047409115.1	XM_047409115	3:15315027	3	15315027	1-aminocyclopropane-1-carboxylate oxidase homolog(LOC124897011)^Capsicum annuum^^^GO:0016706~2-oxoglutarate-dependent dioxygenase activity,GO:0031418~L-ascorbic acid binding,^IPR026992:DIOX_N,IPR027443:IPNS-like_sf,^^^^^^^^KW-0847~Vitamin C,^^^DOMAIN:Non-haem dioxygenase N-terminal,			XM_047409115	1-aminocyclopropane-1-carboxylate oxidase homolog(LOC124897011)^Capsicum annuum^^^GO:0016706~2-oxoglutarate-dependent dioxygenase activity,GO:0031418~L-ascorbic acid binding,^IPR026992:DIOX_N,IPR027443:IPNS-like_sf,^^^^^^^^KW-0847~Vitamin C,^^^DOMAIN:Non-haem dioxygenase N-terminal,
CaZunla1	N0.HOG0029328	Capana03g004485	Capana03g004485							XM_047409115	1-aminocyclopropane-1-carboxylate oxidase homolog(LOC124897011)^Capsicum annuum^^^GO:0016706~2-oxoglutarate-dependent dioxygenase activity,GO:0031418~L-ascorbic acid binding,^IPR026992:DIOX_N,IPR027443:IPNS-like_sf,^^^^^^^^KW-0847~Vitamin C,^^^DOMAIN:Non-haem dioxygenase N-terminal,
annuum	N0.HOG0029328	CaT2T03g04475	CaT2T03g04475							XM_047409115	1-aminocyclopropane-1-carboxylate oxidase homolog(LOC124897011)^Capsicum annuum^^^GO:0016706~2-oxoglutarate-dependent dioxygenase activity,GO:0031418~L-ascorbic acid binding,^IPR026992:DIOX_N,IPR027443:IPNS-like_sf,^^^^^^^^KW-0847~Vitamin C,^^^DOMAIN:Non-haem dioxygenase N-terminal,
NCBIsequence	N0.HOG0033528	lcl|XM_047409117	XM_047409117	3:15422707	3	15422707	1-aminocyclopropane-1-carboxylate oxidase homolog(LOC124897013)^Capsicum annuum^^^GO:0016706~2-oxoglutarate-dependent dioxygenase activity,GO:0031418~L-ascorbic acid binding,^IPR026992:DIOX_N,IPR027443:IPNS-like_sf,^^^^^^^^KW-0847~Vitamin C,^^^DOMAIN:Non-haem dioxygenase N-terminal,			XM_047409117	1-aminocyclopropane-1-carboxylate oxidase homolog(LOC124897013)^Capsicum annuum^^^GO:0016706~2-oxoglutarate-dependent dioxygenase activity,GO:0031418~L-ascorbic acid binding,^IPR026992:DIOX_N,IPR027443:IPNS-like_sf,^^^^^^^^KW-0847~Vitamin C,^^^DOMAIN:Non-haem dioxygenase N-terminal,
genref.cds_NCBI	N0.HOG0033528	rna-XM_047409117.1	XM_047409117	3:15422707	3	15422707	1-aminocyclopropane-1-carboxylate oxidase homolog(LOC124897013)^Capsicum annuum^^^GO:0016706~2-oxoglutarate-dependent dioxygenase activity,GO:0031418~L-ascorbic acid binding,^IPR026992:DIOX_N,IPR027443:IPNS-like_sf,^^^^^^^^KW-0847~Vitamin C,^^^DOMAIN:Non-haem dioxygenase N-terminal,			XM_047409117	1-aminocyclopropane-1-carboxylate oxidase homolog(LOC124897013)^Capsicum annuum^^^GO:0016706~2-oxoglutarate-dependent dioxygenase activity,GO:0031418~L-ascorbic acid binding,^IPR026992:DIOX_N,IPR027443:IPNS-like_sf,^^^^^^^^KW-0847~Vitamin C,^^^DOMAIN:Non-haem dioxygenase N-terminal,
Pepper	N0.HOG0033528	CA03g05440	CA03g05440							XM_047409117	1-aminocyclopropane-1-carboxylate oxidase homolog(LOC124897013)^Capsicum annuum^^^GO:0016706~2-oxoglutarate-dependent dioxygenase activity,GO:0031418~L-ascorbic acid binding,^IPR026992:DIOX_N,IPR027443:IPNS-like_sf,^^^^^^^^KW-0847~Vitamin C,^^^DOMAIN:Non-haem dioxygenase N-terminal,
NCBIsequence	N0.HOG0016346	lcl|NM_001324767	NM_001324767	2:135158336	2	135158336	1-aminocyclopropane-1-carboxylate oxidase-like(LOC107859634)^Capsicum annuum^GO:0002238~response to molecule of fungal origin,GO:0009805~coumarin biosynthetic process,^^GO:0016706~2-oxoglutarate-dependent dioxygenase activity,GO:0031418~L-ascorbic acid binding,GO:0046872~metal ion binding,^IPR005123:Oxoglu/Fe-dep_dioxygenase,IPR026992:DIOX_N,IPR027443:IPNS-like_sf,IPR044861:IPNS-like_FE2OG_OXY,IP…			NM_001324767	1-aminocyclopropane-1-carboxylate oxidase-like(LOC107859634)^Capsicum annuum^GO:0002238~response to molecule of fungal origin,GO:0009805~coumarin biosynthetic process,^^GO:0016706~2-oxoglutarate-dependent dioxygenase activity,GO:0031418~L-ascorbic acid binding,GO:0046872~metal ion binding,^IPR005123:Oxoglu/Fe-dep_dioxygenase,IPR026992:DIOX_N,IPR027443:IPNS-like_sf,IPR044861:IPNS-like_FE2OG_OXY,IP…
genref.cds_NCBI	N0.HOG0016346	rna-NM_001324767.1	NM_001324767	2:135158336	2	135158336	1-aminocyclopropane-1-carboxylate oxidase-like(LOC107859634)^Capsicum annuum^GO:0002238~response to molecule of fungal origin,GO:0009805~coumarin biosynthetic process,^^GO:0016706~2-oxoglutarate-dependent dioxygenase activity,GO:0031418~L-ascorbic acid binding,GO:0046872~metal ion binding,^IPR005123:Oxoglu/Fe-dep_dioxygenase,IPR026992:DIOX_N,IPR027443:IPNS-like_sf,IPR044861:IPNS-like_FE2OG_OXY,IP…			NM_001324767	1-aminocyclopropane-1-carboxylate oxidase-like(LOC107859634)^Capsicum annuum^GO:0002238~response to molecule of fungal origin,GO:0009805~coumarin biosynthetic process,^^GO:0016706~2-oxoglutarate-dependent dioxygenase activity,GO:0031418~L-ascorbic acid binding,GO:0046872~metal ion binding,^IPR005123:Oxoglu/Fe-dep_dioxygenase,IPR026992:DIOX_N,IPR027443:IPNS-like_sf,IPR044861:IPNS-like_FE2OG_OXY,IP…
Zhangshugang	N0.HOG0016346	Caz02g19430	Caz02g19430	2:155253211	2	155253211				NM_001324767	1-aminocyclopropane-1-carboxylate oxidase-like(LOC107859634)^Capsicum annuum^GO:0002238~response to molecule of fungal origin,GO:0009805~coumarin biosynthetic process,^^GO:0016706~2-oxoglutarate-dependent dioxygenase activity,GO:0031418~L-ascorbic acid binding,GO:0046872~metal ion binding,^IPR005123:Oxoglu/Fe-dep_dioxygenase,IPR026992:DIOX_N,IPR027443:IPNS-like_sf,IPR044861:IPNS-like_FE2OG_OXY,IP…
Pepper	N0.HOG0016346	CA02g18790	CA02g18790							NM_001324767	1-aminocyclopropane-1-carboxylate oxidase-like(LOC107859634)^Capsicum annuum^GO:0002238~response to molecule of fungal origin,GO:0009805~coumarin biosynthetic process,^^GO:0016706~2-oxoglutarate-dependent dioxygenase activity,GO:0031418~L-ascorbic acid binding,GO:0046872~metal ion binding,^IPR005123:Oxoglu/Fe-dep_dioxygenase,IPR026992:DIOX_N,IPR027443:IPNS-like_sf,IPR044861:IPNS-like_FE2OG_OXY,IP…
CaZunla1	N0.HOG0016346	Capana02g002264	Capana02g002264							NM_001324767	1-aminocyclopropane-1-carboxylate oxidase-like(LOC107859634)^Capsicum annuum^GO:0002238~response to molecule of fungal origin,GO:0009805~coumarin biosynthetic process,^^GO:0016706~2-oxoglutarate-dependent dioxygenase activity,GO:0031418~L-ascorbic acid binding,GO:0046872~metal ion binding,^IPR005123:Oxoglu/Fe-dep_dioxygenase,IPR026992:DIOX_N,IPR027443:IPNS-like_sf,IPR044861:IPNS-like_FE2OG_OXY,IP…
annuum	N0.HOG0016346	CaT2T02g02715	CaT2T02g02715							NM_001324767	1-aminocyclopropane-1-carboxylate oxidase-like(LOC107859634)^Capsicum annuum^GO:0002238~response to molecule of fungal origin,GO:0009805~coumarin biosynthetic process,^^GO:0016706~2-oxoglutarate-dependent dioxygenase activity,GO:0031418~L-ascorbic acid binding,GO:0046872~metal ion binding,^IPR005123:Oxoglu/Fe-dep_dioxygenase,IPR026992:DIOX_N,IPR027443:IPNS-like_sf,IPR044861:IPNS-like_FE2OG_OXY,IP…
NCBIsequence	N0.HOG0015788	lcl|XM_016702327	XM_016702327	2:66581458	2	66581458	1-aminocyclopropane-1-carboxylate oxidase(LOC107857536)^Capsicum annuum^GO:0002238~response to molecule of fungal origin,GO:0009693~ethylene biosynthetic process,GO:0009805~coumarin biosynthetic process,GO:0009835~fruit ripening,^^GO:0016706~2-oxoglutarate-dependent dioxygenase activity,GO:0031418~L-ascorbic acid binding,GO:0046872~metal ion binding,^IPR005123:Oxoglu/Fe-dep_dioxygenase,IPR026992:…			XM_016702327	1-aminocyclopropane-1-carboxylate oxidase(LOC107857536)^Capsicum annuum^GO:0002238~response to molecule of fungal origin,GO:0009693~ethylene biosynthetic process,GO:0009805~coumarin biosynthetic process,GO:0009835~fruit ripening,^^GO:0016706~2-oxoglutarate-dependent dioxygenase activity,GO:0031418~L-ascorbic acid binding,GO:0046872~metal ion binding,^IPR005123:Oxoglu/Fe-dep_dioxygenase,IPR026992:…
genref.cds_NCBI	N0.HOG0015788	rna-XM_016702327.2	XM_016702327	2:66581458	2	66581458	1-aminocyclopropane-1-carboxylate oxidase(LOC107857536)^Capsicum annuum^GO:0002238~response to molecule of fungal origin,GO:0009693~ethylene biosynthetic process,GO:0009805~coumarin biosynthetic process,GO:0009835~fruit ripening,^^GO:0016706~2-oxoglutarate-dependent dioxygenase activity,GO:0031418~L-ascorbic acid binding,GO:0046872~metal ion binding,^IPR005123:Oxoglu/Fe-dep_dioxygenase,IPR026992:…			XM_016702327	1-aminocyclopropane-1-carboxylate oxidase(LOC107857536)^Capsicum annuum^GO:0002238~response to molecule of fungal origin,GO:0009693~ethylene biosynthetic process,GO:0009805~coumarin biosynthetic process,GO:0009835~fruit ripening,^^GO:0016706~2-oxoglutarate-dependent dioxygenase activity,GO:0031418~L-ascorbic acid binding,GO:0046872~metal ion binding,^IPR005123:Oxoglu/Fe-dep_dioxygenase,IPR026992:…
Zhangshugang	N0.HOG0015788	Caz02g02910	Caz02g02910	2:52565524	2	52565524				XM_016702327	1-aminocyclopropane-1-carboxylate oxidase(LOC107857536)^Capsicum annuum^GO:0002238~response to molecule of fungal origin,GO:0009693~ethylene biosynthetic process,GO:0009805~coumarin biosynthetic process,GO:0009835~fruit ripening,^^GO:0016706~2-oxoglutarate-dependent dioxygenase activity,GO:0031418~L-ascorbic acid binding,GO:0046872~metal ion binding,^IPR005123:Oxoglu/Fe-dep_dioxygenase,IPR026992:…
Pepper	N0.HOG0015788	CA02g06320	CA02g06320							XM_016702327	1-aminocyclopropane-1-carboxylate oxidase(LOC107857536)^Capsicum annuum^GO:0002238~response to molecule of fungal origin,GO:0009693~ethylene biosynthetic process,GO:0009805~coumarin biosynthetic process,GO:0009835~fruit ripening,^^GO:0016706~2-oxoglutarate-dependent dioxygenase activity,GO:0031418~L-ascorbic acid binding,GO:0046872~metal ion binding,^IPR005123:Oxoglu/Fe-dep_dioxygenase,IPR026992:…
CaZunla1	N0.HOG0015788	Capana02g000014	Capana02g000014							XM_016702327	1-aminocyclopropane-1-carboxylate oxidase(LOC107857536)^Capsicum annuum^GO:0002238~response to molecule of fungal origin,GO:0009693~ethylene biosynthetic process,GO:0009805~coumarin biosynthetic process,GO:0009835~fruit ripening,^^GO:0016706~2-oxoglutarate-dependent dioxygenase activity,GO:0031418~L-ascorbic acid binding,GO:0046872~metal ion binding,^IPR005123:Oxoglu/Fe-dep_dioxygenase,IPR026992:…
annuum	N0.HOG0015788	CaT2T02g00272	CaT2T02g00272							XM_016702327	1-aminocyclopropane-1-carboxylate oxidase(LOC107857536)^Capsicum annuum^GO:0002238~response to molecule of fungal origin,GO:0009693~ethylene biosynthetic process,GO:0009805~coumarin biosynthetic process,GO:0009835~fruit ripening,^^GO:0016706~2-oxoglutarate-dependent dioxygenase activity,GO:0031418~L-ascorbic acid binding,GO:0046872~metal ion binding,^IPR005123:Oxoglu/Fe-dep_dioxygenase,IPR026992:…
NCBIsequence	N0.HOG0021186	lcl|XM_016682648	XM_016682648	8:146029423	8	146029423	1-aminocyclopropane-1-carboxylate synthase 2(LOC107839239)^Capsicum annuum^GO:0006520~amino acid metabolic process,GO:0009058~biosynthetic process,GO:0009693~ethylene biosynthetic process,^^GO:0008483~transaminase activity,GO:0016847~1-aminocyclopropane-1-carboxylate synthase activity,GO:0030170~pyridoxal phosphate binding,^IPR004838:NHTrfase_class1_PyrdxlP-BS,IPR004839:Aminotransferase_I/II,IPR0…			XM_016682648	1-aminocyclopropane-1-carboxylate synthase 2(LOC107839239)^Capsicum annuum^GO:0006520~amino acid metabolic process,GO:0009058~biosynthetic process,GO:0009693~ethylene biosynthetic process,^^GO:0008483~transaminase activity,GO:0016847~1-aminocyclopropane-1-carboxylate synthase activity,GO:0030170~pyridoxal phosphate binding,^IPR004838:NHTrfase_class1_PyrdxlP-BS,IPR004839:Aminotransferase_I/II,IPR0…
genref.cds_NCBI	N0.HOG0021186	rna-XM_016682648.2	XM_016682648	8:146029423	8	146029423	1-aminocyclopropane-1-carboxylate synthase 2(LOC107839239)^Capsicum annuum^GO:0006520~amino acid metabolic process,GO:0009058~biosynthetic process,GO:0009693~ethylene biosynthetic process,^^GO:0008483~transaminase activity,GO:0016847~1-aminocyclopropane-1-carboxylate synthase activity,GO:0030170~pyridoxal phosphate binding,^IPR004838:NHTrfase_class1_PyrdxlP-BS,IPR004839:Aminotransferase_I/II,IPR0…			XM_016682648	1-aminocyclopropane-1-carboxylate synthase 2(LOC107839239)^Capsicum annuum^GO:0006520~amino acid metabolic process,GO:0009058~biosynthetic process,GO:0009693~ethylene biosynthetic process,^^GO:0008483~transaminase activity,GO:0016847~1-aminocyclopropane-1-carboxylate synthase activity,GO:0030170~pyridoxal phosphate binding,^IPR004838:NHTrfase_class1_PyrdxlP-BS,IPR004839:Aminotransferase_I/II,IPR0…
Zhangshugang	N0.HOG0021186	Caz08g08210	Caz08g08210	8:139583427	8	139583427				XM_016682648	1-aminocyclopropane-1-carboxylate synthase 2(LOC107839239)^Capsicum annuum^GO:0006520~amino acid metabolic process,GO:0009058~biosynthetic process,GO:0009693~ethylene biosynthetic process,^^GO:0008483~transaminase activity,GO:0016847~1-aminocyclopropane-1-carboxylate synthase activity,GO:0030170~pyridoxal phosphate binding,^IPR004838:NHTrfase_class1_PyrdxlP-BS,IPR004839:Aminotransferase_I/II,IPR0…
Pepper	N0.HOG0021186	CA08g07680	CA08g07680							XM_016682648	1-aminocyclopropane-1-carboxylate synthase 2(LOC107839239)^Capsicum annuum^GO:0006520~amino acid metabolic process,GO:0009058~biosynthetic process,GO:0009693~ethylene biosynthetic process,^^GO:0008483~transaminase activity,GO:0016847~1-aminocyclopropane-1-carboxylate synthase activity,GO:0030170~pyridoxal phosphate binding,^IPR004838:NHTrfase_class1_PyrdxlP-BS,IPR004839:Aminotransferase_I/II,IPR0…
CaZunla1	N0.HOG0021186	Capana08g000980	Capana08g000980							XM_016682648	1-aminocyclopropane-1-carboxylate synthase 2(LOC107839239)^Capsicum annuum^GO:0006520~amino acid metabolic process,GO:0009058~biosynthetic process,GO:0009693~ethylene biosynthetic process,^^GO:0008483~transaminase activity,GO:0016847~1-aminocyclopropane-1-carboxylate synthase activity,GO:0030170~pyridoxal phosphate binding,^IPR004838:NHTrfase_class1_PyrdxlP-BS,IPR004839:Aminotransferase_I/II,IPR0…
annuum	N0.HOG0021186	CaT2T08g00828	CaT2T08g00828							XM_016682648	1-aminocyclopropane-1-carboxylate synthase 2(LOC107839239)^Capsicum annuum^GO:0006520~amino acid metabolic process,GO:0009058~biosynthetic process,GO:0009693~ethylene biosynthetic process,^^GO:0008483~transaminase activity,GO:0016847~1-aminocyclopropane-1-carboxylate synthase activity,GO:0030170~pyridoxal phosphate binding,^IPR004838:NHTrfase_class1_PyrdxlP-BS,IPR004839:Aminotransferase_I/II,IPR0…
NCBIsequence	N0.HOG0012969	lcl|XM_016706706	XM_016706706	2:143690116	2	143690116	1-aminocyclopropane-1-carboxylate synthase 3(LOC107861366)^Capsicum annuum^GO:0006520~amino acid metabolic process,GO:0009058~biosynthetic process,^^GO:0008483~transaminase activity,GO:0016847~1-aminocyclopropane-1-carboxylate synthase activity,GO:0030170~pyridoxal phosphate binding,^IPR004838:NHTrfase_class1_PyrdxlP-BS,IPR004839:Aminotransferase_I/II,IPR015421:PyrdxlP-dep_Trfase_major,IPR015422:…			XM_016706706	1-aminocyclopropane-1-carboxylate synthase 3(LOC107861366)^Capsicum annuum^GO:0006520~amino acid metabolic process,GO:0009058~biosynthetic process,^^GO:0008483~transaminase activity,GO:0016847~1-aminocyclopropane-1-carboxylate synthase activity,GO:0030170~pyridoxal phosphate binding,^IPR004838:NHTrfase_class1_PyrdxlP-BS,IPR004839:Aminotransferase_I/II,IPR015421:PyrdxlP-dep_Trfase_major,IPR015422:…
genref.cds_NCBI	N0.HOG0012969	rna-XM_016706706.2	XM_016706706	2:143690116	2	143690116	1-aminocyclopropane-1-carboxylate synthase 3(LOC107861366)^Capsicum annuum^GO:0006520~amino acid metabolic process,GO:0009058~biosynthetic process,^^GO:0008483~transaminase activity,GO:0016847~1-aminocyclopropane-1-carboxylate synthase activity,GO:0030170~pyridoxal phosphate binding,^IPR004838:NHTrfase_class1_PyrdxlP-BS,IPR004839:Aminotransferase_I/II,IPR015421:PyrdxlP-dep_Trfase_major,IPR015422:…			XM_016706706	1-aminocyclopropane-1-carboxylate synthase 3(LOC107861366)^Capsicum annuum^GO:0006520~amino acid metabolic process,GO:0009058~biosynthetic process,^^GO:0008483~transaminase activity,GO:0016847~1-aminocyclopropane-1-carboxylate synthase activity,GO:0030170~pyridoxal phosphate binding,^IPR004838:NHTrfase_class1_PyrdxlP-BS,IPR004839:Aminotransferase_I/II,IPR015421:PyrdxlP-dep_Trfase_major,IPR015422:…
Zhangshugang	N0.HOG0012969	Caz02g25650	Caz02g25650	2:165307160	2	165307160				XM_016706706	1-aminocyclopropane-1-carboxylate synthase 3(LOC107861366)^Capsicum annuum^GO:0006520~amino acid metabolic process,GO:0009058~biosynthetic process,^^GO:0008483~transaminase activity,GO:0016847~1-aminocyclopropane-1-carboxylate synthase activity,GO:0030170~pyridoxal phosphate binding,^IPR004838:NHTrfase_class1_PyrdxlP-BS,IPR004839:Aminotransferase_I/II,IPR015421:PyrdxlP-dep_Trfase_major,IPR015422:…
Pepper	N0.HOG0012969	CA02g24710	CA02g24710							XM_016706706	1-aminocyclopropane-1-carboxylate synthase 3(LOC107861366)^Capsicum annuum^GO:0006520~amino acid metabolic process,GO:0009058~biosynthetic process,^^GO:0008483~transaminase activity,GO:0016847~1-aminocyclopropane-1-carboxylate synthase activity,GO:0030170~pyridoxal phosphate binding,^IPR004838:NHTrfase_class1_PyrdxlP-BS,IPR004839:Aminotransferase_I/II,IPR015421:PyrdxlP-dep_Trfase_major,IPR015422:…
Pepper	N0.HOG0012969	CA04g06460	CA04g06460							XM_016706706	1-aminocyclopropane-1-carboxylate synthase 3(LOC107861366)^Capsicum annuum^GO:0006520~amino acid metabolic process,GO:0009058~biosynthetic process,^^GO:0008483~transaminase activity,GO:0016847~1-aminocyclopropane-1-carboxylate synthase activity,GO:0030170~pyridoxal phosphate binding,^IPR004838:NHTrfase_class1_PyrdxlP-BS,IPR004839:Aminotransferase_I/II,IPR015421:PyrdxlP-dep_Trfase_major,IPR015422:…
CaZunla1	N0.HOG0012969	Capana02g002931	Capana02g002931							XM_016706706	1-aminocyclopropane-1-carboxylate synthase 3(LOC107861366)^Capsicum annuum^GO:0006520~amino acid metabolic process,GO:0009058~biosynthetic process,^^GO:0008483~transaminase activity,GO:0016847~1-aminocyclopropane-1-carboxylate synthase activity,GO:0030170~pyridoxal phosphate binding,^IPR004838:NHTrfase_class1_PyrdxlP-BS,IPR004839:Aminotransferase_I/II,IPR015421:PyrdxlP-dep_Trfase_major,IPR015422:…
annuum	N0.HOG0012969	CaT2T02g03408	CaT2T02g03408							XM_016706706	1-aminocyclopropane-1-carboxylate synthase 3(LOC107861366)^Capsicum annuum^GO:0006520~amino acid metabolic process,GO:0009058~biosynthetic process,^^GO:0008483~transaminase activity,GO:0016847~1-aminocyclopropane-1-carboxylate synthase activity,GO:0030170~pyridoxal phosphate binding,^IPR004838:NHTrfase_class1_PyrdxlP-BS,IPR004839:Aminotransferase_I/II,IPR015421:PyrdxlP-dep_Trfase_major,IPR015422:…
NCBIsequence	N0.HOG0018576	lcl|XM_016716008	XM_016716008	4:219162106	4	219162106	1-aminocyclopropane-1-carboxylate synthase 3(LOC107869470)^Capsicum annuum^GO:0006520~amino acid metabolic process,GO:0009058~biosynthetic process,^^GO:0008483~transaminase activity,GO:0030170~pyridoxal phosphate binding,^^cann00270:Cysteine and methionine metabolism,cann01100:Metabolic pathways,cann01110:Biosynthesis of secondary metabolites,^^^^^^^^^^			XM_016716008	1-aminocyclopropane-1-carboxylate synthase 3(LOC107869470)^Capsicum annuum^GO:0006520~amino acid metabolic process,GO:0009058~biosynthetic process,^^GO:0008483~transaminase activity,GO:0030170~pyridoxal phosphate binding,^^cann00270:Cysteine and methionine metabolism,cann01100:Metabolic pathways,cann01110:Biosynthesis of secondary metabolites,^^^^^^^^^^
genref.cds_NCBI	N0.HOG0018576	rna-XM_016716008.2	XM_016716008	4:219162106	4	219162106	1-aminocyclopropane-1-carboxylate synthase 3(LOC107869470)^Capsicum annuum^GO:0006520~amino acid metabolic process,GO:0009058~biosynthetic process,^^GO:0008483~transaminase activity,GO:0030170~pyridoxal phosphate binding,^^cann00270:Cysteine and methionine metabolism,cann01100:Metabolic pathways,cann01110:Biosynthesis of secondary metabolites,^^^^^^^^^^			XM_016716008	1-aminocyclopropane-1-carboxylate synthase 3(LOC107869470)^Capsicum annuum^GO:0006520~amino acid metabolic process,GO:0009058~biosynthetic process,^^GO:0008483~transaminase activity,GO:0030170~pyridoxal phosphate binding,^^cann00270:Cysteine and methionine metabolism,cann01100:Metabolic pathways,cann01110:Biosynthesis of secondary metabolites,^^^^^^^^^^
Zhangshugang	N0.HOG0018576	Caz04g06760	Caz04g06760	4:14152205	4	14152205				XM_016716008	1-aminocyclopropane-1-carboxylate synthase 3(LOC107869470)^Capsicum annuum^GO:0006520~amino acid metabolic process,GO:0009058~biosynthetic process,^^GO:0008483~transaminase activity,GO:0030170~pyridoxal phosphate binding,^^cann00270:Cysteine and methionine metabolism,cann01100:Metabolic pathways,cann01110:Biosynthesis of secondary metabolites,^^^^^^^^^^
Pepper	N0.HOG0018576	CA04g16840	CA04g16840							XM_016716008	1-aminocyclopropane-1-carboxylate synthase 3(LOC107869470)^Capsicum annuum^GO:0006520~amino acid metabolic process,GO:0009058~biosynthetic process,^^GO:0008483~transaminase activity,GO:0030170~pyridoxal phosphate binding,^^cann00270:Cysteine and methionine metabolism,cann01100:Metabolic pathways,cann01110:Biosynthesis of secondary metabolites,^^^^^^^^^^
CaZunla1	N0.HOG0018576	Capana04g000721	Capana04g000721							XM_016716008	1-aminocyclopropane-1-carboxylate synthase 3(LOC107869470)^Capsicum annuum^GO:0006520~amino acid metabolic process,GO:0009058~biosynthetic process,^^GO:0008483~transaminase activity,GO:0030170~pyridoxal phosphate binding,^^cann00270:Cysteine and methionine metabolism,cann01100:Metabolic pathways,cann01110:Biosynthesis of secondary metabolites,^^^^^^^^^^
annuum	N0.HOG0018576	CaT2T04g00661	CaT2T04g00661							XM_016716008	1-aminocyclopropane-1-carboxylate synthase 3(LOC107869470)^Capsicum annuum^GO:0006520~amino acid metabolic process,GO:0009058~biosynthetic process,^^GO:0008483~transaminase activity,GO:0030170~pyridoxal phosphate binding,^^cann00270:Cysteine and methionine metabolism,cann01100:Metabolic pathways,cann01110:Biosynthesis of secondary metabolites,^^^^^^^^^^
NCBIsequence	N0.HOG0013957	lcl|XM_016688920	XM_016688920	5:159220747	5	159220747	1-aminocyclopropane-1-carboxylate synthase 4(LOC107844520)^Capsicum annuum^GO:0006520~amino acid metabolic process,GO:0009058~biosynthetic process,^^GO:0008483~transaminase activity,GO:0016847~1-aminocyclopropane-1-carboxylate synthase activity,GO:0030170~pyridoxal phosphate binding,^IPR004838:NHTrfase_class1_PyrdxlP-BS,IPR004839:Aminotransferase_I/II,IPR015421:PyrdxlP-dep_Trfase_major,IPR015422:…			XM_016688920	1-aminocyclopropane-1-carboxylate synthase 4(LOC107844520)^Capsicum annuum^GO:0006520~amino acid metabolic process,GO:0009058~biosynthetic process,^^GO:0008483~transaminase activity,GO:0016847~1-aminocyclopropane-1-carboxylate synthase activity,GO:0030170~pyridoxal phosphate binding,^IPR004838:NHTrfase_class1_PyrdxlP-BS,IPR004839:Aminotransferase_I/II,IPR015421:PyrdxlP-dep_Trfase_major,IPR015422:…
genref.cds_NCBI	N0.HOG0013957	rna-XM_016688920.2	XM_016688920	5:159220747	5	159220747	1-aminocyclopropane-1-carboxylate synthase 4(LOC107844520)^Capsicum annuum^GO:0006520~amino acid metabolic process,GO:0009058~biosynthetic process,^^GO:0008483~transaminase activity,GO:0016847~1-aminocyclopropane-1-carboxylate synthase activity,GO:0030170~pyridoxal phosphate binding,^IPR004838:NHTrfase_class1_PyrdxlP-BS,IPR004839:Aminotransferase_I/II,IPR015421:PyrdxlP-dep_Trfase_major,IPR015422:…			XM_016688920	1-aminocyclopropane-1-carboxylate synthase 4(LOC107844520)^Capsicum annuum^GO:0006520~amino acid metabolic process,GO:0009058~biosynthetic process,^^GO:0008483~transaminase activity,GO:0016847~1-aminocyclopropane-1-carboxylate synthase activity,GO:0030170~pyridoxal phosphate binding,^IPR004838:NHTrfase_class1_PyrdxlP-BS,IPR004839:Aminotransferase_I/II,IPR015421:PyrdxlP-dep_Trfase_major,IPR015422:…
Zhangshugang	N0.HOG0013957	Caz05g13330	Caz05g13330	5:181515408	5	181515408				XM_016688920	1-aminocyclopropane-1-carboxylate synthase 4(LOC107844520)^Capsicum annuum^GO:0006520~amino acid metabolic process,GO:0009058~biosynthetic process,^^GO:0008483~transaminase activity,GO:0016847~1-aminocyclopropane-1-carboxylate synthase activity,GO:0030170~pyridoxal phosphate binding,^IPR004838:NHTrfase_class1_PyrdxlP-BS,IPR004839:Aminotransferase_I/II,IPR015421:PyrdxlP-dep_Trfase_major,IPR015422:…
Pepper	N0.HOG0013957	CA10g05940	CA10g05940							XM_016688920	1-aminocyclopropane-1-carboxylate synthase 4(LOC107844520)^Capsicum annuum^GO:0006520~amino acid metabolic process,GO:0009058~biosynthetic process,^^GO:0008483~transaminase activity,GO:0016847~1-aminocyclopropane-1-carboxylate synthase activity,GO:0030170~pyridoxal phosphate binding,^IPR004838:NHTrfase_class1_PyrdxlP-BS,IPR004839:Aminotransferase_I/II,IPR015421:PyrdxlP-dep_Trfase_major,IPR015422:…
CaZunla1	N0.HOG0013957	Capana10g001736	Capana10g001736							XM_016688920	1-aminocyclopropane-1-carboxylate synthase 4(LOC107844520)^Capsicum annuum^GO:0006520~amino acid metabolic process,GO:0009058~biosynthetic process,^^GO:0008483~transaminase activity,GO:0016847~1-aminocyclopropane-1-carboxylate synthase activity,GO:0030170~pyridoxal phosphate binding,^IPR004838:NHTrfase_class1_PyrdxlP-BS,IPR004839:Aminotransferase_I/II,IPR015421:PyrdxlP-dep_Trfase_major,IPR015422:…
annuum	N0.HOG0013957	CaT2T05g01655	CaT2T05g01655							XM_016688920	1-aminocyclopropane-1-carboxylate synthase 4(LOC107844520)^Capsicum annuum^GO:0006520~amino acid metabolic process,GO:0009058~biosynthetic process,^^GO:0008483~transaminase activity,GO:0016847~1-aminocyclopropane-1-carboxylate synthase activity,GO:0030170~pyridoxal phosphate binding,^IPR004838:NHTrfase_class1_PyrdxlP-BS,IPR004839:Aminotransferase_I/II,IPR015421:PyrdxlP-dep_Trfase_major,IPR015422:…
annuum	N0.HOG0013957	CaT2T05g01656	CaT2T05g01656							XM_016688920	1-aminocyclopropane-1-carboxylate synthase 4(LOC107844520)^Capsicum annuum^GO:0006520~amino acid metabolic process,GO:0009058~biosynthetic process,^^GO:0008483~transaminase activity,GO:0016847~1-aminocyclopropane-1-carboxylate synthase activity,GO:0030170~pyridoxal phosphate binding,^IPR004838:NHTrfase_class1_PyrdxlP-BS,IPR004839:Aminotransferase_I/II,IPR015421:PyrdxlP-dep_Trfase_major,IPR015422:…
NCBIsequence	N0.HOG0022705	lcl|XM_016689309	XM_016689309	5:158822661	5	158822661	1-aminocyclopropane-1-carboxylate synthase 4(LOC107845014)^Capsicum annuum^GO:0006520~amino acid metabolic process,GO:0009058~biosynthetic process,^^GO:0008483~transaminase activity,GO:0030170~pyridoxal phosphate binding,^^cann00270:Cysteine and methionine metabolism,cann01100:Metabolic pathways,cann01110:Biosynthesis of secondary metabolites,cann04016:MAPK signaling pathway - plant,^^^^^^^^^^			XM_016689309	1-aminocyclopropane-1-carboxylate synthase 4(LOC107845014)^Capsicum annuum^GO:0006520~amino acid metabolic process,GO:0009058~biosynthetic process,^^GO:0008483~transaminase activity,GO:0030170~pyridoxal phosphate binding,^^cann00270:Cysteine and methionine metabolism,cann01100:Metabolic pathways,cann01110:Biosynthesis of secondary metabolites,cann04016:MAPK signaling pathway - plant,^^^^^^^^^^
genref.cds_NCBI	N0.HOG0022705	rna-XM_016689309.2	XM_016689309	5:158822661	5	158822661	1-aminocyclopropane-1-carboxylate synthase 4(LOC107845014)^Capsicum annuum^GO:0006520~amino acid metabolic process,GO:0009058~biosynthetic process,^^GO:0008483~transaminase activity,GO:0030170~pyridoxal phosphate binding,^^cann00270:Cysteine and methionine metabolism,cann01100:Metabolic pathways,cann01110:Biosynthesis of secondary metabolites,cann04016:MAPK signaling pathway - plant,^^^^^^^^^^			XM_016689309	1-aminocyclopropane-1-carboxylate synthase 4(LOC107845014)^Capsicum annuum^GO:0006520~amino acid metabolic process,GO:0009058~biosynthetic process,^^GO:0008483~transaminase activity,GO:0030170~pyridoxal phosphate binding,^^cann00270:Cysteine and methionine metabolism,cann01100:Metabolic pathways,cann01110:Biosynthesis of secondary metabolites,cann04016:MAPK signaling pathway - plant,^^^^^^^^^^
Zhangshugang	N0.HOG0022705	Caz05g13320	Caz05g13320	5:181125873	5	181125873				XM_016689309	1-aminocyclopropane-1-carboxylate synthase 4(LOC107845014)^Capsicum annuum^GO:0006520~amino acid metabolic process,GO:0009058~biosynthetic process,^^GO:0008483~transaminase activity,GO:0030170~pyridoxal phosphate binding,^^cann00270:Cysteine and methionine metabolism,cann01100:Metabolic pathways,cann01110:Biosynthesis of secondary metabolites,cann04016:MAPK signaling pathway - plant,^^^^^^^^^^
Pepper	N0.HOG0022705	CA00g09810	CA00g09810							XM_016689309	1-aminocyclopropane-1-carboxylate synthase 4(LOC107845014)^Capsicum annuum^GO:0006520~amino acid metabolic process,GO:0009058~biosynthetic process,^^GO:0008483~transaminase activity,GO:0030170~pyridoxal phosphate binding,^^cann00270:Cysteine and methionine metabolism,cann01100:Metabolic pathways,cann01110:Biosynthesis of secondary metabolites,cann04016:MAPK signaling pathway - plant,^^^^^^^^^^
CaZunla1	N0.HOG0022705	Capana10g001745	Capana10g001745							XM_016689309	1-aminocyclopropane-1-carboxylate synthase 4(LOC107845014)^Capsicum annuum^GO:0006520~amino acid metabolic process,GO:0009058~biosynthetic process,^^GO:0008483~transaminase activity,GO:0030170~pyridoxal phosphate binding,^^cann00270:Cysteine and methionine metabolism,cann01100:Metabolic pathways,cann01110:Biosynthesis of secondary metabolites,cann04016:MAPK signaling pathway - plant,^^^^^^^^^^
annuum	N0.HOG0022705	CaT2T05g01654	CaT2T05g01654							XM_016689309	1-aminocyclopropane-1-carboxylate synthase 4(LOC107845014)^Capsicum annuum^GO:0006520~amino acid metabolic process,GO:0009058~biosynthetic process,^^GO:0008483~transaminase activity,GO:0030170~pyridoxal phosphate binding,^^cann00270:Cysteine and methionine metabolism,cann01100:Metabolic pathways,cann01110:Biosynthesis of secondary metabolites,cann04016:MAPK signaling pathway - plant,^^^^^^^^^^
NCBIsequence	N0.HOG0039756	lcl|XM_047414382	XM_047414382	1:2936382	1	2936382	1-aminocyclopropane-1-carboxylate synthase 6(LOC107864513)^Capsicum annuum^GO:0006520~amino acid metabolic process,GO:0009058~biosynthetic process,^^GO:0008483~transaminase activity,GO:0016847~1-aminocyclopropane-1-carboxylate synthase activity,GO:0030170~pyridoxal phosphate binding,^IPR004838:NHTrfase_class1_PyrdxlP-BS,IPR004839:Aminotransferase_I/II,IPR015421:PyrdxlP-dep_Trfase_major,IPR015422:…			XM_047414382	1-aminocyclopropane-1-carboxylate synthase 6(LOC107864513)^Capsicum annuum^GO:0006520~amino acid metabolic process,GO:0009058~biosynthetic process,^^GO:0008483~transaminase activity,GO:0016847~1-aminocyclopropane-1-carboxylate synthase activity,GO:0030170~pyridoxal phosphate binding,^IPR004838:NHTrfase_class1_PyrdxlP-BS,IPR004839:Aminotransferase_I/II,IPR015421:PyrdxlP-dep_Trfase_major,IPR015422:…
genref.cds_NCBI	N0.HOG0039756	rna-XM_047414382.1	XM_047414382	1:2936382	1	2936382	1-aminocyclopropane-1-carboxylate synthase 6(LOC107864513)^Capsicum annuum^GO:0006520~amino acid metabolic process,GO:0009058~biosynthetic process,^^GO:0008483~transaminase activity,GO:0016847~1-aminocyclopropane-1-carboxylate synthase activity,GO:0030170~pyridoxal phosphate binding,^IPR004838:NHTrfase_class1_PyrdxlP-BS,IPR004839:Aminotransferase_I/II,IPR015421:PyrdxlP-dep_Trfase_major,IPR015422:…			XM_047414382	1-aminocyclopropane-1-carboxylate synthase 6(LOC107864513)^Capsicum annuum^GO:0006520~amino acid metabolic process,GO:0009058~biosynthetic process,^^GO:0008483~transaminase activity,GO:0016847~1-aminocyclopropane-1-carboxylate synthase activity,GO:0030170~pyridoxal phosphate binding,^IPR004838:NHTrfase_class1_PyrdxlP-BS,IPR004839:Aminotransferase_I/II,IPR015421:PyrdxlP-dep_Trfase_major,IPR015422:…
NCBIsequence	N0.HOG0021932	lcl|XM_016685685	XM_016685685	9:216316508	9	216316508	1-aminocyclopropane-1-carboxylate synthase 7(LOC107841837)^Capsicum annuum^GO:0006520~amino acid metabolic process,GO:0009058~biosynthetic process,^^GO:0008483~transaminase activity,GO:0030170~pyridoxal phosphate binding,^^cann00270:Cysteine and methionine metabolism,cann01100:Metabolic pathways,cann01110:Biosynthesis of secondary metabolites,^^^^^^^^^^			XM_016685685	1-aminocyclopropane-1-carboxylate synthase 7(LOC107841837)^Capsicum annuum^GO:0006520~amino acid metabolic process,GO:0009058~biosynthetic process,^^GO:0008483~transaminase activity,GO:0030170~pyridoxal phosphate binding,^^cann00270:Cysteine and methionine metabolism,cann01100:Metabolic pathways,cann01110:Biosynthesis of secondary metabolites,^^^^^^^^^^
genref.cds_NCBI	N0.HOG0021932	rna-XM_016685685.2	XM_016685685	9:216316508	9	216316508	1-aminocyclopropane-1-carboxylate synthase 7(LOC107841837)^Capsicum annuum^GO:0006520~amino acid metabolic process,GO:0009058~biosynthetic process,^^GO:0008483~transaminase activity,GO:0030170~pyridoxal phosphate binding,^^cann00270:Cysteine and methionine metabolism,cann01100:Metabolic pathways,cann01110:Biosynthesis of secondary metabolites,^^^^^^^^^^			XM_016685685	1-aminocyclopropane-1-carboxylate synthase 7(LOC107841837)^Capsicum annuum^GO:0006520~amino acid metabolic process,GO:0009058~biosynthetic process,^^GO:0008483~transaminase activity,GO:0030170~pyridoxal phosphate binding,^^cann00270:Cysteine and methionine metabolism,cann01100:Metabolic pathways,cann01110:Biosynthesis of secondary metabolites,^^^^^^^^^^
Zhangshugang	N0.HOG0021932	Caz09g03000	Caz09g03000	9:6453337	9	6453337				XM_016685685	1-aminocyclopropane-1-carboxylate synthase 7(LOC107841837)^Capsicum annuum^GO:0006520~amino acid metabolic process,GO:0009058~biosynthetic process,^^GO:0008483~transaminase activity,GO:0030170~pyridoxal phosphate binding,^^cann00270:Cysteine and methionine metabolism,cann01100:Metabolic pathways,cann01110:Biosynthesis of secondary metabolites,^^^^^^^^^^
Pepper	N0.HOG0021932	CA09g16680	CA09g16680							XM_016685685	1-aminocyclopropane-1-carboxylate synthase 7(LOC107841837)^Capsicum annuum^GO:0006520~amino acid metabolic process,GO:0009058~biosynthetic process,^^GO:0008483~transaminase activity,GO:0030170~pyridoxal phosphate binding,^^cann00270:Cysteine and methionine metabolism,cann01100:Metabolic pathways,cann01110:Biosynthesis of secondary metabolites,^^^^^^^^^^
CaZunla1	N0.HOG0021932	Capana09g000213	Capana09g000213							XM_016685685	1-aminocyclopropane-1-carboxylate synthase 7(LOC107841837)^Capsicum annuum^GO:0006520~amino acid metabolic process,GO:0009058~biosynthetic process,^^GO:0008483~transaminase activity,GO:0030170~pyridoxal phosphate binding,^^cann00270:Cysteine and methionine metabolism,cann01100:Metabolic pathways,cann01110:Biosynthesis of secondary metabolites,^^^^^^^^^^
annuum	N0.HOG0021932	CaT2T09g00325	CaT2T09g00325							XM_016685685	1-aminocyclopropane-1-carboxylate synthase 7(LOC107841837)^Capsicum annuum^GO:0006520~amino acid metabolic process,GO:0009058~biosynthetic process,^^GO:0008483~transaminase activity,GO:0030170~pyridoxal phosphate binding,^^cann00270:Cysteine and methionine metabolism,cann01100:Metabolic pathways,cann01110:Biosynthesis of secondary metabolites,^^^^^^^^^^
NCBIsequence	N0.HOG0006803	lcl|XM_016710917	XM_016710917	1:2948707	1	2948707	1-aminocyclopropane-1-carboxylate synthase(LOC107864521)^Capsicum annuum^GO:0006520~amino acid metabolic process,GO:0009058~biosynthetic process,^^GO:0008483~transaminase activity,GO:0016847~1-aminocyclopropane-1-carboxylate synthase activity,GO:0030170~pyridoxal phosphate binding,^IPR004838:NHTrfase_class1_PyrdxlP-BS,IPR004839:Aminotransferase_I/II,IPR015421:PyrdxlP-dep_Trfase_major,IPR015422:Py…			XM_016710917	1-aminocyclopropane-1-carboxylate synthase(LOC107864521)^Capsicum annuum^GO:0006520~amino acid metabolic process,GO:0009058~biosynthetic process,^^GO:0008483~transaminase activity,GO:0016847~1-aminocyclopropane-1-carboxylate synthase activity,GO:0030170~pyridoxal phosphate binding,^IPR004838:NHTrfase_class1_PyrdxlP-BS,IPR004839:Aminotransferase_I/II,IPR015421:PyrdxlP-dep_Trfase_major,IPR015422:Py…
genref.cds_NCBI	N0.HOG0006803	rna-XM_016710917.2	XM_016710917	1:2948707	1	2948707	1-aminocyclopropane-1-carboxylate synthase(LOC107864521)^Capsicum annuum^GO:0006520~amino acid metabolic process,GO:0009058~biosynthetic process,^^GO:0008483~transaminase activity,GO:0016847~1-aminocyclopropane-1-carboxylate synthase activity,GO:0030170~pyridoxal phosphate binding,^IPR004838:NHTrfase_class1_PyrdxlP-BS,IPR004839:Aminotransferase_I/II,IPR015421:PyrdxlP-dep_Trfase_major,IPR015422:Py…			XM_016710917	1-aminocyclopropane-1-carboxylate synthase(LOC107864521)^Capsicum annuum^GO:0006520~amino acid metabolic process,GO:0009058~biosynthetic process,^^GO:0008483~transaminase activity,GO:0016847~1-aminocyclopropane-1-carboxylate synthase activity,GO:0030170~pyridoxal phosphate binding,^IPR004838:NHTrfase_class1_PyrdxlP-BS,IPR004839:Aminotransferase_I/II,IPR015421:PyrdxlP-dep_Trfase_major,IPR015422:Py…
Zhangshugang	N0.HOG0006803	Caz01g02370	Caz01g02370	1:3850525	1	3850525				XM_016710917	1-aminocyclopropane-1-carboxylate synthase(LOC107864521)^Capsicum annuum^GO:0006520~amino acid metabolic process,GO:0009058~biosynthetic process,^^GO:0008483~transaminase activity,GO:0016847~1-aminocyclopropane-1-carboxylate synthase activity,GO:0030170~pyridoxal phosphate binding,^IPR004838:NHTrfase_class1_PyrdxlP-BS,IPR004839:Aminotransferase_I/II,IPR015421:PyrdxlP-dep_Trfase_major,IPR015422:Py…
Pepper	N0.HOG0006803	CA01g02050	CA01g02050							XM_016710917	1-aminocyclopropane-1-carboxylate synthase(LOC107864521)^Capsicum annuum^GO:0006520~amino acid metabolic process,GO:0009058~biosynthetic process,^^GO:0008483~transaminase activity,GO:0016847~1-aminocyclopropane-1-carboxylate synthase activity,GO:0030170~pyridoxal phosphate binding,^IPR004838:NHTrfase_class1_PyrdxlP-BS,IPR004839:Aminotransferase_I/II,IPR015421:PyrdxlP-dep_Trfase_major,IPR015422:Py…
CaZunla1	N0.HOG0006803	Capana01g000176	Capana01g000176							XM_016710917	1-aminocyclopropane-1-carboxylate synthase(LOC107864521)^Capsicum annuum^GO:0006520~amino acid metabolic process,GO:0009058~biosynthetic process,^^GO:0008483~transaminase activity,GO:0016847~1-aminocyclopropane-1-carboxylate synthase activity,GO:0030170~pyridoxal phosphate binding,^IPR004838:NHTrfase_class1_PyrdxlP-BS,IPR004839:Aminotransferase_I/II,IPR015421:PyrdxlP-dep_Trfase_major,IPR015422:Py…
annuum	N0.HOG0006803	CaT2T01g00273	CaT2T01g00273							XM_016710917	1-aminocyclopropane-1-carboxylate synthase(LOC107864521)^Capsicum annuum^GO:0006520~amino acid metabolic process,GO:0009058~biosynthetic process,^^GO:0008483~transaminase activity,GO:0016847~1-aminocyclopropane-1-carboxylate synthase activity,GO:0030170~pyridoxal phosphate binding,^IPR004838:NHTrfase_class1_PyrdxlP-BS,IPR004839:Aminotransferase_I/II,IPR015421:PyrdxlP-dep_Trfase_major,IPR015422:Py…
NCBIsequence	N0.HOG0022992	lcl|XM_016693244	XM_016693244	11:232302263	11	232302263	1-Cys peroxiredoxin(LOC107848474)^Capsicum annuum^GO:0045454~cell redox homeostasis,GO:0098869~cellular oxidant detoxification,^GO:0005739~mitochondrion,GO:0005829~cytosol,^GO:0051920~peroxiredoxin activity,GO:0140824~thioredoxin-dependent peroxiredoxin activity,^IPR000866:AhpC/TSA,IPR013766:Thioredoxin_domain,IPR019479:Peroxiredoxin_C,IPR024706:Peroxiredoxin_AhpC-typ,IPR036249:Thioredoxin-like_s…			XM_016693244	1-Cys peroxiredoxin(LOC107848474)^Capsicum annuum^GO:0045454~cell redox homeostasis,GO:0098869~cellular oxidant detoxification,^GO:0005739~mitochondrion,GO:0005829~cytosol,^GO:0051920~peroxiredoxin activity,GO:0140824~thioredoxin-dependent peroxiredoxin activity,^IPR000866:AhpC/TSA,IPR013766:Thioredoxin_domain,IPR019479:Peroxiredoxin_C,IPR024706:Peroxiredoxin_AhpC-typ,IPR036249:Thioredoxin-like_s…
genref.cds_NCBI	N0.HOG0022992	rna-XM_016693244.2	XM_016693244	11:232302263	11	232302263	1-Cys peroxiredoxin(LOC107848474)^Capsicum annuum^GO:0045454~cell redox homeostasis,GO:0098869~cellular oxidant detoxification,^GO:0005739~mitochondrion,GO:0005829~cytosol,^GO:0051920~peroxiredoxin activity,GO:0140824~thioredoxin-dependent peroxiredoxin activity,^IPR000866:AhpC/TSA,IPR013766:Thioredoxin_domain,IPR019479:Peroxiredoxin_C,IPR024706:Peroxiredoxin_AhpC-typ,IPR036249:Thioredoxin-like_s…			XM_016693244	1-Cys peroxiredoxin(LOC107848474)^Capsicum annuum^GO:0045454~cell redox homeostasis,GO:0098869~cellular oxidant detoxification,^GO:0005739~mitochondrion,GO:0005829~cytosol,^GO:0051920~peroxiredoxin activity,GO:0140824~thioredoxin-dependent peroxiredoxin activity,^IPR000866:AhpC/TSA,IPR013766:Thioredoxin_domain,IPR019479:Peroxiredoxin_C,IPR024706:Peroxiredoxin_AhpC-typ,IPR036249:Thioredoxin-like_s…
Zhangshugang	N0.HOG0022992	Caz11g01870	Caz11g01870	11:4151918	11	4151918				XM_016693244	1-Cys peroxiredoxin(LOC107848474)^Capsicum annuum^GO:0045454~cell redox homeostasis,GO:0098869~cellular oxidant detoxification,^GO:0005739~mitochondrion,GO:0005829~cytosol,^GO:0051920~peroxiredoxin activity,GO:0140824~thioredoxin-dependent peroxiredoxin activity,^IPR000866:AhpC/TSA,IPR013766:Thioredoxin_domain,IPR019479:Peroxiredoxin_C,IPR024706:Peroxiredoxin_AhpC-typ,IPR036249:Thioredoxin-like_s…
Pepper	N0.HOG0022992	CA11g18220	CA11g18220							XM_016693244	1-Cys peroxiredoxin(LOC107848474)^Capsicum annuum^GO:0045454~cell redox homeostasis,GO:0098869~cellular oxidant detoxification,^GO:0005739~mitochondrion,GO:0005829~cytosol,^GO:0051920~peroxiredoxin activity,GO:0140824~thioredoxin-dependent peroxiredoxin activity,^IPR000866:AhpC/TSA,IPR013766:Thioredoxin_domain,IPR019479:Peroxiredoxin_C,IPR024706:Peroxiredoxin_AhpC-typ,IPR036249:Thioredoxin-like_s…
CaZunla1	N0.HOG0022992	Capana11g000163	Capana11g000163							XM_016693244	1-Cys peroxiredoxin(LOC107848474)^Capsicum annuum^GO:0045454~cell redox homeostasis,GO:0098869~cellular oxidant detoxification,^GO:0005739~mitochondrion,GO:0005829~cytosol,^GO:0051920~peroxiredoxin activity,GO:0140824~thioredoxin-dependent peroxiredoxin activity,^IPR000866:AhpC/TSA,IPR013766:Thioredoxin_domain,IPR019479:Peroxiredoxin_C,IPR024706:Peroxiredoxin_AhpC-typ,IPR036249:Thioredoxin-like_s…
annuum	N0.HOG0022992	CaT2T11g00198	CaT2T11g00198							XM_016693244	1-Cys peroxiredoxin(LOC107848474)^Capsicum annuum^GO:0045454~cell redox homeostasis,GO:0098869~cellular oxidant detoxification,^GO:0005739~mitochondrion,GO:0005829~cytosol,^GO:0051920~peroxiredoxin activity,GO:0140824~thioredoxin-dependent peroxiredoxin activity,^IPR000866:AhpC/TSA,IPR013766:Thioredoxin_domain,IPR019479:Peroxiredoxin_C,IPR024706:Peroxiredoxin_AhpC-typ,IPR036249:Thioredoxin-like_s…
NCBIsequence	N0.HOG0010156	lcl|XM_016707957	XM_016707957	3:250635291	3	250635291	1-deoxy-D-xylulose 5-phosphate reductoisomerase, chloroplastic(LOC107862389)^Capsicum annuum^GO:0008299~isoprenoid biosynthetic process,GO:0051484~isopentenyl diphosphate biosynthetic process, methylerythritol 4-phosphate pathway involved in terpenoid biosynthetic process,^^GO:0005515~protein binding,GO:0030145~manganese ion binding,GO:0030604~1-deoxy-D-xylulose-5-phosphate reductoisomerase activ…			XM_016707958	1-deoxy-D-xylulose 5-phosphate reductoisomerase, chloroplastic(LOC107862389)^Capsicum annuum^GO:0008299~isoprenoid biosynthetic process,GO:0051484~isopentenyl diphosphate biosynthetic process, methylerythritol 4-phosphate pathway involved in terpenoid biosynthetic process,^^GO:0005515~protein binding,GO:0030145~manganese ion binding,GO:0030604~1-deoxy-D-xylulose-5-phosphate reductoisomerase activ…
genref.cds_NCBI	N0.HOG0010156	rna-XM_016707957.2	XM_016707957	3:250635291	3	250635291	1-deoxy-D-xylulose 5-phosphate reductoisomerase, chloroplastic(LOC107862389)^Capsicum annuum^GO:0008299~isoprenoid biosynthetic process,GO:0051484~isopentenyl diphosphate biosynthetic process, methylerythritol 4-phosphate pathway involved in terpenoid biosynthetic process,^^GO:0005515~protein binding,GO:0030145~manganese ion binding,GO:0030604~1-deoxy-D-xylulose-5-phosphate reductoisomerase activ…			XM_016707958	1-deoxy-D-xylulose 5-phosphate reductoisomerase, chloroplastic(LOC107862389)^Capsicum annuum^GO:0008299~isoprenoid biosynthetic process,GO:0051484~isopentenyl diphosphate biosynthetic process, methylerythritol 4-phosphate pathway involved in terpenoid biosynthetic process,^^GO:0005515~protein binding,GO:0030145~manganese ion binding,GO:0030604~1-deoxy-D-xylulose-5-phosphate reductoisomerase activ…
NCBIsequence	N0.HOG0010156	lcl|XM_016707958	XM_016707958	3:250635291	3	250635291	1-deoxy-D-xylulose 5-phosphate reductoisomerase, chloroplastic(LOC107862389)^Capsicum annuum^GO:0008299~isoprenoid biosynthetic process,GO:0051484~isopentenyl diphosphate biosynthetic process, methylerythritol 4-phosphate pathway involved in terpenoid biosynthetic process,^^GO:0005515~protein binding,GO:0030145~manganese ion binding,GO:0030604~1-deoxy-D-xylulose-5-phosphate reductoisomerase activ…			XM_016707958	1-deoxy-D-xylulose 5-phosphate reductoisomerase, chloroplastic(LOC107862389)^Capsicum annuum^GO:0008299~isoprenoid biosynthetic process,GO:0051484~isopentenyl diphosphate biosynthetic process, methylerythritol 4-phosphate pathway involved in terpenoid biosynthetic process,^^GO:0005515~protein binding,GO:0030145~manganese ion binding,GO:0030604~1-deoxy-D-xylulose-5-phosphate reductoisomerase activ…
genref.cds_NCBI	N0.HOG0010156	rna-XM_016707958.2	XM_016707958	3:250635291	3	250635291	1-deoxy-D-xylulose 5-phosphate reductoisomerase, chloroplastic(LOC107862389)^Capsicum annuum^GO:0008299~isoprenoid biosynthetic process,GO:0051484~isopentenyl diphosphate biosynthetic process, methylerythritol 4-phosphate pathway involved in terpenoid biosynthetic process,^^GO:0005515~protein binding,GO:0030145~manganese ion binding,GO:0030604~1-deoxy-D-xylulose-5-phosphate reductoisomerase activ…			XM_016707958	1-deoxy-D-xylulose 5-phosphate reductoisomerase, chloroplastic(LOC107862389)^Capsicum annuum^GO:0008299~isoprenoid biosynthetic process,GO:0051484~isopentenyl diphosphate biosynthetic process, methylerythritol 4-phosphate pathway involved in terpenoid biosynthetic process,^^GO:0005515~protein binding,GO:0030145~manganese ion binding,GO:0030604~1-deoxy-D-xylulose-5-phosphate reductoisomerase activ…
Zhangshugang	N0.HOG0010156	Caz03g08920	Caz03g08920	3:16854454	3	16854454				XM_016707958	1-deoxy-D-xylulose 5-phosphate reductoisomerase, chloroplastic(LOC107862389)^Capsicum annuum^GO:0008299~isoprenoid biosynthetic process,GO:0051484~isopentenyl diphosphate biosynthetic process, methylerythritol 4-phosphate pathway involved in terpenoid biosynthetic process,^^GO:0005515~protein binding,GO:0030145~manganese ion binding,GO:0030604~1-deoxy-D-xylulose-5-phosphate reductoisomerase activ…
Pepper	N0.HOG0010156	CA03g28450	CA03g28450							XM_016707958	1-deoxy-D-xylulose 5-phosphate reductoisomerase, chloroplastic(LOC107862389)^Capsicum annuum^GO:0008299~isoprenoid biosynthetic process,GO:0051484~isopentenyl diphosphate biosynthetic process, methylerythritol 4-phosphate pathway involved in terpenoid biosynthetic process,^^GO:0005515~protein binding,GO:0030145~manganese ion binding,GO:0030604~1-deoxy-D-xylulose-5-phosphate reductoisomerase activ…
CaZunla1	N0.HOG0010156	Capana03g000964	Capana03g000964							XM_016707958	1-deoxy-D-xylulose 5-phosphate reductoisomerase, chloroplastic(LOC107862389)^Capsicum annuum^GO:0008299~isoprenoid biosynthetic process,GO:0051484~isopentenyl diphosphate biosynthetic process, methylerythritol 4-phosphate pathway involved in terpenoid biosynthetic process,^^GO:0005515~protein binding,GO:0030145~manganese ion binding,GO:0030604~1-deoxy-D-xylulose-5-phosphate reductoisomerase activ…
annuum	N0.HOG0010156	CaT2T03g00981	CaT2T03g00981							XM_016707958	1-deoxy-D-xylulose 5-phosphate reductoisomerase, chloroplastic(LOC107862389)^Capsicum annuum^GO:0008299~isoprenoid biosynthetic process,GO:0051484~isopentenyl diphosphate biosynthetic process, methylerythritol 4-phosphate pathway involved in terpenoid biosynthetic process,^^GO:0005515~protein binding,GO:0030145~manganese ion binding,GO:0030604~1-deoxy-D-xylulose-5-phosphate reductoisomerase activ…
NCBIsequence	N0.HOG0005558	lcl|XM_047404670	XM_047404670				1-phosphatidylinositol phosphodiesterase(LOC107840539)^Capsicum annuum^GO:0006629~lipid metabolic process,^^GO:0008081~phosphoric diester hydrolase activity,^^^^^^^^^^^^			XM_047404670	1-phosphatidylinositol phosphodiesterase(LOC107840539)^Capsicum annuum^GO:0006629~lipid metabolic process,^^GO:0008081~phosphoric diester hydrolase activity,^^^^^^^^^^^^
genref.cds_NCBI	N0.HOG0005558	rna-XM_047404670.1	XM_047404670				1-phosphatidylinositol phosphodiesterase(LOC107840539)^Capsicum annuum^GO:0006629~lipid metabolic process,^^GO:0008081~phosphoric diester hydrolase activity,^^^^^^^^^^^^			XM_047404670	1-phosphatidylinositol phosphodiesterase(LOC107840539)^Capsicum annuum^GO:0006629~lipid metabolic process,^^GO:0008081~phosphoric diester hydrolase activity,^^^^^^^^^^^^
Zhangshugang	N0.HOG0005558	Caz08g25120	Caz08g25120	8:171568919	8	171568919				XM_047404670	1-phosphatidylinositol phosphodiesterase(LOC107840539)^Capsicum annuum^GO:0006629~lipid metabolic process,^^GO:0008081~phosphoric diester hydrolase activity,^^^^^^^^^^^^
CaZunla1	N0.HOG0005558	Capana08g002694	Capana08g002694							XM_047404670	1-phosphatidylinositol phosphodiesterase(LOC107840539)^Capsicum annuum^GO:0006629~lipid metabolic process,^^GO:0008081~phosphoric diester hydrolase activity,^^^^^^^^^^^^
annuum	N0.HOG0005558	CaT2T08g03146	CaT2T08g03146							XM_047404670	1-phosphatidylinositol phosphodiesterase(LOC107840539)^Capsicum annuum^GO:0006629~lipid metabolic process,^^GO:0008081~phosphoric diester hydrolase activity,^^^^^^^^^^^^
NCBIsequence	N0.HOG0007134	lcl|XM_016706943	XM_016706943	3:269979704	3	269979704	1-phosphatidylinositol-3-phosphate 5-kinase FAB1B(LOC107861644)^Capsicum annuum^GO:0046854~phosphatidylinositol phosphate biosynthetic process,^GO:0010008~endosome membrane,^GO:0000285~1-phosphatidylinositol-3-phosphate 5-kinase activity,GO:0005524~ATP binding,GO:0046872~metal ion binding,^^cann00562:Inositol phosphate metabolism,cann01100:Metabolic pathways,cann04070:Phosphatidylinositol signali…			XM_016706945	1-phosphatidylinositol-3-phosphate 5-kinase FAB1B(LOC107861644)^Capsicum annuum^GO:0046854~phosphatidylinositol phosphate biosynthetic process,^GO:0010008~endosome membrane,^GO:0000285~1-phosphatidylinositol-3-phosphate 5-kinase activity,GO:0005524~ATP binding,GO:0046872~metal ion binding,^^cann00562:Inositol phosphate metabolism,cann01100:Metabolic pathways,cann04070:Phosphatidylinositol signali…
genref.cds_NCBI	N0.HOG0007134	rna-XM_016706943.2	XM_016706943	3:269979704	3	269979704	1-phosphatidylinositol-3-phosphate 5-kinase FAB1B(LOC107861644)^Capsicum annuum^GO:0046854~phosphatidylinositol phosphate biosynthetic process,^GO:0010008~endosome membrane,^GO:0000285~1-phosphatidylinositol-3-phosphate 5-kinase activity,GO:0005524~ATP binding,GO:0046872~metal ion binding,^^cann00562:Inositol phosphate metabolism,cann01100:Metabolic pathways,cann04070:Phosphatidylinositol signali…			XM_016706945	1-phosphatidylinositol-3-phosphate 5-kinase FAB1B(LOC107861644)^Capsicum annuum^GO:0046854~phosphatidylinositol phosphate biosynthetic process,^GO:0010008~endosome membrane,^GO:0000285~1-phosphatidylinositol-3-phosphate 5-kinase activity,GO:0005524~ATP binding,GO:0046872~metal ion binding,^^cann00562:Inositol phosphate metabolism,cann01100:Metabolic pathways,cann04070:Phosphatidylinositol signali…
NCBIsequence	N0.HOG0007134	lcl|XM_016706944	XM_016706944	3:269979704	3	269979704	1-phosphatidylinositol-3-phosphate 5-kinase FAB1B(LOC107861644)^Capsicum annuum^GO:0046854~phosphatidylinositol phosphate biosynthetic process,^GO:0010008~endosome membrane,^GO:0000285~1-phosphatidylinositol-3-phosphate 5-kinase activity,GO:0005524~ATP binding,GO:0046872~metal ion binding,^^cann00562:Inositol phosphate metabolism,cann01100:Metabolic pathways,cann04070:Phosphatidylinositol signali…			XM_016706945	1-phosphatidylinositol-3-phosphate 5-kinase FAB1B(LOC107861644)^Capsicum annuum^GO:0046854~phosphatidylinositol phosphate biosynthetic process,^GO:0010008~endosome membrane,^GO:0000285~1-phosphatidylinositol-3-phosphate 5-kinase activity,GO:0005524~ATP binding,GO:0046872~metal ion binding,^^cann00562:Inositol phosphate metabolism,cann01100:Metabolic pathways,cann04070:Phosphatidylinositol signali…
genref.cds_NCBI	N0.HOG0007134	rna-XM_016706944.2	XM_016706944	3:269979704	3	269979704	1-phosphatidylinositol-3-phosphate 5-kinase FAB1B(LOC107861644)^Capsicum annuum^GO:0046854~phosphatidylinositol phosphate biosynthetic process,^GO:0010008~endosome membrane,^GO:0000285~1-phosphatidylinositol-3-phosphate 5-kinase activity,GO:0005524~ATP binding,GO:0046872~metal ion binding,^^cann00562:Inositol phosphate metabolism,cann01100:Metabolic pathways,cann04070:Phosphatidylinositol signali…			XM_016706945	1-phosphatidylinositol-3-phosphate 5-kinase FAB1B(LOC107861644)^Capsicum annuum^GO:0046854~phosphatidylinositol phosphate biosynthetic process,^GO:0010008~endosome membrane,^GO:0000285~1-phosphatidylinositol-3-phosphate 5-kinase activity,GO:0005524~ATP binding,GO:0046872~metal ion binding,^^cann00562:Inositol phosphate metabolism,cann01100:Metabolic pathways,cann04070:Phosphatidylinositol signali…
NCBIsequence	N0.HOG0007134	lcl|XM_016706945	XM_016706945	3:269979704	3	269979704	1-phosphatidylinositol-3-phosphate 5-kinase FAB1B(LOC107861644)^Capsicum annuum^GO:0046854~phosphatidylinositol phosphate biosynthetic process,^GO:0010008~endosome membrane,^GO:0000285~1-phosphatidylinositol-3-phosphate 5-kinase activity,GO:0005524~ATP binding,GO:0046872~metal ion binding,^^cann00562:Inositol phosphate metabolism,cann01100:Metabolic pathways,cann04070:Phosphatidylinositol signali…			XM_016706945	1-phosphatidylinositol-3-phosphate 5-kinase FAB1B(LOC107861644)^Capsicum annuum^GO:0046854~phosphatidylinositol phosphate biosynthetic process,^GO:0010008~endosome membrane,^GO:0000285~1-phosphatidylinositol-3-phosphate 5-kinase activity,GO:0005524~ATP binding,GO:0046872~metal ion binding,^^cann00562:Inositol phosphate metabolism,cann01100:Metabolic pathways,cann04070:Phosphatidylinositol signali…
genref.cds_NCBI	N0.HOG0007134	rna-XM_016706945.2	XM_016706945	3:269979704	3	269979704	1-phosphatidylinositol-3-phosphate 5-kinase FAB1B(LOC107861644)^Capsicum annuum^GO:0046854~phosphatidylinositol phosphate biosynthetic process,^GO:0010008~endosome membrane,^GO:0000285~1-phosphatidylinositol-3-phosphate 5-kinase activity,GO:0005524~ATP binding,GO:0046872~metal ion binding,^^cann00562:Inositol phosphate metabolism,cann01100:Metabolic pathways,cann04070:Phosphatidylinositol signali…			XM_016706945	1-phosphatidylinositol-3-phosphate 5-kinase FAB1B(LOC107861644)^Capsicum annuum^GO:0046854~phosphatidylinositol phosphate biosynthetic process,^GO:0010008~endosome membrane,^GO:0000285~1-phosphatidylinositol-3-phosphate 5-kinase activity,GO:0005524~ATP binding,GO:0046872~metal ion binding,^^cann00562:Inositol phosphate metabolism,cann01100:Metabolic pathways,cann04070:Phosphatidylinositol signali…
Zhangshugang	N0.HOG0007134	Caz03g00560	Caz03g00560	3:1058870	3	1058870				XM_016706945	1-phosphatidylinositol-3-phosphate 5-kinase FAB1B(LOC107861644)^Capsicum annuum^GO:0046854~phosphatidylinositol phosphate biosynthetic process,^GO:0010008~endosome membrane,^GO:0000285~1-phosphatidylinositol-3-phosphate 5-kinase activity,GO:0005524~ATP binding,GO:0046872~metal ion binding,^^cann00562:Inositol phosphate metabolism,cann01100:Metabolic pathways,cann04070:Phosphatidylinositol signali…
Pepper	N0.HOG0007134	CA03g37030	CA03g37030							XM_016706945	1-phosphatidylinositol-3-phosphate 5-kinase FAB1B(LOC107861644)^Capsicum annuum^GO:0046854~phosphatidylinositol phosphate biosynthetic process,^GO:0010008~endosome membrane,^GO:0000285~1-phosphatidylinositol-3-phosphate 5-kinase activity,GO:0005524~ATP binding,GO:0046872~metal ion binding,^^cann00562:Inositol phosphate metabolism,cann01100:Metabolic pathways,cann04070:Phosphatidylinositol signali…
CaZunla1	N0.HOG0007134	Capana03g000074	Capana03g000074							XM_016706945	1-phosphatidylinositol-3-phosphate 5-kinase FAB1B(LOC107861644)^Capsicum annuum^GO:0046854~phosphatidylinositol phosphate biosynthetic process,^GO:0010008~endosome membrane,^GO:0000285~1-phosphatidylinositol-3-phosphate 5-kinase activity,GO:0005524~ATP binding,GO:0046872~metal ion binding,^^cann00562:Inositol phosphate metabolism,cann01100:Metabolic pathways,cann04070:Phosphatidylinositol signali…
annuum	N0.HOG0007134	CaT2T03g00057	CaT2T03g00057							XM_016706945	1-phosphatidylinositol-3-phosphate 5-kinase FAB1B(LOC107861644)^Capsicum annuum^GO:0046854~phosphatidylinositol phosphate biosynthetic process,^GO:0010008~endosome membrane,^GO:0000285~1-phosphatidylinositol-3-phosphate 5-kinase activity,GO:0005524~ATP binding,GO:0046872~metal ion binding,^^cann00562:Inositol phosphate metabolism,cann01100:Metabolic pathways,cann04070:Phosphatidylinositol signali…
NCBIsequence	N0.HOG0010758	lcl|XM_047400946	XM_047400946	12:198496127	12	198496127	1-phosphatidylinositol-3-phosphate 5-kinase FAB1B(LOC107870845)^Capsicum annuum^GO:0046854~phosphatidylinositol phosphate biosynthetic process,^GO:0010008~endosome membrane,^GO:0000285~1-phosphatidylinositol-3-phosphate 5-kinase activity,GO:0005524~ATP binding,GO:0046872~metal ion binding,^^cann00562:Inositol phosphate metabolism,cann01100:Metabolic pathways,cann04070:Phosphatidylinositol signali…			XM_047400947	1-phosphatidylinositol-3-phosphate 5-kinase FAB1B(LOC107870845)^Capsicum annuum^GO:0046854~phosphatidylinositol phosphate biosynthetic process,^GO:0010008~endosome membrane,^GO:0000285~1-phosphatidylinositol-3-phosphate 5-kinase activity,GO:0005524~ATP binding,GO:0046872~metal ion binding,^^cann00562:Inositol phosphate metabolism,cann01100:Metabolic pathways,cann04070:Phosphatidylinositol signali…
genref.cds_NCBI	N0.HOG0010758	rna-XM_047400946.1	XM_047400946	12:198496127	12	198496127	1-phosphatidylinositol-3-phosphate 5-kinase FAB1B(LOC107870845)^Capsicum annuum^GO:0046854~phosphatidylinositol phosphate biosynthetic process,^GO:0010008~endosome membrane,^GO:0000285~1-phosphatidylinositol-3-phosphate 5-kinase activity,GO:0005524~ATP binding,GO:0046872~metal ion binding,^^cann00562:Inositol phosphate metabolism,cann01100:Metabolic pathways,cann04070:Phosphatidylinositol signali…			XM_047400947	1-phosphatidylinositol-3-phosphate 5-kinase FAB1B(LOC107870845)^Capsicum annuum^GO:0046854~phosphatidylinositol phosphate biosynthetic process,^GO:0010008~endosome membrane,^GO:0000285~1-phosphatidylinositol-3-phosphate 5-kinase activity,GO:0005524~ATP binding,GO:0046872~metal ion binding,^^cann00562:Inositol phosphate metabolism,cann01100:Metabolic pathways,cann04070:Phosphatidylinositol signali…
genref.cds_NCBI	N0.HOG0010758	rna-XM_047400947.1	XM_047400947	12:198496127	12	198496127	1-phosphatidylinositol-3-phosphate 5-kinase FAB1B(LOC107870845)^Capsicum annuum^GO:0046854~phosphatidylinositol phosphate biosynthetic process,^GO:0010008~endosome membrane,^GO:0000285~1-phosphatidylinositol-3-phosphate 5-kinase activity,GO:0005524~ATP binding,GO:0046872~metal ion binding,^^cann00562:Inositol phosphate metabolism,cann01100:Metabolic pathways,cann04070:Phosphatidylinositol signali…			XM_047400947	1-phosphatidylinositol-3-phosphate 5-kinase FAB1B(LOC107870845)^Capsicum annuum^GO:0046854~phosphatidylinositol phosphate biosynthetic process,^GO:0010008~endosome membrane,^GO:0000285~1-phosphatidylinositol-3-phosphate 5-kinase activity,GO:0005524~ATP binding,GO:0046872~metal ion binding,^^cann00562:Inositol phosphate metabolism,cann01100:Metabolic pathways,cann04070:Phosphatidylinositol signali…
NCBIsequence	N0.HOG0010758	lcl|XM_047400947	XM_047400947	12:198496127	12	198496127	1-phosphatidylinositol-3-phosphate 5-kinase FAB1B(LOC107870845)^Capsicum annuum^GO:0046854~phosphatidylinositol phosphate biosynthetic process,^GO:0010008~endosome membrane,^GO:0000285~1-phosphatidylinositol-3-phosphate 5-kinase activity,GO:0005524~ATP binding,GO:0046872~metal ion binding,^^cann00562:Inositol phosphate metabolism,cann01100:Metabolic pathways,cann04070:Phosphatidylinositol signali…			XM_047400947	1-phosphatidylinositol-3-phosphate 5-kinase FAB1B(LOC107870845)^Capsicum annuum^GO:0046854~phosphatidylinositol phosphate biosynthetic process,^GO:0010008~endosome membrane,^GO:0000285~1-phosphatidylinositol-3-phosphate 5-kinase activity,GO:0005524~ATP binding,GO:0046872~metal ion binding,^^cann00562:Inositol phosphate metabolism,cann01100:Metabolic pathways,cann04070:Phosphatidylinositol signali…
Zhangshugang	N0.HOG0010758	Caz12g09840	Caz12g09840	12:43449484	12	43449484				XM_047400947	1-phosphatidylinositol-3-phosphate 5-kinase FAB1B(LOC107870845)^Capsicum annuum^GO:0046854~phosphatidylinositol phosphate biosynthetic process,^GO:0010008~endosome membrane,^GO:0000285~1-phosphatidylinositol-3-phosphate 5-kinase activity,GO:0005524~ATP binding,GO:0046872~metal ion binding,^^cann00562:Inositol phosphate metabolism,cann01100:Metabolic pathways,cann04070:Phosphatidylinositol signali…
Pepper	N0.HOG0010758	CA12g15030	CA12g15030							XM_047400947	1-phosphatidylinositol-3-phosphate 5-kinase FAB1B(LOC107870845)^Capsicum annuum^GO:0046854~phosphatidylinositol phosphate biosynthetic process,^GO:0010008~endosome membrane,^GO:0000285~1-phosphatidylinositol-3-phosphate 5-kinase activity,GO:0005524~ATP binding,GO:0046872~metal ion binding,^^cann00562:Inositol phosphate metabolism,cann01100:Metabolic pathways,cann04070:Phosphatidylinositol signali…
CaZunla1	N0.HOG0010758	Capana05g001465	Capana05g001465							XM_047400947	1-phosphatidylinositol-3-phosphate 5-kinase FAB1B(LOC107870845)^Capsicum annuum^GO:0046854~phosphatidylinositol phosphate biosynthetic process,^GO:0010008~endosome membrane,^GO:0000285~1-phosphatidylinositol-3-phosphate 5-kinase activity,GO:0005524~ATP binding,GO:0046872~metal ion binding,^^cann00562:Inositol phosphate metabolism,cann01100:Metabolic pathways,cann04070:Phosphatidylinositol signali…
annuum	N0.HOG0010758	CaT2T12g01262	CaT2T12g01262							XM_047400947	1-phosphatidylinositol-3-phosphate 5-kinase FAB1B(LOC107870845)^Capsicum annuum^GO:0046854~phosphatidylinositol phosphate biosynthetic process,^GO:0010008~endosome membrane,^GO:0000285~1-phosphatidylinositol-3-phosphate 5-kinase activity,GO:0005524~ATP binding,GO:0046872~metal ion binding,^^cann00562:Inositol phosphate metabolism,cann01100:Metabolic pathways,cann04070:Phosphatidylinositol signali…
NCBIsequence	N0.HOG0002230	lcl|XM_047393568	XM_047393568	7:66593852	7	66593852	1-phosphatidylinositol-3-phosphate 5-kinase FAB1B(LOC107876583)^Capsicum annuum^GO:0046854~phosphatidylinositol phosphate biosynthetic process,^GO:0010008~endosome membrane,^GO:0000285~1-phosphatidylinositol-3-phosphate 5-kinase activity,GO:0005524~ATP binding,GO:0046872~metal ion binding,^IPR000306:Znf_FYVE,IPR002423:Cpn60/GroEL/TCP-1,IPR002498:PInositol-4-P-4/5-kinase_core,IPR011011:Znf_FYVE_PH…			XM_047393570	1-phosphatidylinositol-3-phosphate 5-kinase FAB1B(LOC107876583)^Capsicum annuum^GO:0046854~phosphatidylinositol phosphate biosynthetic process,^GO:0010008~endosome membrane,^GO:0000285~1-phosphatidylinositol-3-phosphate 5-kinase activity,GO:0005524~ATP binding,GO:0046872~metal ion binding,^IPR000306:Znf_FYVE,IPR002423:Cpn60/GroEL/TCP-1,IPR002498:PInositol-4-P-4/5-kinase_core,IPR011011:Znf_FYVE_PH…
genref.cds_NCBI	N0.HOG0002230	rna-XM_047393568.1	XM_047393568	7:66593852	7	66593852	1-phosphatidylinositol-3-phosphate 5-kinase FAB1B(LOC107876583)^Capsicum annuum^GO:0046854~phosphatidylinositol phosphate biosynthetic process,^GO:0010008~endosome membrane,^GO:0000285~1-phosphatidylinositol-3-phosphate 5-kinase activity,GO:0005524~ATP binding,GO:0046872~metal ion binding,^IPR000306:Znf_FYVE,IPR002423:Cpn60/GroEL/TCP-1,IPR002498:PInositol-4-P-4/5-kinase_core,IPR011011:Znf_FYVE_PH…			XM_047393570	1-phosphatidylinositol-3-phosphate 5-kinase FAB1B(LOC107876583)^Capsicum annuum^GO:0046854~phosphatidylinositol phosphate biosynthetic process,^GO:0010008~endosome membrane,^GO:0000285~1-phosphatidylinositol-3-phosphate 5-kinase activity,GO:0005524~ATP binding,GO:0046872~metal ion binding,^IPR000306:Znf_FYVE,IPR002423:Cpn60/GroEL/TCP-1,IPR002498:PInositol-4-P-4/5-kinase_core,IPR011011:Znf_FYVE_PH…
NCBIsequence	N0.HOG0002230	lcl|XM_047393565	XM_047393565	7:66594639	7	66594639	1-phosphatidylinositol-3-phosphate 5-kinase FAB1B(LOC107876583)^Capsicum annuum^GO:0046854~phosphatidylinositol phosphate biosynthetic process,^GO:0010008~endosome membrane,^GO:0000285~1-phosphatidylinositol-3-phosphate 5-kinase activity,GO:0005524~ATP binding,GO:0046872~metal ion binding,^IPR000306:Znf_FYVE,IPR002423:Cpn60/GroEL/TCP-1,IPR002498:PInositol-4-P-4/5-kinase_core,IPR011011:Znf_FYVE_PH…			XM_047393570	1-phosphatidylinositol-3-phosphate 5-kinase FAB1B(LOC107876583)^Capsicum annuum^GO:0046854~phosphatidylinositol phosphate biosynthetic process,^GO:0010008~endosome membrane,^GO:0000285~1-phosphatidylinositol-3-phosphate 5-kinase activity,GO:0005524~ATP binding,GO:0046872~metal ion binding,^IPR000306:Znf_FYVE,IPR002423:Cpn60/GroEL/TCP-1,IPR002498:PInositol-4-P-4/5-kinase_core,IPR011011:Znf_FYVE_PH…
genref.cds_NCBI	N0.HOG0002230	rna-XM_047393565.1	XM_047393565	7:66594639	7	66594639	1-phosphatidylinositol-3-phosphate 5-kinase FAB1B(LOC107876583)^Capsicum annuum^GO:0046854~phosphatidylinositol phosphate biosynthetic process,^GO:0010008~endosome membrane,^GO:0000285~1-phosphatidylinositol-3-phosphate 5-kinase activity,GO:0005524~ATP binding,GO:0046872~metal ion binding,^IPR000306:Znf_FYVE,IPR002423:Cpn60/GroEL/TCP-1,IPR002498:PInositol-4-P-4/5-kinase_core,IPR011011:Znf_FYVE_PH…			XM_047393570	1-phosphatidylinositol-3-phosphate 5-kinase FAB1B(LOC107876583)^Capsicum annuum^GO:0046854~phosphatidylinositol phosphate biosynthetic process,^GO:0010008~endosome membrane,^GO:0000285~1-phosphatidylinositol-3-phosphate 5-kinase activity,GO:0005524~ATP binding,GO:0046872~metal ion binding,^IPR000306:Znf_FYVE,IPR002423:Cpn60/GroEL/TCP-1,IPR002498:PInositol-4-P-4/5-kinase_core,IPR011011:Znf_FYVE_PH…
NCBIsequence	N0.HOG0002230	lcl|XM_047393566	XM_047393566	7:66594639	7	66594639	1-phosphatidylinositol-3-phosphate 5-kinase FAB1B(LOC107876583)^Capsicum annuum^GO:0046854~phosphatidylinositol phosphate biosynthetic process,^GO:0010008~endosome membrane,^GO:0000285~1-phosphatidylinositol-3-phosphate 5-kinase activity,GO:0005524~ATP binding,GO:0046872~metal ion binding,^IPR000306:Znf_FYVE,IPR002423:Cpn60/GroEL/TCP-1,IPR002498:PInositol-4-P-4/5-kinase_core,IPR011011:Znf_FYVE_PH…			XM_047393570	1-phosphatidylinositol-3-phosphate 5-kinase FAB1B(LOC107876583)^Capsicum annuum^GO:0046854~phosphatidylinositol phosphate biosynthetic process,^GO:0010008~endosome membrane,^GO:0000285~1-phosphatidylinositol-3-phosphate 5-kinase activity,GO:0005524~ATP binding,GO:0046872~metal ion binding,^IPR000306:Znf_FYVE,IPR002423:Cpn60/GroEL/TCP-1,IPR002498:PInositol-4-P-4/5-kinase_core,IPR011011:Znf_FYVE_PH…
genref.cds_NCBI	N0.HOG0002230	rna-XM_047393566.1	XM_047393566	7:66594639	7	66594639	1-phosphatidylinositol-3-phosphate 5-kinase FAB1B(LOC107876583)^Capsicum annuum^GO:0046854~phosphatidylinositol phosphate biosynthetic process,^GO:0010008~endosome membrane,^GO:0000285~1-phosphatidylinositol-3-phosphate 5-kinase activity,GO:0005524~ATP binding,GO:0046872~metal ion binding,^IPR000306:Znf_FYVE,IPR002423:Cpn60/GroEL/TCP-1,IPR002498:PInositol-4-P-4/5-kinase_core,IPR011011:Znf_FYVE_PH…			XM_047393570	1-phosphatidylinositol-3-phosphate 5-kinase FAB1B(LOC107876583)^Capsicum annuum^GO:0046854~phosphatidylinositol phosphate biosynthetic process,^GO:0010008~endosome membrane,^GO:0000285~1-phosphatidylinositol-3-phosphate 5-kinase activity,GO:0005524~ATP binding,GO:0046872~metal ion binding,^IPR000306:Znf_FYVE,IPR002423:Cpn60/GroEL/TCP-1,IPR002498:PInositol-4-P-4/5-kinase_core,IPR011011:Znf_FYVE_PH…
NCBIsequence	N0.HOG0002230	lcl|XM_047393567	XM_047393567	7:66594639	7	66594639	1-phosphatidylinositol-3-phosphate 5-kinase FAB1B(LOC107876583)^Capsicum annuum^GO:0046854~phosphatidylinositol phosphate biosynthetic process,^GO:0010008~endosome membrane,^GO:0000285~1-phosphatidylinositol-3-phosphate 5-kinase activity,GO:0005524~ATP binding,GO:0046872~metal ion binding,^IPR000306:Znf_FYVE,IPR002423:Cpn60/GroEL/TCP-1,IPR002498:PInositol-4-P-4/5-kinase_core,IPR011011:Znf_FYVE_PH…			XM_047393570	1-phosphatidylinositol-3-phosphate 5-kinase FAB1B(LOC107876583)^Capsicum annuum^GO:0046854~phosphatidylinositol phosphate biosynthetic process,^GO:0010008~endosome membrane,^GO:0000285~1-phosphatidylinositol-3-phosphate 5-kinase activity,GO:0005524~ATP binding,GO:0046872~metal ion binding,^IPR000306:Znf_FYVE,IPR002423:Cpn60/GroEL/TCP-1,IPR002498:PInositol-4-P-4/5-kinase_core,IPR011011:Znf_FYVE_PH…
genref.cds_NCBI	N0.HOG0002230	rna-XM_047393567.1	XM_047393567	7:66594639	7	66594639	1-phosphatidylinositol-3-phosphate 5-kinase FAB1B(LOC107876583)^Capsicum annuum^GO:0046854~phosphatidylinositol phosphate biosynthetic process,^GO:0010008~endosome membrane,^GO:0000285~1-phosphatidylinositol-3-phosphate 5-kinase activity,GO:0005524~ATP binding,GO:0046872~metal ion binding,^IPR000306:Znf_FYVE,IPR002423:Cpn60/GroEL/TCP-1,IPR002498:PInositol-4-P-4/5-kinase_core,IPR011011:Znf_FYVE_PH…			XM_047393570	1-phosphatidylinositol-3-phosphate 5-kinase FAB1B(LOC107876583)^Capsicum annuum^GO:0046854~phosphatidylinositol phosphate biosynthetic process,^GO:0010008~endosome membrane,^GO:0000285~1-phosphatidylinositol-3-phosphate 5-kinase activity,GO:0005524~ATP binding,GO:0046872~metal ion binding,^IPR000306:Znf_FYVE,IPR002423:Cpn60/GroEL/TCP-1,IPR002498:PInositol-4-P-4/5-kinase_core,IPR011011:Znf_FYVE_PH…
NCBIsequence	N0.HOG0002230	lcl|XM_047393569	XM_047393569	7:66594639	7	66594639	1-phosphatidylinositol-3-phosphate 5-kinase FAB1B(LOC107876583)^Capsicum annuum^GO:0046854~phosphatidylinositol phosphate biosynthetic process,^GO:0010008~endosome membrane,^GO:0000285~1-phosphatidylinositol-3-phosphate 5-kinase activity,GO:0005524~ATP binding,GO:0046872~metal ion binding,^IPR000306:Znf_FYVE,IPR002423:Cpn60/GroEL/TCP-1,IPR002498:PInositol-4-P-4/5-kinase_core,IPR011011:Znf_FYVE_PH…			XM_047393570	1-phosphatidylinositol-3-phosphate 5-kinase FAB1B(LOC107876583)^Capsicum annuum^GO:0046854~phosphatidylinositol phosphate biosynthetic process,^GO:0010008~endosome membrane,^GO:0000285~1-phosphatidylinositol-3-phosphate 5-kinase activity,GO:0005524~ATP binding,GO:0046872~metal ion binding,^IPR000306:Znf_FYVE,IPR002423:Cpn60/GroEL/TCP-1,IPR002498:PInositol-4-P-4/5-kinase_core,IPR011011:Znf_FYVE_PH…
genref.cds_NCBI	N0.HOG0002230	rna-XM_047393569.1	XM_047393569	7:66594639	7	66594639	1-phosphatidylinositol-3-phosphate 5-kinase FAB1B(LOC107876583)^Capsicum annuum^GO:0046854~phosphatidylinositol phosphate biosynthetic process,^GO:0010008~endosome membrane,^GO:0000285~1-phosphatidylinositol-3-phosphate 5-kinase activity,GO:0005524~ATP binding,GO:0046872~metal ion binding,^IPR000306:Znf_FYVE,IPR002423:Cpn60/GroEL/TCP-1,IPR002498:PInositol-4-P-4/5-kinase_core,IPR011011:Znf_FYVE_PH…			XM_047393570	1-phosphatidylinositol-3-phosphate 5-kinase FAB1B(LOC107876583)^Capsicum annuum^GO:0046854~phosphatidylinositol phosphate biosynthetic process,^GO:0010008~endosome membrane,^GO:0000285~1-phosphatidylinositol-3-phosphate 5-kinase activity,GO:0005524~ATP binding,GO:0046872~metal ion binding,^IPR000306:Znf_FYVE,IPR002423:Cpn60/GroEL/TCP-1,IPR002498:PInositol-4-P-4/5-kinase_core,IPR011011:Znf_FYVE_PH…
NCBIsequence	N0.HOG0002230	lcl|XM_047393570	XM_047393570	7:66594639	7	66594639	1-phosphatidylinositol-3-phosphate 5-kinase FAB1B(LOC107876583)^Capsicum annuum^GO:0046854~phosphatidylinositol phosphate biosynthetic process,^GO:0010008~endosome membrane,^GO:0000285~1-phosphatidylinositol-3-phosphate 5-kinase activity,GO:0005524~ATP binding,GO:0046872~metal ion binding,^IPR000306:Znf_FYVE,IPR002423:Cpn60/GroEL/TCP-1,IPR002498:PInositol-4-P-4/5-kinase_core,IPR011011:Znf_FYVE_PH…			XM_047393570	1-phosphatidylinositol-3-phosphate 5-kinase FAB1B(LOC107876583)^Capsicum annuum^GO:0046854~phosphatidylinositol phosphate biosynthetic process,^GO:0010008~endosome membrane,^GO:0000285~1-phosphatidylinositol-3-phosphate 5-kinase activity,GO:0005524~ATP binding,GO:0046872~metal ion binding,^IPR000306:Znf_FYVE,IPR002423:Cpn60/GroEL/TCP-1,IPR002498:PInositol-4-P-4/5-kinase_core,IPR011011:Znf_FYVE_PH…
genref.cds_NCBI	N0.HOG0002230	rna-XM_047393570.1	XM_047393570	7:66594639	7	66594639	1-phosphatidylinositol-3-phosphate 5-kinase FAB1B(LOC107876583)^Capsicum annuum^GO:0046854~phosphatidylinositol phosphate biosynthetic process,^GO:0010008~endosome membrane,^GO:0000285~1-phosphatidylinositol-3-phosphate 5-kinase activity,GO:0005524~ATP binding,GO:0046872~metal ion binding,^IPR000306:Znf_FYVE,IPR002423:Cpn60/GroEL/TCP-1,IPR002498:PInositol-4-P-4/5-kinase_core,IPR011011:Znf_FYVE_PH…			XM_047393570	1-phosphatidylinositol-3-phosphate 5-kinase FAB1B(LOC107876583)^Capsicum annuum^GO:0046854~phosphatidylinositol phosphate biosynthetic process,^GO:0010008~endosome membrane,^GO:0000285~1-phosphatidylinositol-3-phosphate 5-kinase activity,GO:0005524~ATP binding,GO:0046872~metal ion binding,^IPR000306:Znf_FYVE,IPR002423:Cpn60/GroEL/TCP-1,IPR002498:PInositol-4-P-4/5-kinase_core,IPR011011:Znf_FYVE_PH…
Zhangshugang	N0.HOG0002230	Caz07g07650	Caz07g07650	7:87663409	7	87663409				XM_047393570	1-phosphatidylinositol-3-phosphate 5-kinase FAB1B(LOC107876583)^Capsicum annuum^GO:0046854~phosphatidylinositol phosphate biosynthetic process,^GO:0010008~endosome membrane,^GO:0000285~1-phosphatidylinositol-3-phosphate 5-kinase activity,GO:0005524~ATP binding,GO:0046872~metal ion binding,^IPR000306:Znf_FYVE,IPR002423:Cpn60/GroEL/TCP-1,IPR002498:PInositol-4-P-4/5-kinase_core,IPR011011:Znf_FYVE_PH…
CaZunla1	N0.HOG0002230	Capana07g000977	Capana07g000977							XM_047393570	1-phosphatidylinositol-3-phosphate 5-kinase FAB1B(LOC107876583)^Capsicum annuum^GO:0046854~phosphatidylinositol phosphate biosynthetic process,^GO:0010008~endosome membrane,^GO:0000285~1-phosphatidylinositol-3-phosphate 5-kinase activity,GO:0005524~ATP binding,GO:0046872~metal ion binding,^IPR000306:Znf_FYVE,IPR002423:Cpn60/GroEL/TCP-1,IPR002498:PInositol-4-P-4/5-kinase_core,IPR011011:Znf_FYVE_PH…
annuum	N0.HOG0002230	CaT2T07g00803	CaT2T07g00803							XM_047393570	1-phosphatidylinositol-3-phosphate 5-kinase FAB1B(LOC107876583)^Capsicum annuum^GO:0046854~phosphatidylinositol phosphate biosynthetic process,^GO:0010008~endosome membrane,^GO:0000285~1-phosphatidylinositol-3-phosphate 5-kinase activity,GO:0005524~ATP binding,GO:0046872~metal ion binding,^IPR000306:Znf_FYVE,IPR002423:Cpn60/GroEL/TCP-1,IPR002498:PInositol-4-P-4/5-kinase_core,IPR011011:Znf_FYVE_PH…
NCBIsequence	N0.HOG0008578	lcl|XM_047408190	XM_047408190	3:21195478	3	21195478	1,2-dihydroxy-3-keto-5-methylthiopentene dioxygenase 1-like(LOC124896604)^Capsicum annuum^GO:0006555~methionine metabolic process,^^GO:0010309~acireductone dioxygenase [iron(II)-requiring] activity,^^^^^^^^^^^^			XM_047408190	1,2-dihydroxy-3-keto-5-methylthiopentene dioxygenase 1-like(LOC124896604)^Capsicum annuum^GO:0006555~methionine metabolic process,^^GO:0010309~acireductone dioxygenase [iron(II)-requiring] activity,^^^^^^^^^^^^
genref.cds_NCBI	N0.HOG0008578	rna-XM_047408190.1	XM_047408190	3:21195478	3	21195478	1,2-dihydroxy-3-keto-5-methylthiopentene dioxygenase 1-like(LOC124896604)^Capsicum annuum^GO:0006555~methionine metabolic process,^^GO:0010309~acireductone dioxygenase [iron(II)-requiring] activity,^^^^^^^^^^^^			XM_047408190	1,2-dihydroxy-3-keto-5-methylthiopentene dioxygenase 1-like(LOC124896604)^Capsicum annuum^GO:0006555~methionine metabolic process,^^GO:0010309~acireductone dioxygenase [iron(II)-requiring] activity,^^^^^^^^^^^^
Zhangshugang	N0.HOG0008578	Caz01g07320	Caz01g07320	1:16464913	1	16464913				XM_047408190	1,2-dihydroxy-3-keto-5-methylthiopentene dioxygenase 1-like(LOC124896604)^Capsicum annuum^GO:0006555~methionine metabolic process,^^GO:0010309~acireductone dioxygenase [iron(II)-requiring] activity,^^^^^^^^^^^^
annuum	N0.HOG0008578	CaT2T03g04330	CaT2T03g04330							XM_047408190	1,2-dihydroxy-3-keto-5-methylthiopentene dioxygenase 1-like(LOC124896604)^Capsicum annuum^GO:0006555~methionine metabolic process,^^GO:0010309~acireductone dioxygenase [iron(II)-requiring] activity,^^^^^^^^^^^^
NCBIsequence	N0.HOG0008577	lcl|XM_016710460	XM_016710460	3:21066118	3	21066118	1,2-dihydroxy-3-keto-5-methylthiopentene dioxygenase 1(LOC107864173)^Capsicum annuum^GO:0019509~L-methionine salvage from methylthioadenosine,^^GO:0010309~acireductone dioxygenase [iron(II)-requiring] activity,^^cann00270:Cysteine and methionine metabolism,cann01100:Metabolic pathways,^^^^^^^^^^			XM_016710460	1,2-dihydroxy-3-keto-5-methylthiopentene dioxygenase 1(LOC107864173)^Capsicum annuum^GO:0019509~L-methionine salvage from methylthioadenosine,^^GO:0010309~acireductone dioxygenase [iron(II)-requiring] activity,^^cann00270:Cysteine and methionine metabolism,cann01100:Metabolic pathways,^^^^^^^^^^
genref.cds_NCBI	N0.HOG0008577	rna-XM_016710460.2	XM_016710460	3:21066118	3	21066118	1,2-dihydroxy-3-keto-5-methylthiopentene dioxygenase 1(LOC107864173)^Capsicum annuum^GO:0019509~L-methionine salvage from methylthioadenosine,^^GO:0010309~acireductone dioxygenase [iron(II)-requiring] activity,^^cann00270:Cysteine and methionine metabolism,cann01100:Metabolic pathways,^^^^^^^^^^			XM_016710460	1,2-dihydroxy-3-keto-5-methylthiopentene dioxygenase 1(LOC107864173)^Capsicum annuum^GO:0019509~L-methionine salvage from methylthioadenosine,^^GO:0010309~acireductone dioxygenase [iron(II)-requiring] activity,^^cann00270:Cysteine and methionine metabolism,cann01100:Metabolic pathways,^^^^^^^^^^
Zhangshugang	N0.HOG0008577	Caz03g33370	Caz03g33370	3:261803885	3	261803885				XM_016710460	1,2-dihydroxy-3-keto-5-methylthiopentene dioxygenase 1(LOC107864173)^Capsicum annuum^GO:0019509~L-methionine salvage from methylthioadenosine,^^GO:0010309~acireductone dioxygenase [iron(II)-requiring] activity,^^cann00270:Cysteine and methionine metabolism,cann01100:Metabolic pathways,^^^^^^^^^^
CaZunla1	N0.HOG0008577	Capana03g003820	Capana03g003820							XM_016710460	1,2-dihydroxy-3-keto-5-methylthiopentene dioxygenase 1(LOC107864173)^Capsicum annuum^GO:0019509~L-methionine salvage from methylthioadenosine,^^GO:0010309~acireductone dioxygenase [iron(II)-requiring] activity,^^cann00270:Cysteine and methionine metabolism,cann01100:Metabolic pathways,^^^^^^^^^^
NCBIsequence	N0.HOG0013179	lcl|XM_047409158	XM_047409158	3:20392766	3	20392766	1,2-dihydroxy-3-keto-5-methylthiopentene dioxygenase 2(LOC107856555)^Capsicum annuum^GO:0019509~L-methionine salvage from methylthioadenosine,^^GO:0010309~acireductone dioxygenase [iron(II)-requiring] activity,^^cann00270:Cysteine and methionine metabolism,cann01100:Metabolic pathways,^^^^^^^^^^			XM_047409158	1,2-dihydroxy-3-keto-5-methylthiopentene dioxygenase 2(LOC107856555)^Capsicum annuum^GO:0019509~L-methionine salvage from methylthioadenosine,^^GO:0010309~acireductone dioxygenase [iron(II)-requiring] activity,^^cann00270:Cysteine and methionine metabolism,cann01100:Metabolic pathways,^^^^^^^^^^
genref.cds_NCBI	N0.HOG0013179	rna-XM_047409158.1	XM_047409158	3:20392766	3	20392766	1,2-dihydroxy-3-keto-5-methylthiopentene dioxygenase 2(LOC107856555)^Capsicum annuum^GO:0019509~L-methionine salvage from methylthioadenosine,^^GO:0010309~acireductone dioxygenase [iron(II)-requiring] activity,^^cann00270:Cysteine and methionine metabolism,cann01100:Metabolic pathways,^^^^^^^^^^			XM_047409158	1,2-dihydroxy-3-keto-5-methylthiopentene dioxygenase 2(LOC107856555)^Capsicum annuum^GO:0019509~L-methionine salvage from methylthioadenosine,^^GO:0010309~acireductone dioxygenase [iron(II)-requiring] activity,^^cann00270:Cysteine and methionine metabolism,cann01100:Metabolic pathways,^^^^^^^^^^
Zhangshugang	N0.HOG0013179	Caz03g33430	Caz03g33430	3:262084728	3	262084728				XM_047409158	1,2-dihydroxy-3-keto-5-methylthiopentene dioxygenase 2(LOC107856555)^Capsicum annuum^GO:0019509~L-methionine salvage from methylthioadenosine,^^GO:0010309~acireductone dioxygenase [iron(II)-requiring] activity,^^cann00270:Cysteine and methionine metabolism,cann01100:Metabolic pathways,^^^^^^^^^^
Pepper	N0.HOG0013179	CA03g06820	CA03g06820							XM_047409158	1,2-dihydroxy-3-keto-5-methylthiopentene dioxygenase 2(LOC107856555)^Capsicum annuum^GO:0019509~L-methionine salvage from methylthioadenosine,^^GO:0010309~acireductone dioxygenase [iron(II)-requiring] activity,^^cann00270:Cysteine and methionine metabolism,cann01100:Metabolic pathways,^^^^^^^^^^
CaZunla1	N0.HOG0013179	Capana00g001493	Capana00g001493							XM_047409158	1,2-dihydroxy-3-keto-5-methylthiopentene dioxygenase 2(LOC107856555)^Capsicum annuum^GO:0019509~L-methionine salvage from methylthioadenosine,^^GO:0010309~acireductone dioxygenase [iron(II)-requiring] activity,^^cann00270:Cysteine and methionine metabolism,cann01100:Metabolic pathways,^^^^^^^^^^
CaZunla1	N0.HOG0013179	Capana03g003823	Capana03g003823							XM_047409158	1,2-dihydroxy-3-keto-5-methylthiopentene dioxygenase 2(LOC107856555)^Capsicum annuum^GO:0019509~L-methionine salvage from methylthioadenosine,^^GO:0010309~acireductone dioxygenase [iron(II)-requiring] activity,^^cann00270:Cysteine and methionine metabolism,cann01100:Metabolic pathways,^^^^^^^^^^
annuum	N0.HOG0013179	CaT2T03g04334	CaT2T03g04334							XM_047409158	1,2-dihydroxy-3-keto-5-methylthiopentene dioxygenase 2(LOC107856555)^Capsicum annuum^GO:0019509~L-methionine salvage from methylthioadenosine,^^GO:0010309~acireductone dioxygenase [iron(II)-requiring] activity,^^cann00270:Cysteine and methionine metabolism,cann01100:Metabolic pathways,^^^^^^^^^^
NCBIsequence	N0.HOG0027674	lcl|NM_001324739	NM_001324739	3:20407960	3	20407960	1,2-dihydroxy-3-keto-5-methylthiopentene dioxygenase 2(LOC107857076)^Capsicum annuum^GO:0006555~methionine metabolic process,GO:0019509~L-methionine salvage from methylthioadenosine,^GO:0005634~nucleus,GO:0005737~cytoplasm,^GO:0005506~iron ion binding,GO:0010308~acireductone dioxygenase (Ni2+-requiring) activity,GO:0010309~acireductone dioxygenase [iron(II)-requiring] activity,GO:0016151~nickel c…			NM_001324739	1,2-dihydroxy-3-keto-5-methylthiopentene dioxygenase 2(LOC107857076)^Capsicum annuum^GO:0006555~methionine metabolic process,GO:0019509~L-methionine salvage from methylthioadenosine,^GO:0005634~nucleus,GO:0005737~cytoplasm,^GO:0005506~iron ion binding,GO:0010308~acireductone dioxygenase (Ni2+-requiring) activity,GO:0010309~acireductone dioxygenase [iron(II)-requiring] activity,GO:0016151~nickel c…
genref.cds_NCBI	N0.HOG0027674	rna-NM_001324739.1	NM_001324739	3:20407960	3	20407960	1,2-dihydroxy-3-keto-5-methylthiopentene dioxygenase 2(LOC107857076)^Capsicum annuum^GO:0006555~methionine metabolic process,GO:0019509~L-methionine salvage from methylthioadenosine,^GO:0005634~nucleus,GO:0005737~cytoplasm,^GO:0005506~iron ion binding,GO:0010308~acireductone dioxygenase (Ni2+-requiring) activity,GO:0010309~acireductone dioxygenase [iron(II)-requiring] activity,GO:0016151~nickel c…			NM_001324739	1,2-dihydroxy-3-keto-5-methylthiopentene dioxygenase 2(LOC107857076)^Capsicum annuum^GO:0006555~methionine metabolic process,GO:0019509~L-methionine salvage from methylthioadenosine,^GO:0005634~nucleus,GO:0005737~cytoplasm,^GO:0005506~iron ion binding,GO:0010308~acireductone dioxygenase (Ni2+-requiring) activity,GO:0010309~acireductone dioxygenase [iron(II)-requiring] activity,GO:0016151~nickel c…
Zhangshugang	N0.HOG0027674	Caz03g33440	Caz03g33440	3:262113676	3	262113676				NM_001324739	1,2-dihydroxy-3-keto-5-methylthiopentene dioxygenase 2(LOC107857076)^Capsicum annuum^GO:0006555~methionine metabolic process,GO:0019509~L-methionine salvage from methylthioadenosine,^GO:0005634~nucleus,GO:0005737~cytoplasm,^GO:0005506~iron ion binding,GO:0010308~acireductone dioxygenase (Ni2+-requiring) activity,GO:0010309~acireductone dioxygenase [iron(II)-requiring] activity,GO:0016151~nickel c…
CaZunla1	N0.HOG0027674	Capana00g000108	Capana00g000108							NM_001324739	1,2-dihydroxy-3-keto-5-methylthiopentene dioxygenase 2(LOC107857076)^Capsicum annuum^GO:0006555~methionine metabolic process,GO:0019509~L-methionine salvage from methylthioadenosine,^GO:0005634~nucleus,GO:0005737~cytoplasm,^GO:0005506~iron ion binding,GO:0010308~acireductone dioxygenase (Ni2+-requiring) activity,GO:0010309~acireductone dioxygenase [iron(II)-requiring] activity,GO:0016151~nickel c…
annuum	N0.HOG0027674	CaT2T03g04335	CaT2T03g04335							NM_001324739	1,2-dihydroxy-3-keto-5-methylthiopentene dioxygenase 2(LOC107857076)^Capsicum annuum^GO:0006555~methionine metabolic process,GO:0019509~L-methionine salvage from methylthioadenosine,^GO:0005634~nucleus,GO:0005737~cytoplasm,^GO:0005506~iron ion binding,GO:0010308~acireductone dioxygenase (Ni2+-requiring) activity,GO:0010309~acireductone dioxygenase [iron(II)-requiring] activity,GO:0016151~nickel c…
NCBIsequence	N0.HOG0024199	lcl|XM_047395970	XM_047395970	9:2398883	9	2398883	1,4-alpha-glucan-branching enzyme 2-2, chloroplastic/amyloplastic(LOC107854104)^Capsicum annuum^GO:0005982~starch metabolic process,^GO:0005737~cytoplasm,^GO:0003844~1,4-alpha-glucan branching enzyme activity,GO:0004553~hydrolase activity, hydrolyzing O-glycosyl compounds,GO:0043169~cation binding,^^cann00500:Starch and sucrose metabolism,cann01100:Metabolic pathways,cann01110:Biosynthesis of sec…			XM_047395970	1,4-alpha-glucan-branching enzyme 2-2, chloroplastic/amyloplastic(LOC107854104)^Capsicum annuum^GO:0005982~starch metabolic process,^GO:0005737~cytoplasm,^GO:0003844~1,4-alpha-glucan branching enzyme activity,GO:0004553~hydrolase activity, hydrolyzing O-glycosyl compounds,GO:0043169~cation binding,^^cann00500:Starch and sucrose metabolism,cann01100:Metabolic pathways,cann01110:Biosynthesis of sec…
genref.cds_NCBI	N0.HOG0024199	rna-XM_047395970.1	XM_047395970	9:2398883	9	2398883	1,4-alpha-glucan-branching enzyme 2-2, chloroplastic/amyloplastic(LOC107854104)^Capsicum annuum^GO:0005982~starch metabolic process,^GO:0005737~cytoplasm,^GO:0003844~1,4-alpha-glucan branching enzyme activity,GO:0004553~hydrolase activity, hydrolyzing O-glycosyl compounds,GO:0043169~cation binding,^^cann00500:Starch and sucrose metabolism,cann01100:Metabolic pathways,cann01110:Biosynthesis of sec…			XM_047395970	1,4-alpha-glucan-branching enzyme 2-2, chloroplastic/amyloplastic(LOC107854104)^Capsicum annuum^GO:0005982~starch metabolic process,^GO:0005737~cytoplasm,^GO:0003844~1,4-alpha-glucan branching enzyme activity,GO:0004553~hydrolase activity, hydrolyzing O-glycosyl compounds,GO:0043169~cation binding,^^cann00500:Starch and sucrose metabolism,cann01100:Metabolic pathways,cann01110:Biosynthesis of sec…
Zhangshugang	N0.HOG0024199	Caz09g21960	Caz09g21960	9:275292901	9	275292901				XM_047395970	1,4-alpha-glucan-branching enzyme 2-2, chloroplastic/amyloplastic(LOC107854104)^Capsicum annuum^GO:0005982~starch metabolic process,^GO:0005737~cytoplasm,^GO:0003844~1,4-alpha-glucan branching enzyme activity,GO:0004553~hydrolase activity, hydrolyzing O-glycosyl compounds,GO:0043169~cation binding,^^cann00500:Starch and sucrose metabolism,cann01100:Metabolic pathways,cann01110:Biosynthesis of sec…
Pepper	N0.HOG0024199	CA09g01330	CA09g01330							XM_047395970	1,4-alpha-glucan-branching enzyme 2-2, chloroplastic/amyloplastic(LOC107854104)^Capsicum annuum^GO:0005982~starch metabolic process,^GO:0005737~cytoplasm,^GO:0003844~1,4-alpha-glucan branching enzyme activity,GO:0004553~hydrolase activity, hydrolyzing O-glycosyl compounds,GO:0043169~cation binding,^^cann00500:Starch and sucrose metabolism,cann01100:Metabolic pathways,cann01110:Biosynthesis of sec…
CaZunla1	N0.HOG0024199	Capana00g000875	Capana00g000875							XM_047395970	1,4-alpha-glucan-branching enzyme 2-2, chloroplastic/amyloplastic(LOC107854104)^Capsicum annuum^GO:0005982~starch metabolic process,^GO:0005737~cytoplasm,^GO:0003844~1,4-alpha-glucan branching enzyme activity,GO:0004553~hydrolase activity, hydrolyzing O-glycosyl compounds,GO:0043169~cation binding,^^cann00500:Starch and sucrose metabolism,cann01100:Metabolic pathways,cann01110:Biosynthesis of sec…
annuum	N0.HOG0024199	CaT2T09g03109	CaT2T09g03109							XM_047395970	1,4-alpha-glucan-branching enzyme 2-2, chloroplastic/amyloplastic(LOC107854104)^Capsicum annuum^GO:0005982~starch metabolic process,^GO:0005737~cytoplasm,^GO:0003844~1,4-alpha-glucan branching enzyme activity,GO:0004553~hydrolase activity, hydrolyzing O-glycosyl compounds,GO:0043169~cation binding,^^cann00500:Starch and sucrose metabolism,cann01100:Metabolic pathways,cann01110:Biosynthesis of sec…
genref.cds_NCBI	N0.HOG0005456	rna-XM_016725853.2	XM_016725853	7:224286777	7	224286777	1,4-alpha-glucan-branching enzyme 3, chloroplastic/amyloplastic(LOC107878744)^Capsicum annuum^GO:0005978~glycogen biosynthetic process,^GO:0005737~cytoplasm,^GO:0003844~1,4-alpha-glucan branching enzyme activity,GO:0004553~hydrolase activity, hydrolyzing O-glycosyl compounds,GO:0043169~cation binding,^^cann00500:Starch and sucrose metabolism,cann01100:Metabolic pathways,cann01110:Biosynthesis of …			XM_047393345	1,4-alpha-glucan-branching enzyme 3, chloroplastic/amyloplastic(LOC107878744)^Capsicum annuum^GO:0005978~glycogen biosynthetic process,^GO:0005737~cytoplasm,^GO:0003844~1,4-alpha-glucan branching enzyme activity,GO:0004553~hydrolase activity, hydrolyzing O-glycosyl compounds,GO:0043169~cation binding,^^cann00500:Starch and sucrose metabolism,cann01100:Metabolic pathways,cann01110:Biosynthesis of …
NCBIsequence	N0.HOG0005456	lcl|XM_016725853	XM_016725853	7:224286777	7	224286777	1,4-alpha-glucan-branching enzyme 3, chloroplastic/amyloplastic(LOC107878744)^Capsicum annuum^GO:0005978~glycogen biosynthetic process,^GO:0005737~cytoplasm,^GO:0003844~1,4-alpha-glucan branching enzyme activity,GO:0004553~hydrolase activity, hydrolyzing O-glycosyl compounds,GO:0043169~cation binding,^^cann00500:Starch and sucrose metabolism,cann01100:Metabolic pathways,cann01110:Biosynthesis of …			XM_047393345	1,4-alpha-glucan-branching enzyme 3, chloroplastic/amyloplastic(LOC107878744)^Capsicum annuum^GO:0005978~glycogen biosynthetic process,^GO:0005737~cytoplasm,^GO:0003844~1,4-alpha-glucan branching enzyme activity,GO:0004553~hydrolase activity, hydrolyzing O-glycosyl compounds,GO:0043169~cation binding,^^cann00500:Starch and sucrose metabolism,cann01100:Metabolic pathways,cann01110:Biosynthesis of …
NCBIsequence	N0.HOG0005456	lcl|XM_047393344	XM_047393344	7:224286777	7	224286777	1,4-alpha-glucan-branching enzyme 3, chloroplastic/amyloplastic(LOC107878744)^Capsicum annuum^GO:0005978~glycogen biosynthetic process,^GO:0005737~cytoplasm,^GO:0003844~1,4-alpha-glucan branching enzyme activity,GO:0004553~hydrolase activity, hydrolyzing O-glycosyl compounds,GO:0043169~cation binding,^^cann00500:Starch and sucrose metabolism,cann01100:Metabolic pathways,cann01110:Biosynthesis of …			XM_047393345	1,4-alpha-glucan-branching enzyme 3, chloroplastic/amyloplastic(LOC107878744)^Capsicum annuum^GO:0005978~glycogen biosynthetic process,^GO:0005737~cytoplasm,^GO:0003844~1,4-alpha-glucan branching enzyme activity,GO:0004553~hydrolase activity, hydrolyzing O-glycosyl compounds,GO:0043169~cation binding,^^cann00500:Starch and sucrose metabolism,cann01100:Metabolic pathways,cann01110:Biosynthesis of …
genref.cds_NCBI	N0.HOG0005456	rna-XM_047393344.1	XM_047393344	7:224286777	7	224286777	1,4-alpha-glucan-branching enzyme 3, chloroplastic/amyloplastic(LOC107878744)^Capsicum annuum^GO:0005978~glycogen biosynthetic process,^GO:0005737~cytoplasm,^GO:0003844~1,4-alpha-glucan branching enzyme activity,GO:0004553~hydrolase activity, hydrolyzing O-glycosyl compounds,GO:0043169~cation binding,^^cann00500:Starch and sucrose metabolism,cann01100:Metabolic pathways,cann01110:Biosynthesis of …			XM_047393345	1,4-alpha-glucan-branching enzyme 3, chloroplastic/amyloplastic(LOC107878744)^Capsicum annuum^GO:0005978~glycogen biosynthetic process,^GO:0005737~cytoplasm,^GO:0003844~1,4-alpha-glucan branching enzyme activity,GO:0004553~hydrolase activity, hydrolyzing O-glycosyl compounds,GO:0043169~cation binding,^^cann00500:Starch and sucrose metabolism,cann01100:Metabolic pathways,cann01110:Biosynthesis of …
NCBIsequence	N0.HOG0005456	lcl|XM_047393345	XM_047393345	7:224286777	7	224286777	1,4-alpha-glucan-branching enzyme 3, chloroplastic/amyloplastic(LOC107878744)^Capsicum annuum^GO:0005978~glycogen biosynthetic process,^GO:0005737~cytoplasm,^GO:0003844~1,4-alpha-glucan branching enzyme activity,GO:0004553~hydrolase activity, hydrolyzing O-glycosyl compounds,GO:0043169~cation binding,^^cann00500:Starch and sucrose metabolism,cann01100:Metabolic pathways,cann01110:Biosynthesis of …			XM_047393345	1,4-alpha-glucan-branching enzyme 3, chloroplastic/amyloplastic(LOC107878744)^Capsicum annuum^GO:0005978~glycogen biosynthetic process,^GO:0005737~cytoplasm,^GO:0003844~1,4-alpha-glucan branching enzyme activity,GO:0004553~hydrolase activity, hydrolyzing O-glycosyl compounds,GO:0043169~cation binding,^^cann00500:Starch and sucrose metabolism,cann01100:Metabolic pathways,cann01110:Biosynthesis of …
genref.cds_NCBI	N0.HOG0005456	rna-XM_047393345.1	XM_047393345	7:224286777	7	224286777	1,4-alpha-glucan-branching enzyme 3, chloroplastic/amyloplastic(LOC107878744)^Capsicum annuum^GO:0005978~glycogen biosynthetic process,^GO:0005737~cytoplasm,^GO:0003844~1,4-alpha-glucan branching enzyme activity,GO:0004553~hydrolase activity, hydrolyzing O-glycosyl compounds,GO:0043169~cation binding,^^cann00500:Starch and sucrose metabolism,cann01100:Metabolic pathways,cann01110:Biosynthesis of …			XM_047393345	1,4-alpha-glucan-branching enzyme 3, chloroplastic/amyloplastic(LOC107878744)^Capsicum annuum^GO:0005978~glycogen biosynthetic process,^GO:0005737~cytoplasm,^GO:0003844~1,4-alpha-glucan branching enzyme activity,GO:0004553~hydrolase activity, hydrolyzing O-glycosyl compounds,GO:0043169~cation binding,^^cann00500:Starch and sucrose metabolism,cann01100:Metabolic pathways,cann01110:Biosynthesis of …
NCBIsequence	N0.HOG0005457	lcl|XM_047393346	XM_047393346	7:224286777	7	224286777	1,4-alpha-glucan-branching enzyme 3, chloroplastic/amyloplastic(LOC107878744)^Capsicum annuum^GO:0005978~glycogen biosynthetic process,^GO:0005737~cytoplasm,^GO:0003844~1,4-alpha-glucan branching enzyme activity,GO:0004553~hydrolase activity, hydrolyzing O-glycosyl compounds,GO:0043169~cation binding,^^cann00500:Starch and sucrose metabolism,cann01100:Metabolic pathways,cann01110:Biosynthesis of …			XM_047393346	1,4-alpha-glucan-branching enzyme 3, chloroplastic/amyloplastic(LOC107878744)^Capsicum annuum^GO:0005978~glycogen biosynthetic process,^GO:0005737~cytoplasm,^GO:0003844~1,4-alpha-glucan branching enzyme activity,GO:0004553~hydrolase activity, hydrolyzing O-glycosyl compounds,GO:0043169~cation binding,^^cann00500:Starch and sucrose metabolism,cann01100:Metabolic pathways,cann01110:Biosynthesis of …
genref.cds_NCBI	N0.HOG0005457	rna-XM_047393346.1	XM_047393346	7:224286777	7	224286777	1,4-alpha-glucan-branching enzyme 3, chloroplastic/amyloplastic(LOC107878744)^Capsicum annuum^GO:0005978~glycogen biosynthetic process,^GO:0005737~cytoplasm,^GO:0003844~1,4-alpha-glucan branching enzyme activity,GO:0004553~hydrolase activity, hydrolyzing O-glycosyl compounds,GO:0043169~cation binding,^^cann00500:Starch and sucrose metabolism,cann01100:Metabolic pathways,cann01110:Biosynthesis of …			XM_047393346	1,4-alpha-glucan-branching enzyme 3, chloroplastic/amyloplastic(LOC107878744)^Capsicum annuum^GO:0005978~glycogen biosynthetic process,^GO:0005737~cytoplasm,^GO:0003844~1,4-alpha-glucan branching enzyme activity,GO:0004553~hydrolase activity, hydrolyzing O-glycosyl compounds,GO:0043169~cation binding,^^cann00500:Starch and sucrose metabolism,cann01100:Metabolic pathways,cann01110:Biosynthesis of …
Zhangshugang	N0.HOG0005456	Caz07g23500	Caz07g23500	7:262461391	7	262461391				XM_047393345	1,4-alpha-glucan-branching enzyme 3, chloroplastic/amyloplastic(LOC107878744)^Capsicum annuum^GO:0005978~glycogen biosynthetic process,^GO:0005737~cytoplasm,^GO:0003844~1,4-alpha-glucan branching enzyme activity,GO:0004553~hydrolase activity, hydrolyzing O-glycosyl compounds,GO:0043169~cation binding,^^cann00500:Starch and sucrose metabolism,cann01100:Metabolic pathways,cann01110:Biosynthesis of …
annuum	N0.HOG0005457	CaT2T07g03189	CaT2T07g03189							XM_047393346	1,4-alpha-glucan-branching enzyme 3, chloroplastic/amyloplastic(LOC107878744)^Capsicum annuum^GO:0005978~glycogen biosynthetic process,^GO:0005737~cytoplasm,^GO:0003844~1,4-alpha-glucan branching enzyme activity,GO:0004553~hydrolase activity, hydrolyzing O-glycosyl compounds,GO:0043169~cation binding,^^cann00500:Starch and sucrose metabolism,cann01100:Metabolic pathways,cann01110:Biosynthesis of …
NCBIsequence	N0.HOG0008607	lcl|XM_016712790	XM_016712790	4:230620202	4	230620202	1,4-alpha-glucan-branching enzyme-like(LOC107866797)^Capsicum annuum^GO:0005975~carbohydrate metabolic process,GO:0005978~glycogen biosynthetic process,GO:0019252~starch biosynthetic process,^GO:0005737~cytoplasm,GO:0009501~amyloplast,^GO:0003844~1,4-alpha-glucan branching enzyme activity,GO:0004553~hydrolase activity, hydrolyzing O-glycosyl compounds,GO:0043169~cation binding,^IPR004193:Glyco_hy…			XM_047411397	1,4-alpha-glucan-branching enzyme-like(LOC107866797)^Capsicum annuum^GO:0005975~carbohydrate metabolic process,GO:0005978~glycogen biosynthetic process,GO:0019252~starch biosynthetic process,^GO:0005737~cytoplasm,GO:0009501~amyloplast,^GO:0003844~1,4-alpha-glucan branching enzyme activity,GO:0004553~hydrolase activity, hydrolyzing O-glycosyl compounds,GO:0043169~cation binding,^IPR004193:Glyco_hy…
genref.cds_NCBI	N0.HOG0008607	rna-XM_016712790.2	XM_016712790	4:230620202	4	230620202	1,4-alpha-glucan-branching enzyme-like(LOC107866797)^Capsicum annuum^GO:0005975~carbohydrate metabolic process,GO:0005978~glycogen biosynthetic process,GO:0019252~starch biosynthetic process,^GO:0005737~cytoplasm,GO:0009501~amyloplast,^GO:0003844~1,4-alpha-glucan branching enzyme activity,GO:0004553~hydrolase activity, hydrolyzing O-glycosyl compounds,GO:0043169~cation binding,^IPR004193:Glyco_hy…			XM_047411397	1,4-alpha-glucan-branching enzyme-like(LOC107866797)^Capsicum annuum^GO:0005975~carbohydrate metabolic process,GO:0005978~glycogen biosynthetic process,GO:0019252~starch biosynthetic process,^GO:0005737~cytoplasm,GO:0009501~amyloplast,^GO:0003844~1,4-alpha-glucan branching enzyme activity,GO:0004553~hydrolase activity, hydrolyzing O-glycosyl compounds,GO:0043169~cation binding,^IPR004193:Glyco_hy…
NCBIsequence	N0.HOG0008607	lcl|XM_047411397	XM_047411397	4:230620202	4	230620202	1,4-alpha-glucan-branching enzyme-like(LOC107866797)^Capsicum annuum^GO:0005975~carbohydrate metabolic process,GO:0005978~glycogen biosynthetic process,GO:0019252~starch biosynthetic process,^GO:0005737~cytoplasm,GO:0009501~amyloplast,^GO:0003844~1,4-alpha-glucan branching enzyme activity,GO:0004553~hydrolase activity, hydrolyzing O-glycosyl compounds,GO:0043169~cation binding,^IPR004193:Glyco_hy…			XM_047411397	1,4-alpha-glucan-branching enzyme-like(LOC107866797)^Capsicum annuum^GO:0005975~carbohydrate metabolic process,GO:0005978~glycogen biosynthetic process,GO:0019252~starch biosynthetic process,^GO:0005737~cytoplasm,GO:0009501~amyloplast,^GO:0003844~1,4-alpha-glucan branching enzyme activity,GO:0004553~hydrolase activity, hydrolyzing O-glycosyl compounds,GO:0043169~cation binding,^IPR004193:Glyco_hy…
genref.cds_NCBI	N0.HOG0008607	rna-XM_047411397.1	XM_047411397	4:230620202	4	230620202	1,4-alpha-glucan-branching enzyme-like(LOC107866797)^Capsicum annuum^GO:0005975~carbohydrate metabolic process,GO:0005978~glycogen biosynthetic process,GO:0019252~starch biosynthetic process,^GO:0005737~cytoplasm,GO:0009501~amyloplast,^GO:0003844~1,4-alpha-glucan branching enzyme activity,GO:0004553~hydrolase activity, hydrolyzing O-glycosyl compounds,GO:0043169~cation binding,^IPR004193:Glyco_hy…			XM_047411397	1,4-alpha-glucan-branching enzyme-like(LOC107866797)^Capsicum annuum^GO:0005975~carbohydrate metabolic process,GO:0005978~glycogen biosynthetic process,GO:0019252~starch biosynthetic process,^GO:0005737~cytoplasm,GO:0009501~amyloplast,^GO:0003844~1,4-alpha-glucan branching enzyme activity,GO:0004553~hydrolase activity, hydrolyzing O-glycosyl compounds,GO:0043169~cation binding,^IPR004193:Glyco_hy…
Zhangshugang	N0.HOG0008607	Caz04g00790	Caz04g00790	4:1199507	4	1199507				XM_047411397	1,4-alpha-glucan-branching enzyme-like(LOC107866797)^Capsicum annuum^GO:0005975~carbohydrate metabolic process,GO:0005978~glycogen biosynthetic process,GO:0019252~starch biosynthetic process,^GO:0005737~cytoplasm,GO:0009501~amyloplast,^GO:0003844~1,4-alpha-glucan branching enzyme activity,GO:0004553~hydrolase activity, hydrolyzing O-glycosyl compounds,GO:0043169~cation binding,^IPR004193:Glyco_hy…
Pepper	N0.HOG0008607	CA04g22720	CA04g22720							XM_047411397	1,4-alpha-glucan-branching enzyme-like(LOC107866797)^Capsicum annuum^GO:0005975~carbohydrate metabolic process,GO:0005978~glycogen biosynthetic process,GO:0019252~starch biosynthetic process,^GO:0005737~cytoplasm,GO:0009501~amyloplast,^GO:0003844~1,4-alpha-glucan branching enzyme activity,GO:0004553~hydrolase activity, hydrolyzing O-glycosyl compounds,GO:0043169~cation binding,^IPR004193:Glyco_hy…
CaZunla1	N0.HOG0008607	Capana04g000086	Capana04g000086							XM_047411397	1,4-alpha-glucan-branching enzyme-like(LOC107866797)^Capsicum annuum^GO:0005975~carbohydrate metabolic process,GO:0005978~glycogen biosynthetic process,GO:0019252~starch biosynthetic process,^GO:0005737~cytoplasm,GO:0009501~amyloplast,^GO:0003844~1,4-alpha-glucan branching enzyme activity,GO:0004553~hydrolase activity, hydrolyzing O-glycosyl compounds,GO:0043169~cation binding,^IPR004193:Glyco_hy…
annuum	N0.HOG0008607	CaT2T04g00077	CaT2T04g00077							XM_047411397	1,4-alpha-glucan-branching enzyme-like(LOC107866797)^Capsicum annuum^GO:0005975~carbohydrate metabolic process,GO:0005978~glycogen biosynthetic process,GO:0019252~starch biosynthetic process,^GO:0005737~cytoplasm,GO:0009501~amyloplast,^GO:0003844~1,4-alpha-glucan branching enzyme activity,GO:0004553~hydrolase activity, hydrolyzing O-glycosyl compounds,GO:0043169~cation binding,^IPR004193:Glyco_hy…
annuum	N0.HOG0008607	CaT2T07g00565	CaT2T07g00565							XM_047411397	1,4-alpha-glucan-branching enzyme-like(LOC107866797)^Capsicum annuum^GO:0005975~carbohydrate metabolic process,GO:0005978~glycogen biosynthetic process,GO:0019252~starch biosynthetic process,^GO:0005737~cytoplasm,GO:0009501~amyloplast,^GO:0003844~1,4-alpha-glucan branching enzyme activity,GO:0004553~hydrolase activity, hydrolyzing O-glycosyl compounds,GO:0043169~cation binding,^IPR004193:Glyco_hy…
NCBIsequence	N0.HOG0006532	lcl|XM_016689533	XM_016689533	10:1729633	10	1729633	1,4-dihydroxy-2-naphthoyl-CoA synthase, peroxisomal(LOC107845297)^Capsicum annuum^GO:0009234~menaquinone biosynthetic process,^GO:0005829~cytosol,GO:0009507~chloroplast,^GO:0008935~1,4-dihydroxy-2-naphthoyl-CoA synthase activity,^IPR001753:Enoyl-CoA_hydra/iso,IPR010198:DHNA-CoA_synthase_MenB,IPR014748:Enoyl-CoA_hydra_C,IPR018376:Enoyl-CoA_hyd/isom_CS,IPR029045:ClpP/crotonase-like_dom_sf,^cann0013…			XM_047398384	1,4-dihydroxy-2-naphthoyl-CoA synthase, peroxisomal(LOC107845297)^Capsicum annuum^GO:0009234~menaquinone biosynthetic process,^GO:0005829~cytosol,GO:0009507~chloroplast,^GO:0008935~1,4-dihydroxy-2-naphthoyl-CoA synthase activity,^IPR001753:Enoyl-CoA_hydra/iso,IPR010198:DHNA-CoA_synthase_MenB,IPR014748:Enoyl-CoA_hydra_C,IPR018376:Enoyl-CoA_hyd/isom_CS,IPR029045:ClpP/crotonase-like_dom_sf,^cann0013…
genref.cds_NCBI	N0.HOG0006532	rna-XM_016689533.2	XM_016689533	10:1729633	10	1729633	1,4-dihydroxy-2-naphthoyl-CoA synthase, peroxisomal(LOC107845297)^Capsicum annuum^GO:0009234~menaquinone biosynthetic process,^GO:0005829~cytosol,GO:0009507~chloroplast,^GO:0008935~1,4-dihydroxy-2-naphthoyl-CoA synthase activity,^IPR001753:Enoyl-CoA_hydra/iso,IPR010198:DHNA-CoA_synthase_MenB,IPR014748:Enoyl-CoA_hydra_C,IPR018376:Enoyl-CoA_hyd/isom_CS,IPR029045:ClpP/crotonase-like_dom_sf,^cann0013…			XM_047398384	1,4-dihydroxy-2-naphthoyl-CoA synthase, peroxisomal(LOC107845297)^Capsicum annuum^GO:0009234~menaquinone biosynthetic process,^GO:0005829~cytosol,GO:0009507~chloroplast,^GO:0008935~1,4-dihydroxy-2-naphthoyl-CoA synthase activity,^IPR001753:Enoyl-CoA_hydra/iso,IPR010198:DHNA-CoA_synthase_MenB,IPR014748:Enoyl-CoA_hydra_C,IPR018376:Enoyl-CoA_hyd/isom_CS,IPR029045:ClpP/crotonase-like_dom_sf,^cann0013…
NCBIsequence	N0.HOG0006531	lcl|XM_047398383	XM_047398383	10:1729633	10	1729633	1,4-dihydroxy-2-naphthoyl-CoA synthase, peroxisomal(LOC107845297)^Capsicum annuum^GO:0009234~menaquinone biosynthetic process,^GO:0005829~cytosol,GO:0009507~chloroplast,^GO:0008935~1,4-dihydroxy-2-naphthoyl-CoA synthase activity,^IPR001753:Enoyl-CoA_hydra/iso,IPR010198:DHNA-CoA_synthase_MenB,IPR014748:Enoyl-CoA_hydra_C,IPR018376:Enoyl-CoA_hyd/isom_CS,IPR029045:ClpP/crotonase-like_dom_sf,^cann0013…			XM_047398383	1,4-dihydroxy-2-naphthoyl-CoA synthase, peroxisomal(LOC107845297)^Capsicum annuum^GO:0009234~menaquinone biosynthetic process,^GO:0005829~cytosol,GO:0009507~chloroplast,^GO:0008935~1,4-dihydroxy-2-naphthoyl-CoA synthase activity,^IPR001753:Enoyl-CoA_hydra/iso,IPR010198:DHNA-CoA_synthase_MenB,IPR014748:Enoyl-CoA_hydra_C,IPR018376:Enoyl-CoA_hyd/isom_CS,IPR029045:ClpP/crotonase-like_dom_sf,^cann0013…
genref.cds_NCBI	N0.HOG0006531	rna-XM_047398383.1	XM_047398383	10:1729633	10	1729633	1,4-dihydroxy-2-naphthoyl-CoA synthase, peroxisomal(LOC107845297)^Capsicum annuum^GO:0009234~menaquinone biosynthetic process,^GO:0005829~cytosol,GO:0009507~chloroplast,^GO:0008935~1,4-dihydroxy-2-naphthoyl-CoA synthase activity,^IPR001753:Enoyl-CoA_hydra/iso,IPR010198:DHNA-CoA_synthase_MenB,IPR014748:Enoyl-CoA_hydra_C,IPR018376:Enoyl-CoA_hyd/isom_CS,IPR029045:ClpP/crotonase-like_dom_sf,^cann0013…			XM_047398383	1,4-dihydroxy-2-naphthoyl-CoA synthase, peroxisomal(LOC107845297)^Capsicum annuum^GO:0009234~menaquinone biosynthetic process,^GO:0005829~cytosol,GO:0009507~chloroplast,^GO:0008935~1,4-dihydroxy-2-naphthoyl-CoA synthase activity,^IPR001753:Enoyl-CoA_hydra/iso,IPR010198:DHNA-CoA_synthase_MenB,IPR014748:Enoyl-CoA_hydra_C,IPR018376:Enoyl-CoA_hyd/isom_CS,IPR029045:ClpP/crotonase-like_dom_sf,^cann0013…
NCBIsequence	N0.HOG0006532	lcl|XM_047398384	XM_047398384	10:1729633	10	1729633	1,4-dihydroxy-2-naphthoyl-CoA synthase, peroxisomal(LOC107845297)^Capsicum annuum^GO:0009234~menaquinone biosynthetic process,^GO:0005829~cytosol,GO:0009507~chloroplast,^GO:0008935~1,4-dihydroxy-2-naphthoyl-CoA synthase activity,^IPR001753:Enoyl-CoA_hydra/iso,IPR010198:DHNA-CoA_synthase_MenB,IPR014748:Enoyl-CoA_hydra_C,IPR018376:Enoyl-CoA_hyd/isom_CS,IPR029045:ClpP/crotonase-like_dom_sf,^cann0013…			XM_047398384	1,4-dihydroxy-2-naphthoyl-CoA synthase, peroxisomal(LOC107845297)^Capsicum annuum^GO:0009234~menaquinone biosynthetic process,^GO:0005829~cytosol,GO:0009507~chloroplast,^GO:0008935~1,4-dihydroxy-2-naphthoyl-CoA synthase activity,^IPR001753:Enoyl-CoA_hydra/iso,IPR010198:DHNA-CoA_synthase_MenB,IPR014748:Enoyl-CoA_hydra_C,IPR018376:Enoyl-CoA_hyd/isom_CS,IPR029045:ClpP/crotonase-like_dom_sf,^cann0013…
genref.cds_NCBI	N0.HOG0006532	rna-XM_047398384.1	XM_047398384	10:1729633	10	1729633	1,4-dihydroxy-2-naphthoyl-CoA synthase, peroxisomal(LOC107845297)^Capsicum annuum^GO:0009234~menaquinone biosynthetic process,^GO:0005829~cytosol,GO:0009507~chloroplast,^GO:0008935~1,4-dihydroxy-2-naphthoyl-CoA synthase activity,^IPR001753:Enoyl-CoA_hydra/iso,IPR010198:DHNA-CoA_synthase_MenB,IPR014748:Enoyl-CoA_hydra_C,IPR018376:Enoyl-CoA_hyd/isom_CS,IPR029045:ClpP/crotonase-like_dom_sf,^cann0013…			XM_047398384	1,4-dihydroxy-2-naphthoyl-CoA synthase, peroxisomal(LOC107845297)^Capsicum annuum^GO:0009234~menaquinone biosynthetic process,^GO:0005829~cytosol,GO:0009507~chloroplast,^GO:0008935~1,4-dihydroxy-2-naphthoyl-CoA synthase activity,^IPR001753:Enoyl-CoA_hydra/iso,IPR010198:DHNA-CoA_synthase_MenB,IPR014748:Enoyl-CoA_hydra_C,IPR018376:Enoyl-CoA_hyd/isom_CS,IPR029045:ClpP/crotonase-like_dom_sf,^cann0013…
Zhangshugang	N0.HOG0006532	Caz10g01610	Caz10g01610	10:3472506	10	3472506				XM_047398384	1,4-dihydroxy-2-naphthoyl-CoA synthase, peroxisomal(LOC107845297)^Capsicum annuum^GO:0009234~menaquinone biosynthetic process,^GO:0005829~cytosol,GO:0009507~chloroplast,^GO:0008935~1,4-dihydroxy-2-naphthoyl-CoA synthase activity,^IPR001753:Enoyl-CoA_hydra/iso,IPR010198:DHNA-CoA_synthase_MenB,IPR014748:Enoyl-CoA_hydra_C,IPR018376:Enoyl-CoA_hyd/isom_CS,IPR029045:ClpP/crotonase-like_dom_sf,^cann0013…
Pepper	N0.HOG0006531	CA06g08290	CA06g08290							XM_047398383	1,4-dihydroxy-2-naphthoyl-CoA synthase, peroxisomal(LOC107845297)^Capsicum annuum^GO:0009234~menaquinone biosynthetic process,^GO:0005829~cytosol,GO:0009507~chloroplast,^GO:0008935~1,4-dihydroxy-2-naphthoyl-CoA synthase activity,^IPR001753:Enoyl-CoA_hydra/iso,IPR010198:DHNA-CoA_synthase_MenB,IPR014748:Enoyl-CoA_hydra_C,IPR018376:Enoyl-CoA_hyd/isom_CS,IPR029045:ClpP/crotonase-like_dom_sf,^cann0013…
Pepper	N0.HOG0006532	CA10g00450	CA10g00450							XM_047398384	1,4-dihydroxy-2-naphthoyl-CoA synthase, peroxisomal(LOC107845297)^Capsicum annuum^GO:0009234~menaquinone biosynthetic process,^GO:0005829~cytosol,GO:0009507~chloroplast,^GO:0008935~1,4-dihydroxy-2-naphthoyl-CoA synthase activity,^IPR001753:Enoyl-CoA_hydra/iso,IPR010198:DHNA-CoA_synthase_MenB,IPR014748:Enoyl-CoA_hydra_C,IPR018376:Enoyl-CoA_hyd/isom_CS,IPR029045:ClpP/crotonase-like_dom_sf,^cann0013…
CaZunla1	N0.HOG0006531	Capana10g000062	Capana10g000062							XM_047398383	1,4-dihydroxy-2-naphthoyl-CoA synthase, peroxisomal(LOC107845297)^Capsicum annuum^GO:0009234~menaquinone biosynthetic process,^GO:0005829~cytosol,GO:0009507~chloroplast,^GO:0008935~1,4-dihydroxy-2-naphthoyl-CoA synthase activity,^IPR001753:Enoyl-CoA_hydra/iso,IPR010198:DHNA-CoA_synthase_MenB,IPR014748:Enoyl-CoA_hydra_C,IPR018376:Enoyl-CoA_hyd/isom_CS,IPR029045:ClpP/crotonase-like_dom_sf,^cann0013…
annuum	N0.HOG0006531	CaT2T10g00154	CaT2T10g00154							XM_047398383	1,4-dihydroxy-2-naphthoyl-CoA synthase, peroxisomal(LOC107845297)^Capsicum annuum^GO:0009234~menaquinone biosynthetic process,^GO:0005829~cytosol,GO:0009507~chloroplast,^GO:0008935~1,4-dihydroxy-2-naphthoyl-CoA synthase activity,^IPR001753:Enoyl-CoA_hydra/iso,IPR010198:DHNA-CoA_synthase_MenB,IPR014748:Enoyl-CoA_hydra_C,IPR018376:Enoyl-CoA_hyd/isom_CS,IPR029045:ClpP/crotonase-like_dom_sf,^cann0013…
NCBIsequence	N0.HOG0033291	lcl|XM_047414773	XM_047414773	6:78399921	6	78399921	1,4-dihydroxy-2-naphthoyl-CoA synthase, peroxisomal(LOC107852499)^Capsicum annuum^GO:0009234~menaquinone biosynthetic process,^GO:0005829~cytosol,^GO:0008935~1,4-dihydroxy-2-naphthoyl-CoA synthase activity,^^^^^^^^^^^^			XM_047414773	1,4-dihydroxy-2-naphthoyl-CoA synthase, peroxisomal(LOC107852499)^Capsicum annuum^GO:0009234~menaquinone biosynthetic process,^GO:0005829~cytosol,^GO:0008935~1,4-dihydroxy-2-naphthoyl-CoA synthase activity,^^^^^^^^^^^^
genref.cds_NCBI	N0.HOG0033291	rna-XM_047414773.1	XM_047414773	6:78399921	6	78399921	1,4-dihydroxy-2-naphthoyl-CoA synthase, peroxisomal(LOC107852499)^Capsicum annuum^GO:0009234~menaquinone biosynthetic process,^GO:0005829~cytosol,^GO:0008935~1,4-dihydroxy-2-naphthoyl-CoA synthase activity,^^^^^^^^^^^^			XM_047414773	1,4-dihydroxy-2-naphthoyl-CoA synthase, peroxisomal(LOC107852499)^Capsicum annuum^GO:0009234~menaquinone biosynthetic process,^GO:0005829~cytosol,^GO:0008935~1,4-dihydroxy-2-naphthoyl-CoA synthase activity,^^^^^^^^^^^^
annuum	N0.HOG0033291	CaT2T06g02920	CaT2T06g02920							XM_047414773	1,4-dihydroxy-2-naphthoyl-CoA synthase, peroxisomal(LOC107852499)^Capsicum annuum^GO:0009234~menaquinone biosynthetic process,^GO:0005829~cytosol,^GO:0008935~1,4-dihydroxy-2-naphthoyl-CoA synthase activity,^^^^^^^^^^^^
NCBIsequence	N0.HOG0016233	lcl|XM_016704397	XM_016704397	2:129631565	2	129631565	1,4-dihydroxy-2-naphthoyl-CoA thioesterase 1(LOC107859398)^Capsicum annuum^GO:0042372~phylloquinone biosynthetic process,^GO:0005777~peroxisome,^GO:0061522~1,4-dihydroxy-2-naphthoyl-CoA thioesterase activity,^IPR003736:PAAI_dom,IPR006683:Thioestr_dom,IPR029069:HotDog_dom_sf,^cann00130:Ubiquinone and other terpenoid-quinone biosynthesis,cann01100:Metabolic pathways,cann01110:Biosynthesis of second…			XM_016704397	1,4-dihydroxy-2-naphthoyl-CoA thioesterase 1(LOC107859398)^Capsicum annuum^GO:0042372~phylloquinone biosynthetic process,^GO:0005777~peroxisome,^GO:0061522~1,4-dihydroxy-2-naphthoyl-CoA thioesterase activity,^IPR003736:PAAI_dom,IPR006683:Thioestr_dom,IPR029069:HotDog_dom_sf,^cann00130:Ubiquinone and other terpenoid-quinone biosynthesis,cann01100:Metabolic pathways,cann01110:Biosynthesis of second…
genref.cds_NCBI	N0.HOG0016233	rna-XM_016704397.2	XM_016704397	2:129631565	2	129631565	1,4-dihydroxy-2-naphthoyl-CoA thioesterase 1(LOC107859398)^Capsicum annuum^GO:0042372~phylloquinone biosynthetic process,^GO:0005777~peroxisome,^GO:0061522~1,4-dihydroxy-2-naphthoyl-CoA thioesterase activity,^IPR003736:PAAI_dom,IPR006683:Thioestr_dom,IPR029069:HotDog_dom_sf,^cann00130:Ubiquinone and other terpenoid-quinone biosynthesis,cann01100:Metabolic pathways,cann01110:Biosynthesis of second…			XM_016704397	1,4-dihydroxy-2-naphthoyl-CoA thioesterase 1(LOC107859398)^Capsicum annuum^GO:0042372~phylloquinone biosynthetic process,^GO:0005777~peroxisome,^GO:0061522~1,4-dihydroxy-2-naphthoyl-CoA thioesterase activity,^IPR003736:PAAI_dom,IPR006683:Thioestr_dom,IPR029069:HotDog_dom_sf,^cann00130:Ubiquinone and other terpenoid-quinone biosynthesis,cann01100:Metabolic pathways,cann01110:Biosynthesis of second…
Zhangshugang	N0.HOG0016233	Caz02g16480	Caz02g16480	2:148650203	2	148650203				XM_016704397	1,4-dihydroxy-2-naphthoyl-CoA thioesterase 1(LOC107859398)^Capsicum annuum^GO:0042372~phylloquinone biosynthetic process,^GO:0005777~peroxisome,^GO:0061522~1,4-dihydroxy-2-naphthoyl-CoA thioesterase activity,^IPR003736:PAAI_dom,IPR006683:Thioestr_dom,IPR029069:HotDog_dom_sf,^cann00130:Ubiquinone and other terpenoid-quinone biosynthesis,cann01100:Metabolic pathways,cann01110:Biosynthesis of second…
Pepper	N0.HOG0016233	CA02g15920	CA02g15920							XM_016704397	1,4-dihydroxy-2-naphthoyl-CoA thioesterase 1(LOC107859398)^Capsicum annuum^GO:0042372~phylloquinone biosynthetic process,^GO:0005777~peroxisome,^GO:0061522~1,4-dihydroxy-2-naphthoyl-CoA thioesterase activity,^IPR003736:PAAI_dom,IPR006683:Thioestr_dom,IPR029069:HotDog_dom_sf,^cann00130:Ubiquinone and other terpenoid-quinone biosynthesis,cann01100:Metabolic pathways,cann01110:Biosynthesis of second…
CaZunla1	N0.HOG0016233	Capana02g001965	Capana02g001965							XM_016704397	1,4-dihydroxy-2-naphthoyl-CoA thioesterase 1(LOC107859398)^Capsicum annuum^GO:0042372~phylloquinone biosynthetic process,^GO:0005777~peroxisome,^GO:0061522~1,4-dihydroxy-2-naphthoyl-CoA thioesterase activity,^IPR003736:PAAI_dom,IPR006683:Thioestr_dom,IPR029069:HotDog_dom_sf,^cann00130:Ubiquinone and other terpenoid-quinone biosynthesis,cann01100:Metabolic pathways,cann01110:Biosynthesis of second…
annuum	N0.HOG0016233	CaT2T02g02216	CaT2T02g02216							XM_016704397	1,4-dihydroxy-2-naphthoyl-CoA thioesterase 1(LOC107859398)^Capsicum annuum^GO:0042372~phylloquinone biosynthetic process,^GO:0005777~peroxisome,^GO:0061522~1,4-dihydroxy-2-naphthoyl-CoA thioesterase activity,^IPR003736:PAAI_dom,IPR006683:Thioestr_dom,IPR029069:HotDog_dom_sf,^cann00130:Ubiquinone and other terpenoid-quinone biosynthesis,cann01100:Metabolic pathways,cann01110:Biosynthesis of second…
NCBIsequence	N0.HOG0026432	lcl|XM_016715009	XM_016715009	4:8539816	4	8539816	1,4-dihydroxy-2-naphthoyl-CoA thioesterase 2(LOC107868340)^Capsicum annuum^GO:0042372~phylloquinone biosynthetic process,^GO:0005777~peroxisome,^GO:0061522~1,4-dihydroxy-2-naphthoyl-CoA thioesterase activity,^IPR003736:PAAI_dom,IPR006683:Thioestr_dom,IPR029069:HotDog_dom_sf,^cann00130:Ubiquinone and other terpenoid-quinone biosynthesis,cann01100:Metabolic pathways,cann01110:Biosynthesis of second…			XM_016715009	1,4-dihydroxy-2-naphthoyl-CoA thioesterase 2(LOC107868340)^Capsicum annuum^GO:0042372~phylloquinone biosynthetic process,^GO:0005777~peroxisome,^GO:0061522~1,4-dihydroxy-2-naphthoyl-CoA thioesterase activity,^IPR003736:PAAI_dom,IPR006683:Thioestr_dom,IPR029069:HotDog_dom_sf,^cann00130:Ubiquinone and other terpenoid-quinone biosynthesis,cann01100:Metabolic pathways,cann01110:Biosynthesis of second…
genref.cds_NCBI	N0.HOG0026432	rna-XM_016715009.2	XM_016715009	4:8539816	4	8539816	1,4-dihydroxy-2-naphthoyl-CoA thioesterase 2(LOC107868340)^Capsicum annuum^GO:0042372~phylloquinone biosynthetic process,^GO:0005777~peroxisome,^GO:0061522~1,4-dihydroxy-2-naphthoyl-CoA thioesterase activity,^IPR003736:PAAI_dom,IPR006683:Thioestr_dom,IPR029069:HotDog_dom_sf,^cann00130:Ubiquinone and other terpenoid-quinone biosynthesis,cann01100:Metabolic pathways,cann01110:Biosynthesis of second…			XM_016715009	1,4-dihydroxy-2-naphthoyl-CoA thioesterase 2(LOC107868340)^Capsicum annuum^GO:0042372~phylloquinone biosynthetic process,^GO:0005777~peroxisome,^GO:0061522~1,4-dihydroxy-2-naphthoyl-CoA thioesterase activity,^IPR003736:PAAI_dom,IPR006683:Thioestr_dom,IPR029069:HotDog_dom_sf,^cann00130:Ubiquinone and other terpenoid-quinone biosynthesis,cann01100:Metabolic pathways,cann01110:Biosynthesis of second…
Pepper	N0.HOG0026432	CA04g02460	CA04g02460							XM_016715009	1,4-dihydroxy-2-naphthoyl-CoA thioesterase 2(LOC107868340)^Capsicum annuum^GO:0042372~phylloquinone biosynthetic process,^GO:0005777~peroxisome,^GO:0061522~1,4-dihydroxy-2-naphthoyl-CoA thioesterase activity,^IPR003736:PAAI_dom,IPR006683:Thioestr_dom,IPR029069:HotDog_dom_sf,^cann00130:Ubiquinone and other terpenoid-quinone biosynthesis,cann01100:Metabolic pathways,cann01110:Biosynthesis of second…
CaZunla1	N0.HOG0026432	Capana04g002623	Capana04g002623							XM_016715009	1,4-dihydroxy-2-naphthoyl-CoA thioesterase 2(LOC107868340)^Capsicum annuum^GO:0042372~phylloquinone biosynthetic process,^GO:0005777~peroxisome,^GO:0061522~1,4-dihydroxy-2-naphthoyl-CoA thioesterase activity,^IPR003736:PAAI_dom,IPR006683:Thioestr_dom,IPR029069:HotDog_dom_sf,^cann00130:Ubiquinone and other terpenoid-quinone biosynthesis,cann01100:Metabolic pathways,cann01110:Biosynthesis of second…
annuum	N0.HOG0026432	CaT2T04g02857	CaT2T04g02857							XM_016715009	1,4-dihydroxy-2-naphthoyl-CoA thioesterase 2(LOC107868340)^Capsicum annuum^GO:0042372~phylloquinone biosynthetic process,^GO:0005777~peroxisome,^GO:0061522~1,4-dihydroxy-2-naphthoyl-CoA thioesterase activity,^IPR003736:PAAI_dom,IPR006683:Thioestr_dom,IPR029069:HotDog_dom_sf,^cann00130:Ubiquinone and other terpenoid-quinone biosynthesis,cann01100:Metabolic pathways,cann01110:Biosynthesis of second…
NCBIsequence	N0.HOG0015516	lcl|XM_016688800	XM_016688800	1:201537894	1	201537894	10 kDa chaperonin 1, chloroplastic(LOC107844360)^Capsicum annuum^GO:0051085~chaperone cofactor-dependent protein refolding,^GO:0005759~mitochondrial matrix,^GO:0005524~ATP binding,GO:0044183~protein folding chaperone,GO:0046872~metal ion binding,GO:0051082~unfolded protein binding,GO:0051087~protein-folding chaperone binding,^IPR011032:GroES-like_sf,IPR020818:Chaperonin_GroES,IPR037124:Chaperonin…			XM_016688800	10 kDa chaperonin 1, chloroplastic(LOC107844360)^Capsicum annuum^GO:0051085~chaperone cofactor-dependent protein refolding,^GO:0005759~mitochondrial matrix,^GO:0005524~ATP binding,GO:0044183~protein folding chaperone,GO:0046872~metal ion binding,GO:0051082~unfolded protein binding,GO:0051087~protein-folding chaperone binding,^IPR011032:GroES-like_sf,IPR020818:Chaperonin_GroES,IPR037124:Chaperonin…
genref.cds_NCBI	N0.HOG0015516	rna-XM_016688800.2	XM_016688800	1:201537894	1	201537894	10 kDa chaperonin 1, chloroplastic(LOC107844360)^Capsicum annuum^GO:0051085~chaperone cofactor-dependent protein refolding,^GO:0005759~mitochondrial matrix,^GO:0005524~ATP binding,GO:0044183~protein folding chaperone,GO:0046872~metal ion binding,GO:0051082~unfolded protein binding,GO:0051087~protein-folding chaperone binding,^IPR011032:GroES-like_sf,IPR020818:Chaperonin_GroES,IPR037124:Chaperonin…			XM_016688800	10 kDa chaperonin 1, chloroplastic(LOC107844360)^Capsicum annuum^GO:0051085~chaperone cofactor-dependent protein refolding,^GO:0005759~mitochondrial matrix,^GO:0005524~ATP binding,GO:0044183~protein folding chaperone,GO:0046872~metal ion binding,GO:0051082~unfolded protein binding,GO:0051087~protein-folding chaperone binding,^IPR011032:GroES-like_sf,IPR020818:Chaperonin_GroES,IPR037124:Chaperonin…
Zhangshugang	N0.HOG0015516	Caz01g31510	Caz01g31510	1:253419098	1	253419098				XM_016688800	10 kDa chaperonin 1, chloroplastic(LOC107844360)^Capsicum annuum^GO:0051085~chaperone cofactor-dependent protein refolding,^GO:0005759~mitochondrial matrix,^GO:0005524~ATP binding,GO:0044183~protein folding chaperone,GO:0046872~metal ion binding,GO:0051082~unfolded protein binding,GO:0051087~protein-folding chaperone binding,^IPR011032:GroES-like_sf,IPR020818:Chaperonin_GroES,IPR037124:Chaperonin…
Pepper	N0.HOG0015516	CA01g27250	CA01g27250							XM_016688800	10 kDa chaperonin 1, chloroplastic(LOC107844360)^Capsicum annuum^GO:0051085~chaperone cofactor-dependent protein refolding,^GO:0005759~mitochondrial matrix,^GO:0005524~ATP binding,GO:0044183~protein folding chaperone,GO:0046872~metal ion binding,GO:0051082~unfolded protein binding,GO:0051087~protein-folding chaperone binding,^IPR011032:GroES-like_sf,IPR020818:Chaperonin_GroES,IPR037124:Chaperonin…
CaZunla1	N0.HOG0015516	Capana01g003395	Capana01g003395							XM_016688800	10 kDa chaperonin 1, chloroplastic(LOC107844360)^Capsicum annuum^GO:0051085~chaperone cofactor-dependent protein refolding,^GO:0005759~mitochondrial matrix,^GO:0005524~ATP binding,GO:0044183~protein folding chaperone,GO:0046872~metal ion binding,GO:0051082~unfolded protein binding,GO:0051087~protein-folding chaperone binding,^IPR011032:GroES-like_sf,IPR020818:Chaperonin_GroES,IPR037124:Chaperonin…
annuum	N0.HOG0015516	CaT2T01g04408	CaT2T01g04408							XM_016688800	10 kDa chaperonin 1, chloroplastic(LOC107844360)^Capsicum annuum^GO:0051085~chaperone cofactor-dependent protein refolding,^GO:0005759~mitochondrial matrix,^GO:0005524~ATP binding,GO:0044183~protein folding chaperone,GO:0046872~metal ion binding,GO:0051082~unfolded protein binding,GO:0051087~protein-folding chaperone binding,^IPR011032:GroES-like_sf,IPR020818:Chaperonin_GroES,IPR037124:Chaperonin…
NCBIsequence	N0.HOG0031051	lcl|XM_016696004	XM_016696004	12:952839	12	952839	10 kDa chaperonin, mitochondrial(LOC107851092)^Capsicum annuum^GO:0051085~chaperone cofactor-dependent protein refolding,^GO:0005759~mitochondrial matrix,^GO:0005524~ATP binding,GO:0044183~protein folding chaperone,GO:0046872~metal ion binding,GO:0051082~unfolded protein binding,GO:0051087~protein-folding chaperone binding,^IPR011032:GroES-like_sf,IPR020818:Chaperonin_GroES,IPR037124:Chaperonin_G…			XM_016696004	10 kDa chaperonin, mitochondrial(LOC107851092)^Capsicum annuum^GO:0051085~chaperone cofactor-dependent protein refolding,^GO:0005759~mitochondrial matrix,^GO:0005524~ATP binding,GO:0044183~protein folding chaperone,GO:0046872~metal ion binding,GO:0051082~unfolded protein binding,GO:0051087~protein-folding chaperone binding,^IPR011032:GroES-like_sf,IPR020818:Chaperonin_GroES,IPR037124:Chaperonin_G…
genref.cds_NCBI	N0.HOG0031051	rna-XM_016696004.2	XM_016696004	12:952839	12	952839	10 kDa chaperonin, mitochondrial(LOC107851092)^Capsicum annuum^GO:0051085~chaperone cofactor-dependent protein refolding,^GO:0005759~mitochondrial matrix,^GO:0005524~ATP binding,GO:0044183~protein folding chaperone,GO:0046872~metal ion binding,GO:0051082~unfolded protein binding,GO:0051087~protein-folding chaperone binding,^IPR011032:GroES-like_sf,IPR020818:Chaperonin_GroES,IPR037124:Chaperonin_G…			XM_016696004	10 kDa chaperonin, mitochondrial(LOC107851092)^Capsicum annuum^GO:0051085~chaperone cofactor-dependent protein refolding,^GO:0005759~mitochondrial matrix,^GO:0005524~ATP binding,GO:0044183~protein folding chaperone,GO:0046872~metal ion binding,GO:0051082~unfolded protein binding,GO:0051087~protein-folding chaperone binding,^IPR011032:GroES-like_sf,IPR020818:Chaperonin_GroES,IPR037124:Chaperonin_G…
Zhangshugang	N0.HOG0031051	Caz12g27070	Caz12g27070	12:259202656	12	259202656				XM_016696004	10 kDa chaperonin, mitochondrial(LOC107851092)^Capsicum annuum^GO:0051085~chaperone cofactor-dependent protein refolding,^GO:0005759~mitochondrial matrix,^GO:0005524~ATP binding,GO:0044183~protein folding chaperone,GO:0046872~metal ion binding,GO:0051082~unfolded protein binding,GO:0051087~protein-folding chaperone binding,^IPR011032:GroES-like_sf,IPR020818:Chaperonin_GroES,IPR037124:Chaperonin_G…
annuum	N0.HOG0031051	CaT2T12g03817	CaT2T12g03817							XM_016696004	10 kDa chaperonin, mitochondrial(LOC107851092)^Capsicum annuum^GO:0051085~chaperone cofactor-dependent protein refolding,^GO:0005759~mitochondrial matrix,^GO:0005524~ATP binding,GO:0044183~protein folding chaperone,GO:0046872~metal ion binding,GO:0051082~unfolded protein binding,GO:0051087~protein-folding chaperone binding,^IPR011032:GroES-like_sf,IPR020818:Chaperonin_GroES,IPR037124:Chaperonin_G…
genref.cds_NCBI	N0.HOG0006735	rna-XM_016713730.2	XM_016713730	4:209425534	4	209425534	10 kDa chaperonin(LOC107867477)^Capsicum annuum^GO:0051085~chaperone cofactor-dependent protein refolding,^GO:0005759~mitochondrial matrix,^GO:0005524~ATP binding,GO:0044183~protein folding chaperone,GO:0046872~metal ion binding,GO:0051082~unfolded protein binding,GO:0051087~protein-folding chaperone binding,^^^^^^^^^^^^			XM_047410958	10 kDa chaperonin(LOC107867477)^Capsicum annuum^GO:0051085~chaperone cofactor-dependent protein refolding,^GO:0005759~mitochondrial matrix,^GO:0005524~ATP binding,GO:0044183~protein folding chaperone,GO:0046872~metal ion binding,GO:0051082~unfolded protein binding,GO:0051087~protein-folding chaperone binding,^^^^^^^^^^^^
NCBIsequence	N0.HOG0006735	lcl|XM_016713730	XM_016713730	4:209425534	4	209425534	10 kDa chaperonin(LOC107867477)^Capsicum annuum^GO:0051085~chaperone cofactor-dependent protein refolding,^GO:0005759~mitochondrial matrix,^GO:0005524~ATP binding,GO:0044183~protein folding chaperone,GO:0046872~metal ion binding,GO:0051082~unfolded protein binding,GO:0051087~protein-folding chaperone binding,^^^^^^^^^^^^			XM_047410958	10 kDa chaperonin(LOC107867477)^Capsicum annuum^GO:0051085~chaperone cofactor-dependent protein refolding,^GO:0005759~mitochondrial matrix,^GO:0005524~ATP binding,GO:0044183~protein folding chaperone,GO:0046872~metal ion binding,GO:0051082~unfolded protein binding,GO:0051087~protein-folding chaperone binding,^^^^^^^^^^^^
NCBIsequence	N0.HOG0006735	lcl|XM_016713731	XM_016713731	4:209425534	4	209425534	10 kDa chaperonin(LOC107867477)^Capsicum annuum^GO:0051085~chaperone cofactor-dependent protein refolding,^GO:0005759~mitochondrial matrix,^GO:0005524~ATP binding,GO:0044183~protein folding chaperone,GO:0046872~metal ion binding,GO:0051082~unfolded protein binding,GO:0051087~protein-folding chaperone binding,^^^^^^^^^^^^			XM_047410958	10 kDa chaperonin(LOC107867477)^Capsicum annuum^GO:0051085~chaperone cofactor-dependent protein refolding,^GO:0005759~mitochondrial matrix,^GO:0005524~ATP binding,GO:0044183~protein folding chaperone,GO:0046872~metal ion binding,GO:0051082~unfolded protein binding,GO:0051087~protein-folding chaperone binding,^^^^^^^^^^^^
genref.cds_NCBI	N0.HOG0006735	rna-XM_016713731.2	XM_016713731	4:209425534	4	209425534	10 kDa chaperonin(LOC107867477)^Capsicum annuum^GO:0051085~chaperone cofactor-dependent protein refolding,^GO:0005759~mitochondrial matrix,^GO:0005524~ATP binding,GO:0044183~protein folding chaperone,GO:0046872~metal ion binding,GO:0051082~unfolded protein binding,GO:0051087~protein-folding chaperone binding,^^^^^^^^^^^^			XM_047410958	10 kDa chaperonin(LOC107867477)^Capsicum annuum^GO:0051085~chaperone cofactor-dependent protein refolding,^GO:0005759~mitochondrial matrix,^GO:0005524~ATP binding,GO:0044183~protein folding chaperone,GO:0046872~metal ion binding,GO:0051082~unfolded protein binding,GO:0051087~protein-folding chaperone binding,^^^^^^^^^^^^
genref.cds_NCBI	N0.HOG0006735	rna-XM_016713732.2	XM_016713732	4:209425534	4	209425534	10 kDa chaperonin(LOC107867477)^Capsicum annuum^GO:0051085~chaperone cofactor-dependent protein refolding,^GO:0005759~mitochondrial matrix,^GO:0005524~ATP binding,GO:0044183~protein folding chaperone,GO:0046872~metal ion binding,GO:0051082~unfolded protein binding,GO:0051087~protein-folding chaperone binding,^^^^^^^^^^^^			XM_047410958	10 kDa chaperonin(LOC107867477)^Capsicum annuum^GO:0051085~chaperone cofactor-dependent protein refolding,^GO:0005759~mitochondrial matrix,^GO:0005524~ATP binding,GO:0044183~protein folding chaperone,GO:0046872~metal ion binding,GO:0051082~unfolded protein binding,GO:0051087~protein-folding chaperone binding,^^^^^^^^^^^^
NCBIsequence	N0.HOG0006735	lcl|XM_016713732	XM_016713732	4:209425534	4	209425534	10 kDa chaperonin(LOC107867477)^Capsicum annuum^GO:0051085~chaperone cofactor-dependent protein refolding,^GO:0005759~mitochondrial matrix,^GO:0005524~ATP binding,GO:0044183~protein folding chaperone,GO:0046872~metal ion binding,GO:0051082~unfolded protein binding,GO:0051087~protein-folding chaperone binding,^^^^^^^^^^^^			XM_047410958	10 kDa chaperonin(LOC107867477)^Capsicum annuum^GO:0051085~chaperone cofactor-dependent protein refolding,^GO:0005759~mitochondrial matrix,^GO:0005524~ATP binding,GO:0044183~protein folding chaperone,GO:0046872~metal ion binding,GO:0051082~unfolded protein binding,GO:0051087~protein-folding chaperone binding,^^^^^^^^^^^^
NCBIsequence	N0.HOG0006735	lcl|XM_047410958	XM_047410958	4:209425534	4	209425534	10 kDa chaperonin(LOC107867477)^Capsicum annuum^GO:0051085~chaperone cofactor-dependent protein refolding,^GO:0005759~mitochondrial matrix,^GO:0005524~ATP binding,GO:0044183~protein folding chaperone,GO:0046872~metal ion binding,GO:0051082~unfolded protein binding,GO:0051087~protein-folding chaperone binding,^^^^^^^^^^^^			XM_047410958	10 kDa chaperonin(LOC107867477)^Capsicum annuum^GO:0051085~chaperone cofactor-dependent protein refolding,^GO:0005759~mitochondrial matrix,^GO:0005524~ATP binding,GO:0044183~protein folding chaperone,GO:0046872~metal ion binding,GO:0051082~unfolded protein binding,GO:0051087~protein-folding chaperone binding,^^^^^^^^^^^^
genref.cds_NCBI	N0.HOG0006735	rna-XM_047410958.1	XM_047410958	4:209425534	4	209425534	10 kDa chaperonin(LOC107867477)^Capsicum annuum^GO:0051085~chaperone cofactor-dependent protein refolding,^GO:0005759~mitochondrial matrix,^GO:0005524~ATP binding,GO:0044183~protein folding chaperone,GO:0046872~metal ion binding,GO:0051082~unfolded protein binding,GO:0051087~protein-folding chaperone binding,^^^^^^^^^^^^			XM_047410958	10 kDa chaperonin(LOC107867477)^Capsicum annuum^GO:0051085~chaperone cofactor-dependent protein refolding,^GO:0005759~mitochondrial matrix,^GO:0005524~ATP binding,GO:0044183~protein folding chaperone,GO:0046872~metal ion binding,GO:0051082~unfolded protein binding,GO:0051087~protein-folding chaperone binding,^^^^^^^^^^^^
Zhangshugang	N0.HOG0006735	Caz04g09360	Caz04g09360	4:25479659	4	25479659				XM_047410958	10 kDa chaperonin(LOC107867477)^Capsicum annuum^GO:0051085~chaperone cofactor-dependent protein refolding,^GO:0005759~mitochondrial matrix,^GO:0005524~ATP binding,GO:0044183~protein folding chaperone,GO:0046872~metal ion binding,GO:0051082~unfolded protein binding,GO:0051087~protein-folding chaperone binding,^^^^^^^^^^^^
Pepper	N0.HOG0006735	CA04g15370	CA04g15370							XM_047410958	10 kDa chaperonin(LOC107867477)^Capsicum annuum^GO:0051085~chaperone cofactor-dependent protein refolding,^GO:0005759~mitochondrial matrix,^GO:0005524~ATP binding,GO:0044183~protein folding chaperone,GO:0046872~metal ion binding,GO:0051082~unfolded protein binding,GO:0051087~protein-folding chaperone binding,^^^^^^^^^^^^
annuum	N0.HOG0006735	CaT2T04g01092	CaT2T04g01092							XM_047410958	10 kDa chaperonin(LOC107867477)^Capsicum annuum^GO:0051085~chaperone cofactor-dependent protein refolding,^GO:0005759~mitochondrial matrix,^GO:0005524~ATP binding,GO:0044183~protein folding chaperone,GO:0046872~metal ion binding,GO:0051082~unfolded protein binding,GO:0051087~protein-folding chaperone binding,^^^^^^^^^^^^
genref.cds_NCBI	N0.HOG0006190	rna-XM_016708597.2	XM_016708597	3:236185029	3	236185029	11-beta-hydroxysteroid dehydrogenase A(LOC107862893)^Capsicum annuum^^^GO:0016491~oxidoreductase activity,^^^^^^^^^^^^			XM_016708598	11-beta-hydroxysteroid dehydrogenase A(LOC107862893)^Capsicum annuum^^^GO:0016491~oxidoreductase activity,^^^^^^^^^^^^
NCBIsequence	N0.HOG0006190	lcl|XM_016708597	XM_016708597	3:236185029	3	236185029	11-beta-hydroxysteroid dehydrogenase A(LOC107862893)^Capsicum annuum^^^GO:0016491~oxidoreductase activity,^^^^^^^^^^^^			XM_016708598	11-beta-hydroxysteroid dehydrogenase A(LOC107862893)^Capsicum annuum^^^GO:0016491~oxidoreductase activity,^^^^^^^^^^^^
NCBIsequence	N0.HOG0006190	lcl|XM_016708598	XM_016708598	3:236185029	3	236185029	11-beta-hydroxysteroid dehydrogenase A(LOC107862893)^Capsicum annuum^^^GO:0016491~oxidoreductase activity,^^^^^^^^^^^^			XM_016708598	11-beta-hydroxysteroid dehydrogenase A(LOC107862893)^Capsicum annuum^^^GO:0016491~oxidoreductase activity,^^^^^^^^^^^^
genref.cds_NCBI	N0.HOG0006190	rna-XM_016708598.2	XM_016708598	3:236185029	3	236185029	11-beta-hydroxysteroid dehydrogenase A(LOC107862893)^Capsicum annuum^^^GO:0016491~oxidoreductase activity,^^^^^^^^^^^^			XM_016708598	11-beta-hydroxysteroid dehydrogenase A(LOC107862893)^Capsicum annuum^^^GO:0016491~oxidoreductase activity,^^^^^^^^^^^^
NCBIsequence	N0.HOG0006190	lcl|XM_016708599	XM_016708599	3:235790007	3	235790007	11-beta-hydroxysteroid dehydrogenase A(LOC107862894)^Capsicum annuum^^^GO:0016491~oxidoreductase activity,^^^^^^^^^^^^			XM_016708598	11-beta-hydroxysteroid dehydrogenase A(LOC107862893)^Capsicum annuum^^^GO:0016491~oxidoreductase activity,^^^^^^^^^^^^
genref.cds_NCBI	N0.HOG0006190	rna-XM_016708599.2	XM_016708599	3:235790007	3	235790007	11-beta-hydroxysteroid dehydrogenase A(LOC107862894)^Capsicum annuum^^^GO:0016491~oxidoreductase activity,^^^^^^^^^^^^			XM_016708598	11-beta-hydroxysteroid dehydrogenase A(LOC107862893)^Capsicum annuum^^^GO:0016491~oxidoreductase activity,^^^^^^^^^^^^
Zhangshugang	N0.HOG0006190	Caz03g15420	Caz03g15420	3:33798165	3	33798165				XM_016708598	11-beta-hydroxysteroid dehydrogenase A(LOC107862893)^Capsicum annuum^^^GO:0016491~oxidoreductase activity,^^^^^^^^^^^^
Pepper	N0.HOG0006190	CA03g22010	CA03g22010							XM_016708598	11-beta-hydroxysteroid dehydrogenase A(LOC107862893)^Capsicum annuum^^^GO:0016491~oxidoreductase activity,^^^^^^^^^^^^
CaZunla1	N0.HOG0006190	Capana03g001684	Capana03g001684							XM_016708598	11-beta-hydroxysteroid dehydrogenase A(LOC107862893)^Capsicum annuum^^^GO:0016491~oxidoreductase activity,^^^^^^^^^^^^
CaZunla1	N0.HOG0006190	Capana03g001686	Capana03g001686							XM_016708598	11-beta-hydroxysteroid dehydrogenase A(LOC107862893)^Capsicum annuum^^^GO:0016491~oxidoreductase activity,^^^^^^^^^^^^
annuum	N0.HOG0006190	CaT2T03g01888	CaT2T03g01888							XM_016708598	11-beta-hydroxysteroid dehydrogenase A(LOC107862893)^Capsicum annuum^^^GO:0016491~oxidoreductase activity,^^^^^^^^^^^^
NCBIsequence	N0.HOG0030842	lcl|XM_047409558	XM_047409558	3:235790007	3	235790007	11-beta-hydroxysteroid dehydrogenase A(LOC107862894)^Capsicum annuum^^^GO:0016491~oxidoreductase activity,^^^^^^^^^^^^			XM_047409558	11-beta-hydroxysteroid dehydrogenase A(LOC107862894)^Capsicum annuum^^^GO:0016491~oxidoreductase activity,^^^^^^^^^^^^
genref.cds_NCBI	N0.HOG0030842	rna-XM_047409558.1	XM_047409558	3:235790007	3	235790007	11-beta-hydroxysteroid dehydrogenase A(LOC107862894)^Capsicum annuum^^^GO:0016491~oxidoreductase activity,^^^^^^^^^^^^			XM_047409558	11-beta-hydroxysteroid dehydrogenase A(LOC107862894)^Capsicum annuum^^^GO:0016491~oxidoreductase activity,^^^^^^^^^^^^
Zhangshugang	N0.HOG0030842	Caz03g15430	Caz03g15430	3:33971674	3	33971674				XM_047409558	11-beta-hydroxysteroid dehydrogenase A(LOC107862894)^Capsicum annuum^^^GO:0016491~oxidoreductase activity,^^^^^^^^^^^^
annuum	N0.HOG0030842	CaT2T03g01889	CaT2T03g01889							XM_047409558	11-beta-hydroxysteroid dehydrogenase A(LOC107862894)^Capsicum annuum^^^GO:0016491~oxidoreductase activity,^^^^^^^^^^^^
NCBIsequence	N0.HOG0020646	lcl|XM_016723920	XM_016723920	12:224807331	12	224807331	11-beta-hydroxysteroid dehydrogenase A(LOC107877229)^Capsicum annuum^^GO:0005829~cytosol,GO:0016020~membrane,^GO:0016491~oxidoreductase activity,^IPR002347:SDR_fam,IPR020904:Sc_DH/Rdtase_CS,IPR036291:NAD(P)-bd_dom_sf,^^^^^KW-0472~Membrane,^^KW-0735~Signal-anchor,KW-0812~Transmembrane,KW-1133~Transmembrane helix,^^KW-0560~Oxidoreductase,^^TRANSMEM:Helical,			XM_016723920	11-beta-hydroxysteroid dehydrogenase A(LOC107877229)^Capsicum annuum^^GO:0005829~cytosol,GO:0016020~membrane,^GO:0016491~oxidoreductase activity,^IPR002347:SDR_fam,IPR020904:Sc_DH/Rdtase_CS,IPR036291:NAD(P)-bd_dom_sf,^^^^^KW-0472~Membrane,^^KW-0735~Signal-anchor,KW-0812~Transmembrane,KW-1133~Transmembrane helix,^^KW-0560~Oxidoreductase,^^TRANSMEM:Helical,
genref.cds_NCBI	N0.HOG0020646	rna-XM_016723920.2	XM_016723920	12:224807331	12	224807331	11-beta-hydroxysteroid dehydrogenase A(LOC107877229)^Capsicum annuum^^GO:0005829~cytosol,GO:0016020~membrane,^GO:0016491~oxidoreductase activity,^IPR002347:SDR_fam,IPR020904:Sc_DH/Rdtase_CS,IPR036291:NAD(P)-bd_dom_sf,^^^^^KW-0472~Membrane,^^KW-0735~Signal-anchor,KW-0812~Transmembrane,KW-1133~Transmembrane helix,^^KW-0560~Oxidoreductase,^^TRANSMEM:Helical,			XM_016723920	11-beta-hydroxysteroid dehydrogenase A(LOC107877229)^Capsicum annuum^^GO:0005829~cytosol,GO:0016020~membrane,^GO:0016491~oxidoreductase activity,^IPR002347:SDR_fam,IPR020904:Sc_DH/Rdtase_CS,IPR036291:NAD(P)-bd_dom_sf,^^^^^KW-0472~Membrane,^^KW-0735~Signal-anchor,KW-0812~Transmembrane,KW-1133~Transmembrane helix,^^KW-0560~Oxidoreductase,^^TRANSMEM:Helical,
Zhangshugang	N0.HOG0020646	Caz07g13960	Caz07g13960	7:218353865	7	218353865				XM_016723920	11-beta-hydroxysteroid dehydrogenase A(LOC107877229)^Capsicum annuum^^GO:0005829~cytosol,GO:0016020~membrane,^GO:0016491~oxidoreductase activity,^IPR002347:SDR_fam,IPR020904:Sc_DH/Rdtase_CS,IPR036291:NAD(P)-bd_dom_sf,^^^^^KW-0472~Membrane,^^KW-0735~Signal-anchor,KW-0812~Transmembrane,KW-1133~Transmembrane helix,^^KW-0560~Oxidoreductase,^^TRANSMEM:Helical,
Pepper	N0.HOG0020646	CA12g17930	CA12g17930							XM_016723920	11-beta-hydroxysteroid dehydrogenase A(LOC107877229)^Capsicum annuum^^GO:0005829~cytosol,GO:0016020~membrane,^GO:0016491~oxidoreductase activity,^IPR002347:SDR_fam,IPR020904:Sc_DH/Rdtase_CS,IPR036291:NAD(P)-bd_dom_sf,^^^^^KW-0472~Membrane,^^KW-0735~Signal-anchor,KW-0812~Transmembrane,KW-1133~Transmembrane helix,^^KW-0560~Oxidoreductase,^^TRANSMEM:Helical,
CaZunla1	N0.HOG0020646	Capana07g001405	Capana07g001405							XM_016723920	11-beta-hydroxysteroid dehydrogenase A(LOC107877229)^Capsicum annuum^^GO:0005829~cytosol,GO:0016020~membrane,^GO:0016491~oxidoreductase activity,^IPR002347:SDR_fam,IPR020904:Sc_DH/Rdtase_CS,IPR036291:NAD(P)-bd_dom_sf,^^^^^KW-0472~Membrane,^^KW-0735~Signal-anchor,KW-0812~Transmembrane,KW-1133~Transmembrane helix,^^KW-0560~Oxidoreductase,^^TRANSMEM:Helical,
annuum	N0.HOG0020646	CaT2T07g01975	CaT2T07g01975							XM_016723920	11-beta-hydroxysteroid dehydrogenase A(LOC107877229)^Capsicum annuum^^GO:0005829~cytosol,GO:0016020~membrane,^GO:0016491~oxidoreductase activity,^IPR002347:SDR_fam,IPR020904:Sc_DH/Rdtase_CS,IPR036291:NAD(P)-bd_dom_sf,^^^^^KW-0472~Membrane,^^KW-0735~Signal-anchor,KW-0812~Transmembrane,KW-1133~Transmembrane helix,^^KW-0560~Oxidoreductase,^^TRANSMEM:Helical,
NCBIsequence	N0.HOG0015271	lcl|XM_016726674	XM_016726674	1:135555422	1	135555422	11-beta-hydroxysteroid dehydrogenase B(LOC107879715)^Capsicum annuum^^GO:0005829~cytosol,GO:0016020~membrane,^GO:0016491~oxidoreductase activity,^IPR002347:SDR_fam,IPR020904:Sc_DH/Rdtase_CS,IPR036291:NAD(P)-bd_dom_sf,^^^^^KW-0472~Membrane,^^KW-0735~Signal-anchor,KW-0812~Transmembrane,KW-1133~Transmembrane helix,^^KW-0560~Oxidoreductase,^^COMPBIAS:Polar residues,REGION:Disordered,TRANSMEM:Helical,			XM_016726674	11-beta-hydroxysteroid dehydrogenase B(LOC107879715)^Capsicum annuum^^GO:0005829~cytosol,GO:0016020~membrane,^GO:0016491~oxidoreductase activity,^IPR002347:SDR_fam,IPR020904:Sc_DH/Rdtase_CS,IPR036291:NAD(P)-bd_dom_sf,^^^^^KW-0472~Membrane,^^KW-0735~Signal-anchor,KW-0812~Transmembrane,KW-1133~Transmembrane helix,^^KW-0560~Oxidoreductase,^^COMPBIAS:Polar residues,REGION:Disordered,TRANSMEM:Helical,
genref.cds_NCBI	N0.HOG0015271	rna-XM_016726674.2	XM_016726674	1:135555422	1	135555422	11-beta-hydroxysteroid dehydrogenase B(LOC107879715)^Capsicum annuum^^GO:0005829~cytosol,GO:0016020~membrane,^GO:0016491~oxidoreductase activity,^IPR002347:SDR_fam,IPR020904:Sc_DH/Rdtase_CS,IPR036291:NAD(P)-bd_dom_sf,^^^^^KW-0472~Membrane,^^KW-0735~Signal-anchor,KW-0812~Transmembrane,KW-1133~Transmembrane helix,^^KW-0560~Oxidoreductase,^^COMPBIAS:Polar residues,REGION:Disordered,TRANSMEM:Helical,			XM_016726674	11-beta-hydroxysteroid dehydrogenase B(LOC107879715)^Capsicum annuum^^GO:0005829~cytosol,GO:0016020~membrane,^GO:0016491~oxidoreductase activity,^IPR002347:SDR_fam,IPR020904:Sc_DH/Rdtase_CS,IPR036291:NAD(P)-bd_dom_sf,^^^^^KW-0472~Membrane,^^KW-0735~Signal-anchor,KW-0812~Transmembrane,KW-1133~Transmembrane helix,^^KW-0560~Oxidoreductase,^^COMPBIAS:Polar residues,REGION:Disordered,TRANSMEM:Helical,
Zhangshugang	N0.HOG0015271	Caz01g22350	Caz01g22350	1:178740587	1	178740587				XM_016726674	11-beta-hydroxysteroid dehydrogenase B(LOC107879715)^Capsicum annuum^^GO:0005829~cytosol,GO:0016020~membrane,^GO:0016491~oxidoreductase activity,^IPR002347:SDR_fam,IPR020904:Sc_DH/Rdtase_CS,IPR036291:NAD(P)-bd_dom_sf,^^^^^KW-0472~Membrane,^^KW-0735~Signal-anchor,KW-0812~Transmembrane,KW-1133~Transmembrane helix,^^KW-0560~Oxidoreductase,^^COMPBIAS:Polar residues,REGION:Disordered,TRANSMEM:Helical,
Pepper	N0.HOG0015271	CA01g18320	CA01g18320							XM_016726674	11-beta-hydroxysteroid dehydrogenase B(LOC107879715)^Capsicum annuum^^GO:0005829~cytosol,GO:0016020~membrane,^GO:0016491~oxidoreductase activity,^IPR002347:SDR_fam,IPR020904:Sc_DH/Rdtase_CS,IPR036291:NAD(P)-bd_dom_sf,^^^^^KW-0472~Membrane,^^KW-0735~Signal-anchor,KW-0812~Transmembrane,KW-1133~Transmembrane helix,^^KW-0560~Oxidoreductase,^^COMPBIAS:Polar residues,REGION:Disordered,TRANSMEM:Helical,
CaZunla1	N0.HOG0015271	Capana01g002438	Capana01g002438							XM_016726674	11-beta-hydroxysteroid dehydrogenase B(LOC107879715)^Capsicum annuum^^GO:0005829~cytosol,GO:0016020~membrane,^GO:0016491~oxidoreductase activity,^IPR002347:SDR_fam,IPR020904:Sc_DH/Rdtase_CS,IPR036291:NAD(P)-bd_dom_sf,^^^^^KW-0472~Membrane,^^KW-0735~Signal-anchor,KW-0812~Transmembrane,KW-1133~Transmembrane helix,^^KW-0560~Oxidoreductase,^^COMPBIAS:Polar residues,REGION:Disordered,TRANSMEM:Helical,
annuum	N0.HOG0015271	CaT2T01g02948	CaT2T01g02948							XM_016726674	11-beta-hydroxysteroid dehydrogenase B(LOC107879715)^Capsicum annuum^^GO:0005829~cytosol,GO:0016020~membrane,^GO:0016491~oxidoreductase activity,^IPR002347:SDR_fam,IPR020904:Sc_DH/Rdtase_CS,IPR036291:NAD(P)-bd_dom_sf,^^^^^KW-0472~Membrane,^^KW-0735~Signal-anchor,KW-0812~Transmembrane,KW-1133~Transmembrane helix,^^KW-0560~Oxidoreductase,^^COMPBIAS:Polar residues,REGION:Disordered,TRANSMEM:Helical,
NCBIsequence	N0.HOG0020467	lcl|XM_016724381	XM_016724381	7:8171824	7	8171824	110 kDa U5 small nuclear ribonucleoprotein component CLO(LOC107877688)^Capsicum annuum^GO:0000398~mRNA splicing, via spliceosome,^GO:0005829~cytosol,GO:0046540~U4/U6 x U5 tri-snRNP complex,GO:0071007~U2-type catalytic step 2 spliceosome,^GO:0003746~translation elongation factor activity,GO:0003924~GTPase activity,GO:0005525~GTP binding,GO:0030623~U5 snRNA binding,^IPR000640:EFG_V-like,IPR000795:T…			XM_016724381	110 kDa U5 small nuclear ribonucleoprotein component CLO(LOC107877688)^Capsicum annuum^GO:0000398~mRNA splicing, via spliceosome,^GO:0005829~cytosol,GO:0046540~U4/U6 x U5 tri-snRNP complex,GO:0071007~U2-type catalytic step 2 spliceosome,^GO:0003746~translation elongation factor activity,GO:0003924~GTPase activity,GO:0005525~GTP binding,GO:0030623~U5 snRNA binding,^IPR000640:EFG_V-like,IPR000795:T…
genref.cds_NCBI	N0.HOG0020467	rna-XM_016724381.2	XM_016724381	7:8171824	7	8171824	110 kDa U5 small nuclear ribonucleoprotein component CLO(LOC107877688)^Capsicum annuum^GO:0000398~mRNA splicing, via spliceosome,^GO:0005829~cytosol,GO:0046540~U4/U6 x U5 tri-snRNP complex,GO:0071007~U2-type catalytic step 2 spliceosome,^GO:0003746~translation elongation factor activity,GO:0003924~GTPase activity,GO:0005525~GTP binding,GO:0030623~U5 snRNA binding,^IPR000640:EFG_V-like,IPR000795:T…			XM_016724381	110 kDa U5 small nuclear ribonucleoprotein component CLO(LOC107877688)^Capsicum annuum^GO:0000398~mRNA splicing, via spliceosome,^GO:0005829~cytosol,GO:0046540~U4/U6 x U5 tri-snRNP complex,GO:0071007~U2-type catalytic step 2 spliceosome,^GO:0003746~translation elongation factor activity,GO:0003924~GTPase activity,GO:0005525~GTP binding,GO:0030623~U5 snRNA binding,^IPR000640:EFG_V-like,IPR000795:T…
Zhangshugang	N0.HOG0020467	Caz07g03790	Caz07g03790	7:15023935	7	15023935				XM_016724381	110 kDa U5 small nuclear ribonucleoprotein component CLO(LOC107877688)^Capsicum annuum^GO:0000398~mRNA splicing, via spliceosome,^GO:0005829~cytosol,GO:0046540~U4/U6 x U5 tri-snRNP complex,GO:0071007~U2-type catalytic step 2 spliceosome,^GO:0003746~translation elongation factor activity,GO:0003924~GTPase activity,GO:0005525~GTP binding,GO:0030623~U5 snRNA binding,^IPR000640:EFG_V-like,IPR000795:T…
Pepper	N0.HOG0020467	CA07g02880	CA07g02880							XM_016724381	110 kDa U5 small nuclear ribonucleoprotein component CLO(LOC107877688)^Capsicum annuum^GO:0000398~mRNA splicing, via spliceosome,^GO:0005829~cytosol,GO:0046540~U4/U6 x U5 tri-snRNP complex,GO:0071007~U2-type catalytic step 2 spliceosome,^GO:0003746~translation elongation factor activity,GO:0003924~GTPase activity,GO:0005525~GTP binding,GO:0030623~U5 snRNA binding,^IPR000640:EFG_V-like,IPR000795:T…
CaZunla1	N0.HOG0020467	Capana07g000295	Capana07g000295							XM_016724381	110 kDa U5 small nuclear ribonucleoprotein component CLO(LOC107877688)^Capsicum annuum^GO:0000398~mRNA splicing, via spliceosome,^GO:0005829~cytosol,GO:0046540~U4/U6 x U5 tri-snRNP complex,GO:0071007~U2-type catalytic step 2 spliceosome,^GO:0003746~translation elongation factor activity,GO:0003924~GTPase activity,GO:0005525~GTP binding,GO:0030623~U5 snRNA binding,^IPR000640:EFG_V-like,IPR000795:T…
annuum	N0.HOG0020467	CaT2T07g00436	CaT2T07g00436							XM_016724381	110 kDa U5 small nuclear ribonucleoprotein component CLO(LOC107877688)^Capsicum annuum^GO:0000398~mRNA splicing, via spliceosome,^GO:0005829~cytosol,GO:0046540~U4/U6 x U5 tri-snRNP complex,GO:0071007~U2-type catalytic step 2 spliceosome,^GO:0003746~translation elongation factor activity,GO:0003924~GTPase activity,GO:0005525~GTP binding,GO:0030623~U5 snRNA binding,^IPR000640:EFG_V-like,IPR000795:T…
NCBIsequence	N0.HOG0017971	lcl|XM_016709989	XM_016709989	3:46372301	3	46372301	11S globulin seed storage protein 2(LOC107863828)^Capsicum annuum^^^GO:0045735~nutrient reservoir activity,^^^^^^^^^^^^			XM_016709989	11S globulin seed storage protein 2(LOC107863828)^Capsicum annuum^^^GO:0045735~nutrient reservoir activity,^^^^^^^^^^^^
genref.cds_NCBI	N0.HOG0017971	rna-XM_016709989.2	XM_016709989	3:46372301	3	46372301	11S globulin seed storage protein 2(LOC107863828)^Capsicum annuum^^^GO:0045735~nutrient reservoir activity,^^^^^^^^^^^^			XM_016709989	11S globulin seed storage protein 2(LOC107863828)^Capsicum annuum^^^GO:0045735~nutrient reservoir activity,^^^^^^^^^^^^
Zhangshugang	N0.HOG0017971	Caz03g28930	Caz03g28930	3:234507549	3	234507549				XM_016709989	11S globulin seed storage protein 2(LOC107863828)^Capsicum annuum^^^GO:0045735~nutrient reservoir activity,^^^^^^^^^^^^
Pepper	N0.HOG0017971	CA03g09870	CA03g09870							XM_016709989	11S globulin seed storage protein 2(LOC107863828)^Capsicum annuum^^^GO:0045735~nutrient reservoir activity,^^^^^^^^^^^^
CaZunla1	N0.HOG0017971	Capana03g003298	Capana03g003298							XM_016709989	11S globulin seed storage protein 2(LOC107863828)^Capsicum annuum^^^GO:0045735~nutrient reservoir activity,^^^^^^^^^^^^
annuum	N0.HOG0017971	CaT2T03g03215	CaT2T03g03215							XM_016709989	11S globulin seed storage protein 2(LOC107863828)^Capsicum annuum^^^GO:0045735~nutrient reservoir activity,^^^^^^^^^^^^
NCBIsequence	N0.HOG0007266	lcl|XM_016710472	XM_016710472	3:14276912	3	14276912	11S globulin seed storage protein Ana o 2.0101(LOC107864182)^Capsicum annuum^^^GO:0045735~nutrient reservoir activity,^IPR006044:11S_seedstore_pln,IPR006045:Cupin_1,IPR011051:RmlC_Cupin_sf,IPR014710:RmlC-like_jellyroll,IPR050253:Seed_Storage-Functional,^^^SM00835:Cupin_1,^^^^^^KW-0708~Seed storage protein,KW-0758~Storage protein,^KW-1015~Disulfide bond,^COMPBIAS:Basic and acidic residues,DOMAIN:C…			XM_016710472	11S globulin seed storage protein Ana o 2.0101(LOC107864182)^Capsicum annuum^^^GO:0045735~nutrient reservoir activity,^IPR006044:11S_seedstore_pln,IPR006045:Cupin_1,IPR011051:RmlC_Cupin_sf,IPR014710:RmlC-like_jellyroll,IPR050253:Seed_Storage-Functional,^^^SM00835:Cupin_1,^^^^^^KW-0708~Seed storage protein,KW-0758~Storage protein,^KW-1015~Disulfide bond,^COMPBIAS:Basic and acidic residues,DOMAIN:C…
genref.cds_NCBI	N0.HOG0007266	rna-XM_016710472.2	XM_016710472	3:14276912	3	14276912	11S globulin seed storage protein Ana o 2.0101(LOC107864182)^Capsicum annuum^^^GO:0045735~nutrient reservoir activity,^IPR006044:11S_seedstore_pln,IPR006045:Cupin_1,IPR011051:RmlC_Cupin_sf,IPR014710:RmlC-like_jellyroll,IPR050253:Seed_Storage-Functional,^^^SM00835:Cupin_1,^^^^^^KW-0708~Seed storage protein,KW-0758~Storage protein,^KW-1015~Disulfide bond,^COMPBIAS:Basic and acidic residues,DOMAIN:C…			XM_016710472	11S globulin seed storage protein Ana o 2.0101(LOC107864182)^Capsicum annuum^^^GO:0045735~nutrient reservoir activity,^IPR006044:11S_seedstore_pln,IPR006045:Cupin_1,IPR011051:RmlC_Cupin_sf,IPR014710:RmlC-like_jellyroll,IPR050253:Seed_Storage-Functional,^^^SM00835:Cupin_1,^^^^^^KW-0708~Seed storage protein,KW-0758~Storage protein,^KW-1015~Disulfide bond,^COMPBIAS:Basic and acidic residues,DOMAIN:C…
NCBIsequence	N0.HOG0007266	lcl|XM_016710473	XM_016710473	3:14271984	3	14271984	cocosin 1(LOC107864183)^Capsicum annuum^^^GO:0045735~nutrient reservoir activity,^^^^^^^^^^^^			XM_016710472	11S globulin seed storage protein Ana o 2.0101(LOC107864182)^Capsicum annuum^^^GO:0045735~nutrient reservoir activity,^IPR006044:11S_seedstore_pln,IPR006045:Cupin_1,IPR011051:RmlC_Cupin_sf,IPR014710:RmlC-like_jellyroll,IPR050253:Seed_Storage-Functional,^^^SM00835:Cupin_1,^^^^^^KW-0708~Seed storage protein,KW-0758~Storage protein,^KW-1015~Disulfide bond,^COMPBIAS:Basic and acidic residues,DOMAIN:C…
genref.cds_NCBI	N0.HOG0007266	rna-XM_016710473.2	XM_016710473	3:14271984	3	14271984	cocosin 1(LOC107864183)^Capsicum annuum^^^GO:0045735~nutrient reservoir activity,^^^^^^^^^^^^			XM_016710472	11S globulin seed storage protein Ana o 2.0101(LOC107864182)^Capsicum annuum^^^GO:0045735~nutrient reservoir activity,^IPR006044:11S_seedstore_pln,IPR006045:Cupin_1,IPR011051:RmlC_Cupin_sf,IPR014710:RmlC-like_jellyroll,IPR050253:Seed_Storage-Functional,^^^SM00835:Cupin_1,^^^^^^KW-0708~Seed storage protein,KW-0758~Storage protein,^KW-1015~Disulfide bond,^COMPBIAS:Basic and acidic residues,DOMAIN:C…
Zhangshugang	N0.HOG0007266	Caz03g35260	Caz03g35260	3:268932282	3	268932282				XM_016710472	11S globulin seed storage protein Ana o 2.0101(LOC107864182)^Capsicum annuum^^^GO:0045735~nutrient reservoir activity,^IPR006044:11S_seedstore_pln,IPR006045:Cupin_1,IPR011051:RmlC_Cupin_sf,IPR014710:RmlC-like_jellyroll,IPR050253:Seed_Storage-Functional,^^^SM00835:Cupin_1,^^^^^^KW-0708~Seed storage protein,KW-0758~Storage protein,^KW-1015~Disulfide bond,^COMPBIAS:Basic and acidic residues,DOMAIN:C…
Pepper	N0.HOG0007266	CA00g88860	CA00g88860							XM_016710472	11S globulin seed storage protein Ana o 2.0101(LOC107864182)^Capsicum annuum^^^GO:0045735~nutrient reservoir activity,^IPR006044:11S_seedstore_pln,IPR006045:Cupin_1,IPR011051:RmlC_Cupin_sf,IPR014710:RmlC-like_jellyroll,IPR050253:Seed_Storage-Functional,^^^SM00835:Cupin_1,^^^^^^KW-0708~Seed storage protein,KW-0758~Storage protein,^KW-1015~Disulfide bond,^COMPBIAS:Basic and acidic residues,DOMAIN:C…
Pepper	N0.HOG0007266	CA00g88880	CA00g88880							XM_016710472	11S globulin seed storage protein Ana o 2.0101(LOC107864182)^Capsicum annuum^^^GO:0045735~nutrient reservoir activity,^IPR006044:11S_seedstore_pln,IPR006045:Cupin_1,IPR011051:RmlC_Cupin_sf,IPR014710:RmlC-like_jellyroll,IPR050253:Seed_Storage-Functional,^^^SM00835:Cupin_1,^^^^^^KW-0708~Seed storage protein,KW-0758~Storage protein,^KW-1015~Disulfide bond,^COMPBIAS:Basic and acidic residues,DOMAIN:C…
CaZunla1	N0.HOG0007266	Capana03g003832	Capana03g003832							XM_016710472	11S globulin seed storage protein Ana o 2.0101(LOC107864182)^Capsicum annuum^^^GO:0045735~nutrient reservoir activity,^IPR006044:11S_seedstore_pln,IPR006045:Cupin_1,IPR011051:RmlC_Cupin_sf,IPR014710:RmlC-like_jellyroll,IPR050253:Seed_Storage-Functional,^^^SM00835:Cupin_1,^^^^^^KW-0708~Seed storage protein,KW-0758~Storage protein,^KW-1015~Disulfide bond,^COMPBIAS:Basic and acidic residues,DOMAIN:C…
CaZunla1	N0.HOG0007266	Capana03g003834	Capana03g003834							XM_016710472	11S globulin seed storage protein Ana o 2.0101(LOC107864182)^Capsicum annuum^^^GO:0045735~nutrient reservoir activity,^IPR006044:11S_seedstore_pln,IPR006045:Cupin_1,IPR011051:RmlC_Cupin_sf,IPR014710:RmlC-like_jellyroll,IPR050253:Seed_Storage-Functional,^^^SM00835:Cupin_1,^^^^^^KW-0708~Seed storage protein,KW-0758~Storage protein,^KW-1015~Disulfide bond,^COMPBIAS:Basic and acidic residues,DOMAIN:C…
annuum	N0.HOG0007266	CaT2T03g04520	CaT2T03g04520							XM_016710472	11S globulin seed storage protein Ana o 2.0101(LOC107864182)^Capsicum annuum^^^GO:0045735~nutrient reservoir activity,^IPR006044:11S_seedstore_pln,IPR006045:Cupin_1,IPR011051:RmlC_Cupin_sf,IPR014710:RmlC-like_jellyroll,IPR050253:Seed_Storage-Functional,^^^SM00835:Cupin_1,^^^^^^KW-0708~Seed storage protein,KW-0758~Storage protein,^KW-1015~Disulfide bond,^COMPBIAS:Basic and acidic residues,DOMAIN:C…
NCBIsequence	N0.HOG0020400	lcl|XM_047413409	XM_047413409	6:1511736	6	1511736	11S globulin seed storage protein Ana o 2.0101(LOC107873735)^Capsicum annuum^^^GO:0045735~nutrient reservoir activity,^^^^^^^^^^^^			XM_047413409	11S globulin seed storage protein Ana o 2.0101(LOC107873735)^Capsicum annuum^^^GO:0045735~nutrient reservoir activity,^^^^^^^^^^^^
genref.cds_NCBI	N0.HOG0020400	rna-XM_047413409.1	XM_047413409	6:1511736	6	1511736	11S globulin seed storage protein Ana o 2.0101(LOC107873735)^Capsicum annuum^^^GO:0045735~nutrient reservoir activity,^^^^^^^^^^^^			XM_047413409	11S globulin seed storage protein Ana o 2.0101(LOC107873735)^Capsicum annuum^^^GO:0045735~nutrient reservoir activity,^^^^^^^^^^^^
Zhangshugang	N0.HOG0020400	Caz06g29890	Caz06g29890	6:250820363	6	250820363				XM_047413409	11S globulin seed storage protein Ana o 2.0101(LOC107873735)^Capsicum annuum^^^GO:0045735~nutrient reservoir activity,^^^^^^^^^^^^
Pepper	N0.HOG0020400	CA06g01260	CA06g01260							XM_047413409	11S globulin seed storage protein Ana o 2.0101(LOC107873735)^Capsicum annuum^^^GO:0045735~nutrient reservoir activity,^^^^^^^^^^^^
CaZunla1	N0.HOG0020400	Capana06g003078	Capana06g003078							XM_047413409	11S globulin seed storage protein Ana o 2.0101(LOC107873735)^Capsicum annuum^^^GO:0045735~nutrient reservoir activity,^^^^^^^^^^^^
annuum	N0.HOG0020400	CaT2T06g03667	CaT2T06g03667							XM_047413409	11S globulin seed storage protein Ana o 2.0101(LOC107873735)^Capsicum annuum^^^GO:0045735~nutrient reservoir activity,^^^^^^^^^^^^
NCBIsequence	N0.HOG0017970	lcl|XM_016709988	XM_016709988	3:46178521	3	46178521	11S globulin seed storage protein Jug r 4(LOC107863827)^Capsicum annuum^^^GO:0045735~nutrient reservoir activity,^IPR006044:11S_seedstore_pln,IPR006045:Cupin_1,IPR011051:RmlC_Cupin_sf,IPR014710:RmlC-like_jellyroll,IPR022379:11S_seedstore_CS,IPR050253:Seed_Storage-Functional,^^^SM00835:Cupin_1,^^^^KW-0732~Signal,^^^^DOMAIN:Cupin type-1,REGION:Disordered,			XM_016709988	11S globulin seed storage protein Jug r 4(LOC107863827)^Capsicum annuum^^^GO:0045735~nutrient reservoir activity,^IPR006044:11S_seedstore_pln,IPR006045:Cupin_1,IPR011051:RmlC_Cupin_sf,IPR014710:RmlC-like_jellyroll,IPR022379:11S_seedstore_CS,IPR050253:Seed_Storage-Functional,^^^SM00835:Cupin_1,^^^^KW-0732~Signal,^^^^DOMAIN:Cupin type-1,REGION:Disordered,
genref.cds_NCBI	N0.HOG0017970	rna-XM_016709988.2	XM_016709988	3:46178521	3	46178521	11S globulin seed storage protein Jug r 4(LOC107863827)^Capsicum annuum^^^GO:0045735~nutrient reservoir activity,^IPR006044:11S_seedstore_pln,IPR006045:Cupin_1,IPR011051:RmlC_Cupin_sf,IPR014710:RmlC-like_jellyroll,IPR022379:11S_seedstore_CS,IPR050253:Seed_Storage-Functional,^^^SM00835:Cupin_1,^^^^KW-0732~Signal,^^^^DOMAIN:Cupin type-1,REGION:Disordered,			XM_016709988	11S globulin seed storage protein Jug r 4(LOC107863827)^Capsicum annuum^^^GO:0045735~nutrient reservoir activity,^IPR006044:11S_seedstore_pln,IPR006045:Cupin_1,IPR011051:RmlC_Cupin_sf,IPR014710:RmlC-like_jellyroll,IPR022379:11S_seedstore_CS,IPR050253:Seed_Storage-Functional,^^^SM00835:Cupin_1,^^^^KW-0732~Signal,^^^^DOMAIN:Cupin type-1,REGION:Disordered,
Zhangshugang	N0.HOG0017970	Caz03g28960	Caz03g28960	3:234701749	3	234701749				XM_016709988	11S globulin seed storage protein Jug r 4(LOC107863827)^Capsicum annuum^^^GO:0045735~nutrient reservoir activity,^IPR006044:11S_seedstore_pln,IPR006045:Cupin_1,IPR011051:RmlC_Cupin_sf,IPR014710:RmlC-like_jellyroll,IPR022379:11S_seedstore_CS,IPR050253:Seed_Storage-Functional,^^^SM00835:Cupin_1,^^^^KW-0732~Signal,^^^^DOMAIN:Cupin type-1,REGION:Disordered,
Pepper	N0.HOG0017970	CA03g09880	CA03g09880							XM_016709988	11S globulin seed storage protein Jug r 4(LOC107863827)^Capsicum annuum^^^GO:0045735~nutrient reservoir activity,^IPR006044:11S_seedstore_pln,IPR006045:Cupin_1,IPR011051:RmlC_Cupin_sf,IPR014710:RmlC-like_jellyroll,IPR022379:11S_seedstore_CS,IPR050253:Seed_Storage-Functional,^^^SM00835:Cupin_1,^^^^KW-0732~Signal,^^^^DOMAIN:Cupin type-1,REGION:Disordered,
CaZunla1	N0.HOG0017970	Capana03g003296	Capana03g003296							XM_016709988	11S globulin seed storage protein Jug r 4(LOC107863827)^Capsicum annuum^^^GO:0045735~nutrient reservoir activity,^IPR006044:11S_seedstore_pln,IPR006045:Cupin_1,IPR011051:RmlC_Cupin_sf,IPR014710:RmlC-like_jellyroll,IPR022379:11S_seedstore_CS,IPR050253:Seed_Storage-Functional,^^^SM00835:Cupin_1,^^^^KW-0732~Signal,^^^^DOMAIN:Cupin type-1,REGION:Disordered,
annuum	N0.HOG0017970	CaT2T03g03217	CaT2T03g03217							XM_016709988	11S globulin seed storage protein Jug r 4(LOC107863827)^Capsicum annuum^^^GO:0045735~nutrient reservoir activity,^IPR006044:11S_seedstore_pln,IPR006045:Cupin_1,IPR011051:RmlC_Cupin_sf,IPR014710:RmlC-like_jellyroll,IPR022379:11S_seedstore_CS,IPR050253:Seed_Storage-Functional,^^^SM00835:Cupin_1,^^^^KW-0732~Signal,^^^^DOMAIN:Cupin type-1,REGION:Disordered,
NCBIsequence	N0.HOG0006194	lcl|XM_016699300	XM_016699300	10:176233320	10	176233320	12-oxophytodienoate reductase 1(LOC107854292)^Capsicum annuum^^^GO:0010181~FMN binding,GO:0016491~oxidoreductase activity,^IPR001155:OxRdtase_FMN_N,IPR013785:Aldolase_TIM,IPR045247:Oye-like,^cann00592:alpha-Linolenic acid metabolism,cann01100:Metabolic pathways,cann01110:Biosynthesis of secondary metabolites,^^^^^^^KW-0285~Flavoprotein,KW-0288~FMN,^^^DOMAIN:NADH:flavin oxidoreductase/NADH oxidase…			XM_016699300	12-oxophytodienoate reductase 1(LOC107854292)^Capsicum annuum^^^GO:0010181~FMN binding,GO:0016491~oxidoreductase activity,^IPR001155:OxRdtase_FMN_N,IPR013785:Aldolase_TIM,IPR045247:Oye-like,^cann00592:alpha-Linolenic acid metabolism,cann01100:Metabolic pathways,cann01110:Biosynthesis of secondary metabolites,^^^^^^^KW-0285~Flavoprotein,KW-0288~FMN,^^^DOMAIN:NADH:flavin oxidoreductase/NADH oxidase…
genref.cds_NCBI	N0.HOG0006194	rna-XM_016699300.2	XM_016699300	10:176233320	10	176233320	12-oxophytodienoate reductase 1(LOC107854292)^Capsicum annuum^^^GO:0010181~FMN binding,GO:0016491~oxidoreductase activity,^IPR001155:OxRdtase_FMN_N,IPR013785:Aldolase_TIM,IPR045247:Oye-like,^cann00592:alpha-Linolenic acid metabolism,cann01100:Metabolic pathways,cann01110:Biosynthesis of secondary metabolites,^^^^^^^KW-0285~Flavoprotein,KW-0288~FMN,^^^DOMAIN:NADH:flavin oxidoreductase/NADH oxidase…			XM_016699300	12-oxophytodienoate reductase 1(LOC107854292)^Capsicum annuum^^^GO:0010181~FMN binding,GO:0016491~oxidoreductase activity,^IPR001155:OxRdtase_FMN_N,IPR013785:Aldolase_TIM,IPR045247:Oye-like,^cann00592:alpha-Linolenic acid metabolism,cann01100:Metabolic pathways,cann01110:Biosynthesis of secondary metabolites,^^^^^^^KW-0285~Flavoprotein,KW-0288~FMN,^^^DOMAIN:NADH:flavin oxidoreductase/NADH oxidase…
Zhangshugang	N0.HOG0006194	Caz10g10560	Caz10g10560	10:149783053	10	149783053				XM_016699300	12-oxophytodienoate reductase 1(LOC107854292)^Capsicum annuum^^^GO:0010181~FMN binding,GO:0016491~oxidoreductase activity,^IPR001155:OxRdtase_FMN_N,IPR013785:Aldolase_TIM,IPR045247:Oye-like,^cann00592:alpha-Linolenic acid metabolism,cann01100:Metabolic pathways,cann01110:Biosynthesis of secondary metabolites,^^^^^^^KW-0285~Flavoprotein,KW-0288~FMN,^^^DOMAIN:NADH:flavin oxidoreductase/NADH oxidase…
Pepper	N0.HOG0006194	CA05g05470	CA05g05470							XM_016699300	12-oxophytodienoate reductase 1(LOC107854292)^Capsicum annuum^^^GO:0010181~FMN binding,GO:0016491~oxidoreductase activity,^IPR001155:OxRdtase_FMN_N,IPR013785:Aldolase_TIM,IPR045247:Oye-like,^cann00592:alpha-Linolenic acid metabolism,cann01100:Metabolic pathways,cann01110:Biosynthesis of secondary metabolites,^^^^^^^KW-0285~Flavoprotein,KW-0288~FMN,^^^DOMAIN:NADH:flavin oxidoreductase/NADH oxidase…
Pepper	N0.HOG0006194	CA10g12310	CA10g12310							XM_016699300	12-oxophytodienoate reductase 1(LOC107854292)^Capsicum annuum^^^GO:0010181~FMN binding,GO:0016491~oxidoreductase activity,^IPR001155:OxRdtase_FMN_N,IPR013785:Aldolase_TIM,IPR045247:Oye-like,^cann00592:alpha-Linolenic acid metabolism,cann01100:Metabolic pathways,cann01110:Biosynthesis of secondary metabolites,^^^^^^^KW-0285~Flavoprotein,KW-0288~FMN,^^^DOMAIN:NADH:flavin oxidoreductase/NADH oxidase…
CaZunla1	N0.HOG0006194	Capana00g003507	Capana00g003507							XM_016699300	12-oxophytodienoate reductase 1(LOC107854292)^Capsicum annuum^^^GO:0010181~FMN binding,GO:0016491~oxidoreductase activity,^IPR001155:OxRdtase_FMN_N,IPR013785:Aldolase_TIM,IPR045247:Oye-like,^cann00592:alpha-Linolenic acid metabolism,cann01100:Metabolic pathways,cann01110:Biosynthesis of secondary metabolites,^^^^^^^KW-0285~Flavoprotein,KW-0288~FMN,^^^DOMAIN:NADH:flavin oxidoreductase/NADH oxidase…
CaZunla1	N0.HOG0006194	Capana03g001877	Capana03g001877							XM_016699300	12-oxophytodienoate reductase 1(LOC107854292)^Capsicum annuum^^^GO:0010181~FMN binding,GO:0016491~oxidoreductase activity,^IPR001155:OxRdtase_FMN_N,IPR013785:Aldolase_TIM,IPR045247:Oye-like,^cann00592:alpha-Linolenic acid metabolism,cann01100:Metabolic pathways,cann01110:Biosynthesis of secondary metabolites,^^^^^^^KW-0285~Flavoprotein,KW-0288~FMN,^^^DOMAIN:NADH:flavin oxidoreductase/NADH oxidase…
NCBIsequence	N0.HOG0020483	lcl|XM_016724446	XM_016724446	7:21182868	7	21182868	12-oxophytodienoate reductase 3(LOC107877738)^Capsicum annuum^GO:0009695~jasmonic acid biosynthetic process,GO:0031408~oxylipin biosynthetic process,^GO:0005777~peroxisome,^GO:0010181~FMN binding,GO:0016491~oxidoreductase activity,GO:0016629~12-oxophytodienoate reductase activity,^IPR001155:OxRdtase_FMN_N,IPR013785:Aldolase_TIM,IPR045247:Oye-like,^cann00592:alpha-Linolenic acid metabolism,cann011…			XM_016724446	12-oxophytodienoate reductase 3(LOC107877738)^Capsicum annuum^GO:0009695~jasmonic acid biosynthetic process,GO:0031408~oxylipin biosynthetic process,^GO:0005777~peroxisome,^GO:0010181~FMN binding,GO:0016491~oxidoreductase activity,GO:0016629~12-oxophytodienoate reductase activity,^IPR001155:OxRdtase_FMN_N,IPR013785:Aldolase_TIM,IPR045247:Oye-like,^cann00592:alpha-Linolenic acid metabolism,cann011…
genref.cds_NCBI	N0.HOG0020483	rna-XM_016724446.2	XM_016724446	7:21182868	7	21182868	12-oxophytodienoate reductase 3(LOC107877738)^Capsicum annuum^GO:0009695~jasmonic acid biosynthetic process,GO:0031408~oxylipin biosynthetic process,^GO:0005777~peroxisome,^GO:0010181~FMN binding,GO:0016491~oxidoreductase activity,GO:0016629~12-oxophytodienoate reductase activity,^IPR001155:OxRdtase_FMN_N,IPR013785:Aldolase_TIM,IPR045247:Oye-like,^cann00592:alpha-Linolenic acid metabolism,cann011…			XM_016724446	12-oxophytodienoate reductase 3(LOC107877738)^Capsicum annuum^GO:0009695~jasmonic acid biosynthetic process,GO:0031408~oxylipin biosynthetic process,^GO:0005777~peroxisome,^GO:0010181~FMN binding,GO:0016491~oxidoreductase activity,GO:0016629~12-oxophytodienoate reductase activity,^IPR001155:OxRdtase_FMN_N,IPR013785:Aldolase_TIM,IPR045247:Oye-like,^cann00592:alpha-Linolenic acid metabolism,cann011…
Zhangshugang	N0.HOG0020483	Caz07g05080	Caz07g05080	7:31363929	7	31363929				XM_016724446	12-oxophytodienoate reductase 3(LOC107877738)^Capsicum annuum^GO:0009695~jasmonic acid biosynthetic process,GO:0031408~oxylipin biosynthetic process,^GO:0005777~peroxisome,^GO:0010181~FMN binding,GO:0016491~oxidoreductase activity,GO:0016629~12-oxophytodienoate reductase activity,^IPR001155:OxRdtase_FMN_N,IPR013785:Aldolase_TIM,IPR045247:Oye-like,^cann00592:alpha-Linolenic acid metabolism,cann011…
Pepper	N0.HOG0020483	CA00g20880	CA00g20880							XM_016724446	12-oxophytodienoate reductase 3(LOC107877738)^Capsicum annuum^GO:0009695~jasmonic acid biosynthetic process,GO:0031408~oxylipin biosynthetic process,^GO:0005777~peroxisome,^GO:0010181~FMN binding,GO:0016491~oxidoreductase activity,GO:0016629~12-oxophytodienoate reductase activity,^IPR001155:OxRdtase_FMN_N,IPR013785:Aldolase_TIM,IPR045247:Oye-like,^cann00592:alpha-Linolenic acid metabolism,cann011…
CaZunla1	N0.HOG0020483	Capana07g000375	Capana07g000375							XM_016724446	12-oxophytodienoate reductase 3(LOC107877738)^Capsicum annuum^GO:0009695~jasmonic acid biosynthetic process,GO:0031408~oxylipin biosynthetic process,^GO:0005777~peroxisome,^GO:0010181~FMN binding,GO:0016491~oxidoreductase activity,GO:0016629~12-oxophytodienoate reductase activity,^IPR001155:OxRdtase_FMN_N,IPR013785:Aldolase_TIM,IPR045247:Oye-like,^cann00592:alpha-Linolenic acid metabolism,cann011…
annuum	N0.HOG0020483	CaT2T07g00559	CaT2T07g00559							XM_016724446	12-oxophytodienoate reductase 3(LOC107877738)^Capsicum annuum^GO:0009695~jasmonic acid biosynthetic process,GO:0031408~oxylipin biosynthetic process,^GO:0005777~peroxisome,^GO:0010181~FMN binding,GO:0016491~oxidoreductase activity,GO:0016629~12-oxophytodienoate reductase activity,^IPR001155:OxRdtase_FMN_N,IPR013785:Aldolase_TIM,IPR045247:Oye-like,^cann00592:alpha-Linolenic acid metabolism,cann011…
NCBIsequence	N0.HOG0027025	lcl|XM_047395608	XM_047395608	8:158294704	8	158294704	12-oxophytodienoate reductase-like protein(LOC107879400)^Capsicum annuum^^^GO:0010181~FMN binding,GO:0016491~oxidoreductase activity,^^cann00592:alpha-Linolenic acid metabolism,cann01100:Metabolic pathways,cann01110:Biosynthesis of secondary metabolites,^^^^^^^^^^			XM_047395608	12-oxophytodienoate reductase-like protein(LOC107879400)^Capsicum annuum^^^GO:0010181~FMN binding,GO:0016491~oxidoreductase activity,^^cann00592:alpha-Linolenic acid metabolism,cann01100:Metabolic pathways,cann01110:Biosynthesis of secondary metabolites,^^^^^^^^^^
genref.cds_NCBI	N0.HOG0027025	rna-XM_047395608.1	XM_047395608	8:158294704	8	158294704	12-oxophytodienoate reductase-like protein(LOC107879400)^Capsicum annuum^^^GO:0010181~FMN binding,GO:0016491~oxidoreductase activity,^^cann00592:alpha-Linolenic acid metabolism,cann01100:Metabolic pathways,cann01110:Biosynthesis of secondary metabolites,^^^^^^^^^^			XM_047395608	12-oxophytodienoate reductase-like protein(LOC107879400)^Capsicum annuum^^^GO:0010181~FMN binding,GO:0016491~oxidoreductase activity,^^cann00592:alpha-Linolenic acid metabolism,cann01100:Metabolic pathways,cann01110:Biosynthesis of secondary metabolites,^^^^^^^^^^
Pepper	N0.HOG0027025	CA08g15160	CA08g15160							XM_047395608	12-oxophytodienoate reductase-like protein(LOC107879400)^Capsicum annuum^^^GO:0010181~FMN binding,GO:0016491~oxidoreductase activity,^^cann00592:alpha-Linolenic acid metabolism,cann01100:Metabolic pathways,cann01110:Biosynthesis of secondary metabolites,^^^^^^^^^^
CaZunla1	N0.HOG0027025	Capana08g001808	Capana08g001808							XM_047395608	12-oxophytodienoate reductase-like protein(LOC107879400)^Capsicum annuum^^^GO:0010181~FMN binding,GO:0016491~oxidoreductase activity,^^cann00592:alpha-Linolenic acid metabolism,cann01100:Metabolic pathways,cann01110:Biosynthesis of secondary metabolites,^^^^^^^^^^
CaZunla1	N0.HOG0027025	Capana08g001809	Capana08g001809							XM_047395608	12-oxophytodienoate reductase-like protein(LOC107879400)^Capsicum annuum^^^GO:0010181~FMN binding,GO:0016491~oxidoreductase activity,^^cann00592:alpha-Linolenic acid metabolism,cann01100:Metabolic pathways,cann01110:Biosynthesis of secondary metabolites,^^^^^^^^^^
NCBIsequence	N0.HOG0029463	lcl|XM_047405864	XM_047405864				12-oxophytodienoate reductase-like protein(LOC124895440)^Capsicum annuum^^^GO:0010181~FMN binding,GO:0016491~oxidoreductase activity,^^^^^^^^^^^^			XM_047405864	12-oxophytodienoate reductase-like protein(LOC124895440)^Capsicum annuum^^^GO:0010181~FMN binding,GO:0016491~oxidoreductase activity,^^^^^^^^^^^^
genref.cds_NCBI	N0.HOG0029463	rna-XM_047405864.1	XM_047405864				12-oxophytodienoate reductase-like protein(LOC124895440)^Capsicum annuum^^^GO:0010181~FMN binding,GO:0016491~oxidoreductase activity,^^^^^^^^^^^^			XM_047405864	12-oxophytodienoate reductase-like protein(LOC124895440)^Capsicum annuum^^^GO:0010181~FMN binding,GO:0016491~oxidoreductase activity,^^^^^^^^^^^^
Pepper	N0.HOG0029463	CA00g73170	CA00g73170							XM_047405864	12-oxophytodienoate reductase-like protein(LOC124895440)^Capsicum annuum^^^GO:0010181~FMN binding,GO:0016491~oxidoreductase activity,^^^^^^^^^^^^
CaZunla1	N0.HOG0029463	Capana05g000008	Capana05g000008							XM_047405864	12-oxophytodienoate reductase-like protein(LOC124895440)^Capsicum annuum^^^GO:0010181~FMN binding,GO:0016491~oxidoreductase activity,^^^^^^^^^^^^
NCBIsequence	N0.HOG0025532	lcl|XM_016697601	XM_016697601	1:8379673	1	8379673	14 kDa proline-rich protein DC2.15-like(LOC107852565)^Capsicum annuum^^^^IPR016140:Bifunc_inhib/LTP/seed_store,IPR027923:Hydrophob_seed_dom,IPR036312:Bifun_inhib/LTP/seed_sf,IPR051636:Plant_LTP/defense-related,^^^SM00499:AAI,^^^^KW-0732~Signal,^^^^COMPBIAS:Pro residues,DOMAIN:Bifunctional inhibitor/plant lipid transfer protein/seed storage helical,REGION:Disordered,			XM_016697601	14 kDa proline-rich protein DC2.15-like(LOC107852565)^Capsicum annuum^^^^IPR016140:Bifunc_inhib/LTP/seed_store,IPR027923:Hydrophob_seed_dom,IPR036312:Bifun_inhib/LTP/seed_sf,IPR051636:Plant_LTP/defense-related,^^^SM00499:AAI,^^^^KW-0732~Signal,^^^^COMPBIAS:Pro residues,DOMAIN:Bifunctional inhibitor/plant lipid transfer protein/seed storage helical,REGION:Disordered,
genref.cds_NCBI	N0.HOG0025532	rna-XM_016697601.2	XM_016697601	1:8379673	1	8379673	14 kDa proline-rich protein DC2.15-like(LOC107852565)^Capsicum annuum^^^^IPR016140:Bifunc_inhib/LTP/seed_store,IPR027923:Hydrophob_seed_dom,IPR036312:Bifun_inhib/LTP/seed_sf,IPR051636:Plant_LTP/defense-related,^^^SM00499:AAI,^^^^KW-0732~Signal,^^^^COMPBIAS:Pro residues,DOMAIN:Bifunctional inhibitor/plant lipid transfer protein/seed storage helical,REGION:Disordered,			XM_016697601	14 kDa proline-rich protein DC2.15-like(LOC107852565)^Capsicum annuum^^^^IPR016140:Bifunc_inhib/LTP/seed_store,IPR027923:Hydrophob_seed_dom,IPR036312:Bifun_inhib/LTP/seed_sf,IPR051636:Plant_LTP/defense-related,^^^SM00499:AAI,^^^^KW-0732~Signal,^^^^COMPBIAS:Pro residues,DOMAIN:Bifunctional inhibitor/plant lipid transfer protein/seed storage helical,REGION:Disordered,
Zhangshugang	N0.HOG0025532	Caz01g05230	Caz01g05230	1:10223903	1	10223903				XM_016697601	14 kDa proline-rich protein DC2.15-like(LOC107852565)^Capsicum annuum^^^^IPR016140:Bifunc_inhib/LTP/seed_store,IPR027923:Hydrophob_seed_dom,IPR036312:Bifun_inhib/LTP/seed_sf,IPR051636:Plant_LTP/defense-related,^^^SM00499:AAI,^^^^KW-0732~Signal,^^^^COMPBIAS:Pro residues,DOMAIN:Bifunctional inhibitor/plant lipid transfer protein/seed storage helical,REGION:Disordered,
CaZunla1	N0.HOG0025532	Capana01g000501	Capana01g000501							XM_016697601	14 kDa proline-rich protein DC2.15-like(LOC107852565)^Capsicum annuum^^^^IPR016140:Bifunc_inhib/LTP/seed_store,IPR027923:Hydrophob_seed_dom,IPR036312:Bifun_inhib/LTP/seed_sf,IPR051636:Plant_LTP/defense-related,^^^SM00499:AAI,^^^^KW-0732~Signal,^^^^COMPBIAS:Pro residues,DOMAIN:Bifunctional inhibitor/plant lipid transfer protein/seed storage helical,REGION:Disordered,
annuum	N0.HOG0025532	CaT2T01g00572	CaT2T01g00572							XM_016697601	14 kDa proline-rich protein DC2.15-like(LOC107852565)^Capsicum annuum^^^^IPR016140:Bifunc_inhib/LTP/seed_store,IPR027923:Hydrophob_seed_dom,IPR036312:Bifun_inhib/LTP/seed_sf,IPR051636:Plant_LTP/defense-related,^^^SM00499:AAI,^^^^KW-0732~Signal,^^^^COMPBIAS:Pro residues,DOMAIN:Bifunctional inhibitor/plant lipid transfer protein/seed storage helical,REGION:Disordered,
NCBIsequence	N0.HOG0025533	lcl|XM_016697608	XM_016697608	1:8409797	1	8409797	14 kDa proline-rich protein DC2.15-like(LOC107852576)^Capsicum annuum^^^^IPR016140:Bifunc_inhib/LTP/seed_store,IPR027923:Hydrophob_seed_dom,IPR036312:Bifun_inhib/LTP/seed_sf,IPR051636:Plant_LTP/defense-related,^^^SM00499:AAI,^^^^KW-0732~Signal,^^^^COMPBIAS:Pro residues,DOMAIN:Bifunctional inhibitor/plant lipid transfer protein/seed storage helical,REGION:Disordered,			XM_016697608	14 kDa proline-rich protein DC2.15-like(LOC107852576)^Capsicum annuum^^^^IPR016140:Bifunc_inhib/LTP/seed_store,IPR027923:Hydrophob_seed_dom,IPR036312:Bifun_inhib/LTP/seed_sf,IPR051636:Plant_LTP/defense-related,^^^SM00499:AAI,^^^^KW-0732~Signal,^^^^COMPBIAS:Pro residues,DOMAIN:Bifunctional inhibitor/plant lipid transfer protein/seed storage helical,REGION:Disordered,
genref.cds_NCBI	N0.HOG0025533	rna-XM_016697608.2	XM_016697608	1:8409797	1	8409797	14 kDa proline-rich protein DC2.15-like(LOC107852576)^Capsicum annuum^^^^IPR016140:Bifunc_inhib/LTP/seed_store,IPR027923:Hydrophob_seed_dom,IPR036312:Bifun_inhib/LTP/seed_sf,IPR051636:Plant_LTP/defense-related,^^^SM00499:AAI,^^^^KW-0732~Signal,^^^^COMPBIAS:Pro residues,DOMAIN:Bifunctional inhibitor/plant lipid transfer protein/seed storage helical,REGION:Disordered,			XM_016697608	14 kDa proline-rich protein DC2.15-like(LOC107852576)^Capsicum annuum^^^^IPR016140:Bifunc_inhib/LTP/seed_store,IPR027923:Hydrophob_seed_dom,IPR036312:Bifun_inhib/LTP/seed_sf,IPR051636:Plant_LTP/defense-related,^^^SM00499:AAI,^^^^KW-0732~Signal,^^^^COMPBIAS:Pro residues,DOMAIN:Bifunctional inhibitor/plant lipid transfer protein/seed storage helical,REGION:Disordered,
Zhangshugang	N0.HOG0025533	Caz01g05250	Caz01g05250	1:10253888	1	10253888				XM_016697608	14 kDa proline-rich protein DC2.15-like(LOC107852576)^Capsicum annuum^^^^IPR016140:Bifunc_inhib/LTP/seed_store,IPR027923:Hydrophob_seed_dom,IPR036312:Bifun_inhib/LTP/seed_sf,IPR051636:Plant_LTP/defense-related,^^^SM00499:AAI,^^^^KW-0732~Signal,^^^^COMPBIAS:Pro residues,DOMAIN:Bifunctional inhibitor/plant lipid transfer protein/seed storage helical,REGION:Disordered,
CaZunla1	N0.HOG0025533	Capana01g000502	Capana01g000502							XM_016697608	14 kDa proline-rich protein DC2.15-like(LOC107852576)^Capsicum annuum^^^^IPR016140:Bifunc_inhib/LTP/seed_store,IPR027923:Hydrophob_seed_dom,IPR036312:Bifun_inhib/LTP/seed_sf,IPR051636:Plant_LTP/defense-related,^^^SM00499:AAI,^^^^KW-0732~Signal,^^^^COMPBIAS:Pro residues,DOMAIN:Bifunctional inhibitor/plant lipid transfer protein/seed storage helical,REGION:Disordered,
annuum	N0.HOG0025533	CaT2T01g00573	CaT2T01g00573							XM_016697608	14 kDa proline-rich protein DC2.15-like(LOC107852576)^Capsicum annuum^^^^IPR016140:Bifunc_inhib/LTP/seed_store,IPR027923:Hydrophob_seed_dom,IPR036312:Bifun_inhib/LTP/seed_sf,IPR051636:Plant_LTP/defense-related,^^^SM00499:AAI,^^^^KW-0732~Signal,^^^^COMPBIAS:Pro residues,DOMAIN:Bifunctional inhibitor/plant lipid transfer protein/seed storage helical,REGION:Disordered,
NCBIsequence	N0.HOG0025534	lcl|XM_016697648	XM_016697648	1:8493003	1	8493003	14 kDa proline-rich protein DC2.15-like(LOC107852614)^Capsicum annuum^^^^IPR016140:Bifunc_inhib/LTP/seed_store,IPR027923:Hydrophob_seed_dom,IPR036312:Bifun_inhib/LTP/seed_sf,IPR051636:Plant_LTP/defense-related,^^^SM00499:AAI,^^^^KW-0732~Signal,^^^^COMPBIAS:Pro residues,DOMAIN:Bifunctional inhibitor/plant lipid transfer protein/seed storage helical,REGION:Disordered,			XM_016697648	14 kDa proline-rich protein DC2.15-like(LOC107852614)^Capsicum annuum^^^^IPR016140:Bifunc_inhib/LTP/seed_store,IPR027923:Hydrophob_seed_dom,IPR036312:Bifun_inhib/LTP/seed_sf,IPR051636:Plant_LTP/defense-related,^^^SM00499:AAI,^^^^KW-0732~Signal,^^^^COMPBIAS:Pro residues,DOMAIN:Bifunctional inhibitor/plant lipid transfer protein/seed storage helical,REGION:Disordered,
genref.cds_NCBI	N0.HOG0025534	rna-XM_016697648.2	XM_016697648	1:8493003	1	8493003	14 kDa proline-rich protein DC2.15-like(LOC107852614)^Capsicum annuum^^^^IPR016140:Bifunc_inhib/LTP/seed_store,IPR027923:Hydrophob_seed_dom,IPR036312:Bifun_inhib/LTP/seed_sf,IPR051636:Plant_LTP/defense-related,^^^SM00499:AAI,^^^^KW-0732~Signal,^^^^COMPBIAS:Pro residues,DOMAIN:Bifunctional inhibitor/plant lipid transfer protein/seed storage helical,REGION:Disordered,			XM_016697648	14 kDa proline-rich protein DC2.15-like(LOC107852614)^Capsicum annuum^^^^IPR016140:Bifunc_inhib/LTP/seed_store,IPR027923:Hydrophob_seed_dom,IPR036312:Bifun_inhib/LTP/seed_sf,IPR051636:Plant_LTP/defense-related,^^^SM00499:AAI,^^^^KW-0732~Signal,^^^^COMPBIAS:Pro residues,DOMAIN:Bifunctional inhibitor/plant lipid transfer protein/seed storage helical,REGION:Disordered,
Zhangshugang	N0.HOG0025534	Caz01g05270	Caz01g05270	1:10354325	1	10354325				XM_016697648	14 kDa proline-rich protein DC2.15-like(LOC107852614)^Capsicum annuum^^^^IPR016140:Bifunc_inhib/LTP/seed_store,IPR027923:Hydrophob_seed_dom,IPR036312:Bifun_inhib/LTP/seed_sf,IPR051636:Plant_LTP/defense-related,^^^SM00499:AAI,^^^^KW-0732~Signal,^^^^COMPBIAS:Pro residues,DOMAIN:Bifunctional inhibitor/plant lipid transfer protein/seed storage helical,REGION:Disordered,
CaZunla1	N0.HOG0025534	Capana01g000503	Capana01g000503							XM_016697648	14 kDa proline-rich protein DC2.15-like(LOC107852614)^Capsicum annuum^^^^IPR016140:Bifunc_inhib/LTP/seed_store,IPR027923:Hydrophob_seed_dom,IPR036312:Bifun_inhib/LTP/seed_sf,IPR051636:Plant_LTP/defense-related,^^^SM00499:AAI,^^^^KW-0732~Signal,^^^^COMPBIAS:Pro residues,DOMAIN:Bifunctional inhibitor/plant lipid transfer protein/seed storage helical,REGION:Disordered,
annuum	N0.HOG0025534	CaT2T01g00575	CaT2T01g00575							XM_016697648	14 kDa proline-rich protein DC2.15-like(LOC107852614)^Capsicum annuum^^^^IPR016140:Bifunc_inhib/LTP/seed_store,IPR027923:Hydrophob_seed_dom,IPR036312:Bifun_inhib/LTP/seed_sf,IPR051636:Plant_LTP/defense-related,^^^SM00499:AAI,^^^^KW-0732~Signal,^^^^COMPBIAS:Pro residues,DOMAIN:Bifunctional inhibitor/plant lipid transfer protein/seed storage helical,REGION:Disordered,
NCBIsequence	N0.HOG0009463	lcl|XM_016697591	XM_016697591	1:8350529	1	8350529	14 kDa proline-rich protein DC2.15(LOC107852556)^Capsicum annuum^^^^IPR016140:Bifunc_inhib/LTP/seed_store,IPR027923:Hydrophob_seed_dom,IPR036312:Bifun_inhib/LTP/seed_sf,IPR051636:Plant_LTP/defense-related,^^^SM00499:AAI,^^^^KW-0732~Signal,^^^^COMPBIAS:Pro residues,DOMAIN:Bifunctional inhibitor/plant lipid transfer protein/seed storage helical,REGION:Disordered,			XM_016697591	14 kDa proline-rich protein DC2.15(LOC107852556)^Capsicum annuum^^^^IPR016140:Bifunc_inhib/LTP/seed_store,IPR027923:Hydrophob_seed_dom,IPR036312:Bifun_inhib/LTP/seed_sf,IPR051636:Plant_LTP/defense-related,^^^SM00499:AAI,^^^^KW-0732~Signal,^^^^COMPBIAS:Pro residues,DOMAIN:Bifunctional inhibitor/plant lipid transfer protein/seed storage helical,REGION:Disordered,
genref.cds_NCBI	N0.HOG0009463	rna-XM_016697591.2	XM_016697591	1:8350529	1	8350529	14 kDa proline-rich protein DC2.15(LOC107852556)^Capsicum annuum^^^^IPR016140:Bifunc_inhib/LTP/seed_store,IPR027923:Hydrophob_seed_dom,IPR036312:Bifun_inhib/LTP/seed_sf,IPR051636:Plant_LTP/defense-related,^^^SM00499:AAI,^^^^KW-0732~Signal,^^^^COMPBIAS:Pro residues,DOMAIN:Bifunctional inhibitor/plant lipid transfer protein/seed storage helical,REGION:Disordered,			XM_016697591	14 kDa proline-rich protein DC2.15(LOC107852556)^Capsicum annuum^^^^IPR016140:Bifunc_inhib/LTP/seed_store,IPR027923:Hydrophob_seed_dom,IPR036312:Bifun_inhib/LTP/seed_sf,IPR051636:Plant_LTP/defense-related,^^^SM00499:AAI,^^^^KW-0732~Signal,^^^^COMPBIAS:Pro residues,DOMAIN:Bifunctional inhibitor/plant lipid transfer protein/seed storage helical,REGION:Disordered,
Zhangshugang	N0.HOG0009463	Caz01g05220	Caz01g05220	1:10197701	1	10197701				XM_016697591	14 kDa proline-rich protein DC2.15(LOC107852556)^Capsicum annuum^^^^IPR016140:Bifunc_inhib/LTP/seed_store,IPR027923:Hydrophob_seed_dom,IPR036312:Bifun_inhib/LTP/seed_sf,IPR051636:Plant_LTP/defense-related,^^^SM00499:AAI,^^^^KW-0732~Signal,^^^^COMPBIAS:Pro residues,DOMAIN:Bifunctional inhibitor/plant lipid transfer protein/seed storage helical,REGION:Disordered,
Pepper	N0.HOG0009463	CA00g97340	CA00g97340							XM_016697591	14 kDa proline-rich protein DC2.15(LOC107852556)^Capsicum annuum^^^^IPR016140:Bifunc_inhib/LTP/seed_store,IPR027923:Hydrophob_seed_dom,IPR036312:Bifun_inhib/LTP/seed_sf,IPR051636:Plant_LTP/defense-related,^^^SM00499:AAI,^^^^KW-0732~Signal,^^^^COMPBIAS:Pro residues,DOMAIN:Bifunctional inhibitor/plant lipid transfer protein/seed storage helical,REGION:Disordered,
Pepper	N0.HOG0009463	CA01g04610	CA01g04610							XM_016697591	14 kDa proline-rich protein DC2.15(LOC107852556)^Capsicum annuum^^^^IPR016140:Bifunc_inhib/LTP/seed_store,IPR027923:Hydrophob_seed_dom,IPR036312:Bifun_inhib/LTP/seed_sf,IPR051636:Plant_LTP/defense-related,^^^SM00499:AAI,^^^^KW-0732~Signal,^^^^COMPBIAS:Pro residues,DOMAIN:Bifunctional inhibitor/plant lipid transfer protein/seed storage helical,REGION:Disordered,
Pepper	N0.HOG0009463	CA01g04940	CA01g04940							XM_016697591	14 kDa proline-rich protein DC2.15(LOC107852556)^Capsicum annuum^^^^IPR016140:Bifunc_inhib/LTP/seed_store,IPR027923:Hydrophob_seed_dom,IPR036312:Bifun_inhib/LTP/seed_sf,IPR051636:Plant_LTP/defense-related,^^^SM00499:AAI,^^^^KW-0732~Signal,^^^^COMPBIAS:Pro residues,DOMAIN:Bifunctional inhibitor/plant lipid transfer protein/seed storage helical,REGION:Disordered,
CaZunla1	N0.HOG0009463	Capana01g000500	Capana01g000500							XM_016697591	14 kDa proline-rich protein DC2.15(LOC107852556)^Capsicum annuum^^^^IPR016140:Bifunc_inhib/LTP/seed_store,IPR027923:Hydrophob_seed_dom,IPR036312:Bifun_inhib/LTP/seed_sf,IPR051636:Plant_LTP/defense-related,^^^SM00499:AAI,^^^^KW-0732~Signal,^^^^COMPBIAS:Pro residues,DOMAIN:Bifunctional inhibitor/plant lipid transfer protein/seed storage helical,REGION:Disordered,
annuum	N0.HOG0009463	CaT2T01g00571	CaT2T01g00571							XM_016697591	14 kDa proline-rich protein DC2.15(LOC107852556)^Capsicum annuum^^^^IPR016140:Bifunc_inhib/LTP/seed_store,IPR027923:Hydrophob_seed_dom,IPR036312:Bifun_inhib/LTP/seed_sf,IPR051636:Plant_LTP/defense-related,^^^SM00499:AAI,^^^^KW-0732~Signal,^^^^COMPBIAS:Pro residues,DOMAIN:Bifunctional inhibitor/plant lipid transfer protein/seed storage helical,REGION:Disordered,
NCBIsequence	N0.HOG0025536	lcl|XM_016697714	XM_016697714	1:9126439	1	9126439	14 kDa proline-rich protein DC2.15(LOC107852673)^Capsicum annuum^^^^IPR016140:Bifunc_inhib/LTP/seed_store,IPR027923:Hydrophob_seed_dom,IPR036312:Bifun_inhib/LTP/seed_sf,IPR051636:Plant_LTP/defense-related,^^^SM00499:AAI,^^^^KW-0732~Signal,^^^^DOMAIN:Bifunctional inhibitor/plant lipid transfer protein/seed storage helical,REGION:Disordered,			XM_016697714	14 kDa proline-rich protein DC2.15(LOC107852673)^Capsicum annuum^^^^IPR016140:Bifunc_inhib/LTP/seed_store,IPR027923:Hydrophob_seed_dom,IPR036312:Bifun_inhib/LTP/seed_sf,IPR051636:Plant_LTP/defense-related,^^^SM00499:AAI,^^^^KW-0732~Signal,^^^^DOMAIN:Bifunctional inhibitor/plant lipid transfer protein/seed storage helical,REGION:Disordered,
genref.cds_NCBI	N0.HOG0025536	rna-XM_016697714.2	XM_016697714	1:9126439	1	9126439	14 kDa proline-rich protein DC2.15(LOC107852673)^Capsicum annuum^^^^IPR016140:Bifunc_inhib/LTP/seed_store,IPR027923:Hydrophob_seed_dom,IPR036312:Bifun_inhib/LTP/seed_sf,IPR051636:Plant_LTP/defense-related,^^^SM00499:AAI,^^^^KW-0732~Signal,^^^^DOMAIN:Bifunctional inhibitor/plant lipid transfer protein/seed storage helical,REGION:Disordered,			XM_016697714	14 kDa proline-rich protein DC2.15(LOC107852673)^Capsicum annuum^^^^IPR016140:Bifunc_inhib/LTP/seed_store,IPR027923:Hydrophob_seed_dom,IPR036312:Bifun_inhib/LTP/seed_sf,IPR051636:Plant_LTP/defense-related,^^^SM00499:AAI,^^^^KW-0732~Signal,^^^^DOMAIN:Bifunctional inhibitor/plant lipid transfer protein/seed storage helical,REGION:Disordered,
Zhangshugang	N0.HOG0025536	Caz01g05590	Caz01g05590	1:11119285	1	11119285				XM_016697714	14 kDa proline-rich protein DC2.15(LOC107852673)^Capsicum annuum^^^^IPR016140:Bifunc_inhib/LTP/seed_store,IPR027923:Hydrophob_seed_dom,IPR036312:Bifun_inhib/LTP/seed_sf,IPR051636:Plant_LTP/defense-related,^^^SM00499:AAI,^^^^KW-0732~Signal,^^^^DOMAIN:Bifunctional inhibitor/plant lipid transfer protein/seed storage helical,REGION:Disordered,
CaZunla1	N0.HOG0025536	Capana01g000542	Capana01g000542							XM_016697714	14 kDa proline-rich protein DC2.15(LOC107852673)^Capsicum annuum^^^^IPR016140:Bifunc_inhib/LTP/seed_store,IPR027923:Hydrophob_seed_dom,IPR036312:Bifun_inhib/LTP/seed_sf,IPR051636:Plant_LTP/defense-related,^^^SM00499:AAI,^^^^KW-0732~Signal,^^^^DOMAIN:Bifunctional inhibitor/plant lipid transfer protein/seed storage helical,REGION:Disordered,
annuum	N0.HOG0025536	CaT2T01g00605	CaT2T01g00605							XM_016697714	14 kDa proline-rich protein DC2.15(LOC107852673)^Capsicum annuum^^^^IPR016140:Bifunc_inhib/LTP/seed_store,IPR027923:Hydrophob_seed_dom,IPR036312:Bifun_inhib/LTP/seed_sf,IPR051636:Plant_LTP/defense-related,^^^SM00499:AAI,^^^^KW-0732~Signal,^^^^DOMAIN:Bifunctional inhibitor/plant lipid transfer protein/seed storage helical,REGION:Disordered,
NCBIsequence	N0.HOG0009734	lcl|XM_016702234	XM_016702234	1:243900859	1	243900859	14 kDa proline-rich protein DC2.15(LOC107857336)^Capsicum annuum^^^^IPR016140:Bifunc_inhib/LTP/seed_store,IPR027923:Hydrophob_seed_dom,IPR036312:Bifun_inhib/LTP/seed_sf,IPR051636:Plant_LTP/defense-related,^^^SM00499:AAI,^^^^KW-0732~Signal,^^^^DOMAIN:Bifunctional inhibitor/plant lipid transfer protein/seed storage helical,			XM_016702234	14 kDa proline-rich protein DC2.15(LOC107857336)^Capsicum annuum^^^^IPR016140:Bifunc_inhib/LTP/seed_store,IPR027923:Hydrophob_seed_dom,IPR036312:Bifun_inhib/LTP/seed_sf,IPR051636:Plant_LTP/defense-related,^^^SM00499:AAI,^^^^KW-0732~Signal,^^^^DOMAIN:Bifunctional inhibitor/plant lipid transfer protein/seed storage helical,
genref.cds_NCBI	N0.HOG0009734	rna-XM_016702234.2	XM_016702234	1:243900859	1	243900859	14 kDa proline-rich protein DC2.15(LOC107857336)^Capsicum annuum^^^^IPR016140:Bifunc_inhib/LTP/seed_store,IPR027923:Hydrophob_seed_dom,IPR036312:Bifun_inhib/LTP/seed_sf,IPR051636:Plant_LTP/defense-related,^^^SM00499:AAI,^^^^KW-0732~Signal,^^^^DOMAIN:Bifunctional inhibitor/plant lipid transfer protein/seed storage helical,			XM_016702234	14 kDa proline-rich protein DC2.15(LOC107857336)^Capsicum annuum^^^^IPR016140:Bifunc_inhib/LTP/seed_store,IPR027923:Hydrophob_seed_dom,IPR036312:Bifun_inhib/LTP/seed_sf,IPR051636:Plant_LTP/defense-related,^^^SM00499:AAI,^^^^KW-0732~Signal,^^^^DOMAIN:Bifunctional inhibitor/plant lipid transfer protein/seed storage helical,
Zhangshugang	N0.HOG0009734	Caz01g38390	Caz01g38390	1:315400844	1	315400844				XM_016702234	14 kDa proline-rich protein DC2.15(LOC107857336)^Capsicum annuum^^^^IPR016140:Bifunc_inhib/LTP/seed_store,IPR027923:Hydrophob_seed_dom,IPR036312:Bifun_inhib/LTP/seed_sf,IPR051636:Plant_LTP/defense-related,^^^SM00499:AAI,^^^^KW-0732~Signal,^^^^DOMAIN:Bifunctional inhibitor/plant lipid transfer protein/seed storage helical,
Pepper	N0.HOG0009734	CA01g30600	CA01g30600							XM_016702234	14 kDa proline-rich protein DC2.15(LOC107857336)^Capsicum annuum^^^^IPR016140:Bifunc_inhib/LTP/seed_store,IPR027923:Hydrophob_seed_dom,IPR036312:Bifun_inhib/LTP/seed_sf,IPR051636:Plant_LTP/defense-related,^^^SM00499:AAI,^^^^KW-0732~Signal,^^^^DOMAIN:Bifunctional inhibitor/plant lipid transfer protein/seed storage helical,
CaZunla1	N0.HOG0009734	Capana01g004123	Capana01g004123							XM_016702234	14 kDa proline-rich protein DC2.15(LOC107857336)^Capsicum annuum^^^^IPR016140:Bifunc_inhib/LTP/seed_store,IPR027923:Hydrophob_seed_dom,IPR036312:Bifun_inhib/LTP/seed_sf,IPR051636:Plant_LTP/defense-related,^^^SM00499:AAI,^^^^KW-0732~Signal,^^^^DOMAIN:Bifunctional inhibitor/plant lipid transfer protein/seed storage helical,
annuum	N0.HOG0009734	CaT2T01g05334	CaT2T01g05334							XM_016702234	14 kDa proline-rich protein DC2.15(LOC107857336)^Capsicum annuum^^^^IPR016140:Bifunc_inhib/LTP/seed_store,IPR027923:Hydrophob_seed_dom,IPR036312:Bifun_inhib/LTP/seed_sf,IPR051636:Plant_LTP/defense-related,^^^SM00499:AAI,^^^^KW-0732~Signal,^^^^DOMAIN:Bifunctional inhibitor/plant lipid transfer protein/seed storage helical,
annuum	N0.HOG0009734	CaT2T01g05335	CaT2T01g05335							XM_016702234	14 kDa proline-rich protein DC2.15(LOC107857336)^Capsicum annuum^^^^IPR016140:Bifunc_inhib/LTP/seed_store,IPR027923:Hydrophob_seed_dom,IPR036312:Bifun_inhib/LTP/seed_sf,IPR051636:Plant_LTP/defense-related,^^^SM00499:AAI,^^^^KW-0732~Signal,^^^^DOMAIN:Bifunctional inhibitor/plant lipid transfer protein/seed storage helical,
annuum	N0.HOG0009734	CaT2T08g01384	CaT2T08g01384							XM_016702234	14 kDa proline-rich protein DC2.15(LOC107857336)^Capsicum annuum^^^^IPR016140:Bifunc_inhib/LTP/seed_store,IPR027923:Hydrophob_seed_dom,IPR036312:Bifun_inhib/LTP/seed_sf,IPR051636:Plant_LTP/defense-related,^^^SM00499:AAI,^^^^KW-0732~Signal,^^^^DOMAIN:Bifunctional inhibitor/plant lipid transfer protein/seed storage helical,
NCBIsequence	N0.HOG0015034	lcl|XM_016718469	XM_016718469	1:31358341	1	31358341	14 kDa proline-rich protein DC2.15(LOC107871515)^Capsicum annuum^^^^IPR016140:Bifunc_inhib/LTP/seed_store,IPR027923:Hydrophob_seed_dom,IPR036312:Bifun_inhib/LTP/seed_sf,IPR051636:Plant_LTP/defense-related,^^^SM00499:AAI,^^^^^^^^DOMAIN:Bifunctional inhibitor/plant lipid transfer protein/seed storage helical,			XM_016718469	14 kDa proline-rich protein DC2.15(LOC107871515)^Capsicum annuum^^^^IPR016140:Bifunc_inhib/LTP/seed_store,IPR027923:Hydrophob_seed_dom,IPR036312:Bifun_inhib/LTP/seed_sf,IPR051636:Plant_LTP/defense-related,^^^SM00499:AAI,^^^^^^^^DOMAIN:Bifunctional inhibitor/plant lipid transfer protein/seed storage helical,
genref.cds_NCBI	N0.HOG0015034	rna-XM_016718469.2	XM_016718469	1:31358341	1	31358341	14 kDa proline-rich protein DC2.15(LOC107871515)^Capsicum annuum^^^^IPR016140:Bifunc_inhib/LTP/seed_store,IPR027923:Hydrophob_seed_dom,IPR036312:Bifun_inhib/LTP/seed_sf,IPR051636:Plant_LTP/defense-related,^^^SM00499:AAI,^^^^^^^^DOMAIN:Bifunctional inhibitor/plant lipid transfer protein/seed storage helical,			XM_016718469	14 kDa proline-rich protein DC2.15(LOC107871515)^Capsicum annuum^^^^IPR016140:Bifunc_inhib/LTP/seed_store,IPR027923:Hydrophob_seed_dom,IPR036312:Bifun_inhib/LTP/seed_sf,IPR051636:Plant_LTP/defense-related,^^^SM00499:AAI,^^^^^^^^DOMAIN:Bifunctional inhibitor/plant lipid transfer protein/seed storage helical,
Zhangshugang	N0.HOG0015034	Caz01g11890	Caz01g11890	1:43670941	1	43670941				XM_016718469	14 kDa proline-rich protein DC2.15(LOC107871515)^Capsicum annuum^^^^IPR016140:Bifunc_inhib/LTP/seed_store,IPR027923:Hydrophob_seed_dom,IPR036312:Bifun_inhib/LTP/seed_sf,IPR051636:Plant_LTP/defense-related,^^^SM00499:AAI,^^^^^^^^DOMAIN:Bifunctional inhibitor/plant lipid transfer protein/seed storage helical,
Pepper	N0.HOG0015034	CA01g09510	CA01g09510							XM_016718469	14 kDa proline-rich protein DC2.15(LOC107871515)^Capsicum annuum^^^^IPR016140:Bifunc_inhib/LTP/seed_store,IPR027923:Hydrophob_seed_dom,IPR036312:Bifun_inhib/LTP/seed_sf,IPR051636:Plant_LTP/defense-related,^^^SM00499:AAI,^^^^^^^^DOMAIN:Bifunctional inhibitor/plant lipid transfer protein/seed storage helical,
CaZunla1	N0.HOG0015034	Capana01g001197	Capana01g001197							XM_016718469	14 kDa proline-rich protein DC2.15(LOC107871515)^Capsicum annuum^^^^IPR016140:Bifunc_inhib/LTP/seed_store,IPR027923:Hydrophob_seed_dom,IPR036312:Bifun_inhib/LTP/seed_sf,IPR051636:Plant_LTP/defense-related,^^^SM00499:AAI,^^^^^^^^DOMAIN:Bifunctional inhibitor/plant lipid transfer protein/seed storage helical,
annuum	N0.HOG0015034	CaT2T01g01436	CaT2T01g01436							XM_016718469	14 kDa proline-rich protein DC2.15(LOC107871515)^Capsicum annuum^^^^IPR016140:Bifunc_inhib/LTP/seed_store,IPR027923:Hydrophob_seed_dom,IPR036312:Bifun_inhib/LTP/seed_sf,IPR051636:Plant_LTP/defense-related,^^^SM00499:AAI,^^^^^^^^DOMAIN:Bifunctional inhibitor/plant lipid transfer protein/seed storage helical,
NCBIsequence	N0.HOG0020084	lcl|XM_016719466	XM_016719466	6:188690370	6	188690370	14 kDa proline-rich protein DC2.15(LOC107872841)^Capsicum annuum^^^^IPR016140:Bifunc_inhib/LTP/seed_store,IPR027923:Hydrophob_seed_dom,IPR036312:Bifun_inhib/LTP/seed_sf,IPR051636:Plant_LTP/defense-related,^^^SM00499:AAI,^^^^KW-0732~Signal,^^^^DOMAIN:Bifunctional inhibitor/plant lipid transfer protein/seed storage helical,			XM_016719466	14 kDa proline-rich protein DC2.15(LOC107872841)^Capsicum annuum^^^^IPR016140:Bifunc_inhib/LTP/seed_store,IPR027923:Hydrophob_seed_dom,IPR036312:Bifun_inhib/LTP/seed_sf,IPR051636:Plant_LTP/defense-related,^^^SM00499:AAI,^^^^KW-0732~Signal,^^^^DOMAIN:Bifunctional inhibitor/plant lipid transfer protein/seed storage helical,
genref.cds_NCBI	N0.HOG0020084	rna-XM_016719466.2	XM_016719466	6:188690370	6	188690370	14 kDa proline-rich protein DC2.15(LOC107872841)^Capsicum annuum^^^^IPR016140:Bifunc_inhib/LTP/seed_store,IPR027923:Hydrophob_seed_dom,IPR036312:Bifun_inhib/LTP/seed_sf,IPR051636:Plant_LTP/defense-related,^^^SM00499:AAI,^^^^KW-0732~Signal,^^^^DOMAIN:Bifunctional inhibitor/plant lipid transfer protein/seed storage helical,			XM_016719466	14 kDa proline-rich protein DC2.15(LOC107872841)^Capsicum annuum^^^^IPR016140:Bifunc_inhib/LTP/seed_store,IPR027923:Hydrophob_seed_dom,IPR036312:Bifun_inhib/LTP/seed_sf,IPR051636:Plant_LTP/defense-related,^^^SM00499:AAI,^^^^KW-0732~Signal,^^^^DOMAIN:Bifunctional inhibitor/plant lipid transfer protein/seed storage helical,
Zhangshugang	N0.HOG0020084	Caz06g16210	Caz06g16210	6:44331907	6	44331907				XM_016719466	14 kDa proline-rich protein DC2.15(LOC107872841)^Capsicum annuum^^^^IPR016140:Bifunc_inhib/LTP/seed_store,IPR027923:Hydrophob_seed_dom,IPR036312:Bifun_inhib/LTP/seed_sf,IPR051636:Plant_LTP/defense-related,^^^SM00499:AAI,^^^^KW-0732~Signal,^^^^DOMAIN:Bifunctional inhibitor/plant lipid transfer protein/seed storage helical,
Pepper	N0.HOG0020084	CA06g13900	CA06g13900							XM_016719466	14 kDa proline-rich protein DC2.15(LOC107872841)^Capsicum annuum^^^^IPR016140:Bifunc_inhib/LTP/seed_store,IPR027923:Hydrophob_seed_dom,IPR036312:Bifun_inhib/LTP/seed_sf,IPR051636:Plant_LTP/defense-related,^^^SM00499:AAI,^^^^KW-0732~Signal,^^^^DOMAIN:Bifunctional inhibitor/plant lipid transfer protein/seed storage helical,
CaZunla1	N0.HOG0020084	Capana06g001460	Capana06g001460							XM_016719466	14 kDa proline-rich protein DC2.15(LOC107872841)^Capsicum annuum^^^^IPR016140:Bifunc_inhib/LTP/seed_store,IPR027923:Hydrophob_seed_dom,IPR036312:Bifun_inhib/LTP/seed_sf,IPR051636:Plant_LTP/defense-related,^^^SM00499:AAI,^^^^KW-0732~Signal,^^^^DOMAIN:Bifunctional inhibitor/plant lipid transfer protein/seed storage helical,
annuum	N0.HOG0020084	CaT2T06g01912	CaT2T06g01912							XM_016719466	14 kDa proline-rich protein DC2.15(LOC107872841)^Capsicum annuum^^^^IPR016140:Bifunc_inhib/LTP/seed_store,IPR027923:Hydrophob_seed_dom,IPR036312:Bifun_inhib/LTP/seed_sf,IPR051636:Plant_LTP/defense-related,^^^SM00499:AAI,^^^^KW-0732~Signal,^^^^DOMAIN:Bifunctional inhibitor/plant lipid transfer protein/seed storage helical,
NCBIsequence	N0.HOG0020142	lcl|XM_016721613	XM_016721613	6:171790204	6	171790204	14 kDa proline-rich protein DC2.15(LOC107874905)^Capsicum annuum^^^^IPR016140:Bifunc_inhib/LTP/seed_store,IPR027923:Hydrophob_seed_dom,IPR036312:Bifun_inhib/LTP/seed_sf,IPR051636:Plant_LTP/defense-related,^^^SM00499:AAI,^^^^KW-0732~Signal,^^^^DOMAIN:Bifunctional inhibitor/plant lipid transfer protein/seed storage helical,			XM_016721613	14 kDa proline-rich protein DC2.15(LOC107874905)^Capsicum annuum^^^^IPR016140:Bifunc_inhib/LTP/seed_store,IPR027923:Hydrophob_seed_dom,IPR036312:Bifun_inhib/LTP/seed_sf,IPR051636:Plant_LTP/defense-related,^^^SM00499:AAI,^^^^KW-0732~Signal,^^^^DOMAIN:Bifunctional inhibitor/plant lipid transfer protein/seed storage helical,
genref.cds_NCBI	N0.HOG0020142	rna-XM_016721613.2	XM_016721613	6:171790204	6	171790204	14 kDa proline-rich protein DC2.15(LOC107874905)^Capsicum annuum^^^^IPR016140:Bifunc_inhib/LTP/seed_store,IPR027923:Hydrophob_seed_dom,IPR036312:Bifun_inhib/LTP/seed_sf,IPR051636:Plant_LTP/defense-related,^^^SM00499:AAI,^^^^KW-0732~Signal,^^^^DOMAIN:Bifunctional inhibitor/plant lipid transfer protein/seed storage helical,			XM_016721613	14 kDa proline-rich protein DC2.15(LOC107874905)^Capsicum annuum^^^^IPR016140:Bifunc_inhib/LTP/seed_store,IPR027923:Hydrophob_seed_dom,IPR036312:Bifun_inhib/LTP/seed_sf,IPR051636:Plant_LTP/defense-related,^^^SM00499:AAI,^^^^KW-0732~Signal,^^^^DOMAIN:Bifunctional inhibitor/plant lipid transfer protein/seed storage helical,
Zhangshugang	N0.HOG0020142	Caz06g18160	Caz06g18160	6:59139259	6	59139259				XM_016721613	14 kDa proline-rich protein DC2.15(LOC107874905)^Capsicum annuum^^^^IPR016140:Bifunc_inhib/LTP/seed_store,IPR027923:Hydrophob_seed_dom,IPR036312:Bifun_inhib/LTP/seed_sf,IPR051636:Plant_LTP/defense-related,^^^SM00499:AAI,^^^^KW-0732~Signal,^^^^DOMAIN:Bifunctional inhibitor/plant lipid transfer protein/seed storage helical,
Pepper	N0.HOG0020142	CA06g12040	CA06g12040							XM_016721613	14 kDa proline-rich protein DC2.15(LOC107874905)^Capsicum annuum^^^^IPR016140:Bifunc_inhib/LTP/seed_store,IPR027923:Hydrophob_seed_dom,IPR036312:Bifun_inhib/LTP/seed_sf,IPR051636:Plant_LTP/defense-related,^^^SM00499:AAI,^^^^KW-0732~Signal,^^^^DOMAIN:Bifunctional inhibitor/plant lipid transfer protein/seed storage helical,
CaZunla1	N0.HOG0020142	Capana06g001690	Capana06g001690							XM_016721613	14 kDa proline-rich protein DC2.15(LOC107874905)^Capsicum annuum^^^^IPR016140:Bifunc_inhib/LTP/seed_store,IPR027923:Hydrophob_seed_dom,IPR036312:Bifun_inhib/LTP/seed_sf,IPR051636:Plant_LTP/defense-related,^^^SM00499:AAI,^^^^KW-0732~Signal,^^^^DOMAIN:Bifunctional inhibitor/plant lipid transfer protein/seed storage helical,
annuum	N0.HOG0020142	CaT2T06g02369	CaT2T06g02369							XM_016721613	14 kDa proline-rich protein DC2.15(LOC107874905)^Capsicum annuum^^^^IPR016140:Bifunc_inhib/LTP/seed_store,IPR027923:Hydrophob_seed_dom,IPR036312:Bifun_inhib/LTP/seed_sf,IPR051636:Plant_LTP/defense-related,^^^SM00499:AAI,^^^^KW-0732~Signal,^^^^DOMAIN:Bifunctional inhibitor/plant lipid transfer protein/seed storage helical,
NCBIsequence	N0.HOG0027864	lcl|XM_016699581	XM_016699581	10:215695903	10	215695903	14 kDa zinc-binding protein(LOC107854570)^Capsicum annuum^GO:0006790~sulfur compound metabolic process,GO:0009150~purine ribonucleotide metabolic process,^GO:0005737~cytoplasm,^GO:0047627~adenylylsulfatase activity,^IPR001310:Histidine_triad_HIT,IPR011146:HIT-like,IPR019808:Histidine_triad_CS,IPR036265:HIT-like_sf,^^^^^^^^^^^ACT_SITE:Tele-AMP-histidine intermediate,DOMAIN:HIT,MOTIF:Histidine tria…			XM_016699581	14 kDa zinc-binding protein(LOC107854570)^Capsicum annuum^GO:0006790~sulfur compound metabolic process,GO:0009150~purine ribonucleotide metabolic process,^GO:0005737~cytoplasm,^GO:0047627~adenylylsulfatase activity,^IPR001310:Histidine_triad_HIT,IPR011146:HIT-like,IPR019808:Histidine_triad_CS,IPR036265:HIT-like_sf,^^^^^^^^^^^ACT_SITE:Tele-AMP-histidine intermediate,DOMAIN:HIT,MOTIF:Histidine tria…
genref.cds_NCBI	N0.HOG0027864	rna-XM_016699581.2	XM_016699581	10:215695903	10	215695903	14 kDa zinc-binding protein(LOC107854570)^Capsicum annuum^GO:0006790~sulfur compound metabolic process,GO:0009150~purine ribonucleotide metabolic process,^GO:0005737~cytoplasm,^GO:0047627~adenylylsulfatase activity,^IPR001310:Histidine_triad_HIT,IPR011146:HIT-like,IPR019808:Histidine_triad_CS,IPR036265:HIT-like_sf,^^^^^^^^^^^ACT_SITE:Tele-AMP-histidine intermediate,DOMAIN:HIT,MOTIF:Histidine tria…			XM_016699581	14 kDa zinc-binding protein(LOC107854570)^Capsicum annuum^GO:0006790~sulfur compound metabolic process,GO:0009150~purine ribonucleotide metabolic process,^GO:0005737~cytoplasm,^GO:0047627~adenylylsulfatase activity,^IPR001310:Histidine_triad_HIT,IPR011146:HIT-like,IPR019808:Histidine_triad_CS,IPR036265:HIT-like_sf,^^^^^^^^^^^ACT_SITE:Tele-AMP-histidine intermediate,DOMAIN:HIT,MOTIF:Histidine tria…
Zhangshugang	N0.HOG0027864	Caz10g17800	Caz10g17800	10:201517540	10	201517540				XM_016699581	14 kDa zinc-binding protein(LOC107854570)^Capsicum annuum^GO:0006790~sulfur compound metabolic process,GO:0009150~purine ribonucleotide metabolic process,^GO:0005737~cytoplasm,^GO:0047627~adenylylsulfatase activity,^IPR001310:Histidine_triad_HIT,IPR011146:HIT-like,IPR019808:Histidine_triad_CS,IPR036265:HIT-like_sf,^^^^^^^^^^^ACT_SITE:Tele-AMP-histidine intermediate,DOMAIN:HIT,MOTIF:Histidine tria…
CaZunla1	N0.HOG0027864	Capana00g004749	Capana00g004749							XM_016699581	14 kDa zinc-binding protein(LOC107854570)^Capsicum annuum^GO:0006790~sulfur compound metabolic process,GO:0009150~purine ribonucleotide metabolic process,^GO:0005737~cytoplasm,^GO:0047627~adenylylsulfatase activity,^IPR001310:Histidine_triad_HIT,IPR011146:HIT-like,IPR019808:Histidine_triad_CS,IPR036265:HIT-like_sf,^^^^^^^^^^^ACT_SITE:Tele-AMP-histidine intermediate,DOMAIN:HIT,MOTIF:Histidine tria…
annuum	N0.HOG0027864	CaT2T10g02729	CaT2T10g02729							XM_016699581	14 kDa zinc-binding protein(LOC107854570)^Capsicum annuum^GO:0006790~sulfur compound metabolic process,GO:0009150~purine ribonucleotide metabolic process,^GO:0005737~cytoplasm,^GO:0047627~adenylylsulfatase activity,^IPR001310:Histidine_triad_HIT,IPR011146:HIT-like,IPR019808:Histidine_triad_CS,IPR036265:HIT-like_sf,^^^^^^^^^^^ACT_SITE:Tele-AMP-histidine intermediate,DOMAIN:HIT,MOTIF:Histidine tria…
NCBIsequence	N0.HOG0016014	lcl|XM_016703713	XM_016703713	2:106373578	2	106373578	14 kDa zinc-binding protein(LOC107858909)^Capsicum annuum^GO:0006790~sulfur compound metabolic process,GO:0009150~purine ribonucleotide metabolic process,^GO:0005737~cytoplasm,^GO:0047627~adenylylsulfatase activity,^IPR001310:Histidine_triad_HIT,IPR011146:HIT-like,IPR019808:Histidine_triad_CS,IPR036265:HIT-like_sf,^^^^^^^^^^^ACT_SITE:Tele-AMP-histidine intermediate,DOMAIN:HIT,MOTIF:Histidine tria…			XM_016703713	14 kDa zinc-binding protein(LOC107858909)^Capsicum annuum^GO:0006790~sulfur compound metabolic process,GO:0009150~purine ribonucleotide metabolic process,^GO:0005737~cytoplasm,^GO:0047627~adenylylsulfatase activity,^IPR001310:Histidine_triad_HIT,IPR011146:HIT-like,IPR019808:Histidine_triad_CS,IPR036265:HIT-like_sf,^^^^^^^^^^^ACT_SITE:Tele-AMP-histidine intermediate,DOMAIN:HIT,MOTIF:Histidine tria…
genref.cds_NCBI	N0.HOG0016014	rna-XM_016703713.2	XM_016703713	2:106373578	2	106373578	14 kDa zinc-binding protein(LOC107858909)^Capsicum annuum^GO:0006790~sulfur compound metabolic process,GO:0009150~purine ribonucleotide metabolic process,^GO:0005737~cytoplasm,^GO:0047627~adenylylsulfatase activity,^IPR001310:Histidine_triad_HIT,IPR011146:HIT-like,IPR019808:Histidine_triad_CS,IPR036265:HIT-like_sf,^^^^^^^^^^^ACT_SITE:Tele-AMP-histidine intermediate,DOMAIN:HIT,MOTIF:Histidine tria…			XM_016703713	14 kDa zinc-binding protein(LOC107858909)^Capsicum annuum^GO:0006790~sulfur compound metabolic process,GO:0009150~purine ribonucleotide metabolic process,^GO:0005737~cytoplasm,^GO:0047627~adenylylsulfatase activity,^IPR001310:Histidine_triad_HIT,IPR011146:HIT-like,IPR019808:Histidine_triad_CS,IPR036265:HIT-like_sf,^^^^^^^^^^^ACT_SITE:Tele-AMP-histidine intermediate,DOMAIN:HIT,MOTIF:Histidine tria…
Zhangshugang	N0.HOG0016014	Caz02g09130	Caz02g09130	2:122088253	2	122088253				XM_016703713	14 kDa zinc-binding protein(LOC107858909)^Capsicum annuum^GO:0006790~sulfur compound metabolic process,GO:0009150~purine ribonucleotide metabolic process,^GO:0005737~cytoplasm,^GO:0047627~adenylylsulfatase activity,^IPR001310:Histidine_triad_HIT,IPR011146:HIT-like,IPR019808:Histidine_triad_CS,IPR036265:HIT-like_sf,^^^^^^^^^^^ACT_SITE:Tele-AMP-histidine intermediate,DOMAIN:HIT,MOTIF:Histidine tria…
Pepper	N0.HOG0016014	CA02g10330	CA02g10330							XM_016703713	14 kDa zinc-binding protein(LOC107858909)^Capsicum annuum^GO:0006790~sulfur compound metabolic process,GO:0009150~purine ribonucleotide metabolic process,^GO:0005737~cytoplasm,^GO:0047627~adenylylsulfatase activity,^IPR001310:Histidine_triad_HIT,IPR011146:HIT-like,IPR019808:Histidine_triad_CS,IPR036265:HIT-like_sf,^^^^^^^^^^^ACT_SITE:Tele-AMP-histidine intermediate,DOMAIN:HIT,MOTIF:Histidine tria…
CaZunla1	N0.HOG0016014	Capana02g001165	Capana02g001165							XM_016703713	14 kDa zinc-binding protein(LOC107858909)^Capsicum annuum^GO:0006790~sulfur compound metabolic process,GO:0009150~purine ribonucleotide metabolic process,^GO:0005737~cytoplasm,^GO:0047627~adenylylsulfatase activity,^IPR001310:Histidine_triad_HIT,IPR011146:HIT-like,IPR019808:Histidine_triad_CS,IPR036265:HIT-like_sf,^^^^^^^^^^^ACT_SITE:Tele-AMP-histidine intermediate,DOMAIN:HIT,MOTIF:Histidine tria…
annuum	N0.HOG0016014	CaT2T02g00865	CaT2T02g00865							XM_016703713	14 kDa zinc-binding protein(LOC107858909)^Capsicum annuum^GO:0006790~sulfur compound metabolic process,GO:0009150~purine ribonucleotide metabolic process,^GO:0005737~cytoplasm,^GO:0047627~adenylylsulfatase activity,^IPR001310:Histidine_triad_HIT,IPR011146:HIT-like,IPR019808:Histidine_triad_CS,IPR036265:HIT-like_sf,^^^^^^^^^^^ACT_SITE:Tele-AMP-histidine intermediate,DOMAIN:HIT,MOTIF:Histidine tria…
NCBIsequence	N0.HOG0024043	lcl|XM_016695897	XM_016695897	12:5806752	12	5806752	14-3-3 protein 1(LOC107851013)^Capsicum annuum^GO:0007165~signal transduction,GO:0008104~protein localization,^GO:0005737~cytoplasm,^^IPR000308:14-3-3,IPR023409:14-3-3_CS,IPR023410:14-3-3_domain,IPR036815:14-3-3_dom_sf,^^PIRSF000868:14-3-3,^SM00101:14_3_3,^^^^^^^^DOMAIN:14-3-3,SITE:Interaction with phosphoserine on interacting protein,			XM_016695897	14-3-3 protein 1(LOC107851013)^Capsicum annuum^GO:0007165~signal transduction,GO:0008104~protein localization,^GO:0005737~cytoplasm,^^IPR000308:14-3-3,IPR023409:14-3-3_CS,IPR023410:14-3-3_domain,IPR036815:14-3-3_dom_sf,^^PIRSF000868:14-3-3,^SM00101:14_3_3,^^^^^^^^DOMAIN:14-3-3,SITE:Interaction with phosphoserine on interacting protein,		Capsaicina, Luminosidad
genref.cds_NCBI	N0.HOG0024043	rna-XM_016695897.2	XM_016695897	12:5806752	12	5806752	14-3-3 protein 1(LOC107851013)^Capsicum annuum^GO:0007165~signal transduction,GO:0008104~protein localization,^GO:0005737~cytoplasm,^^IPR000308:14-3-3,IPR023409:14-3-3_CS,IPR023410:14-3-3_domain,IPR036815:14-3-3_dom_sf,^^PIRSF000868:14-3-3,^SM00101:14_3_3,^^^^^^^^DOMAIN:14-3-3,SITE:Interaction with phosphoserine on interacting protein,			XM_016695897	14-3-3 protein 1(LOC107851013)^Capsicum annuum^GO:0007165~signal transduction,GO:0008104~protein localization,^GO:0005737~cytoplasm,^^IPR000308:14-3-3,IPR023409:14-3-3_CS,IPR023410:14-3-3_domain,IPR036815:14-3-3_dom_sf,^^PIRSF000868:14-3-3,^SM00101:14_3_3,^^^^^^^^DOMAIN:14-3-3,SITE:Interaction with phosphoserine on interacting protein,		Capsaicina, Luminosidad
Zhangshugang	N0.HOG0024043	Caz12g23920	Caz12g23920	12:251731138	12	251731138			Capsaicina, Luminosidad	XM_016695897	14-3-3 protein 1(LOC107851013)^Capsicum annuum^GO:0007165~signal transduction,GO:0008104~protein localization,^GO:0005737~cytoplasm,^^IPR000308:14-3-3,IPR023409:14-3-3_CS,IPR023410:14-3-3_domain,IPR036815:14-3-3_dom_sf,^^PIRSF000868:14-3-3,^SM00101:14_3_3,^^^^^^^^DOMAIN:14-3-3,SITE:Interaction with phosphoserine on interacting protein,		Capsaicina, Luminosidad
Pepper	N0.HOG0024043	CA12g03110	CA12g03110							XM_016695897	14-3-3 protein 1(LOC107851013)^Capsicum annuum^GO:0007165~signal transduction,GO:0008104~protein localization,^GO:0005737~cytoplasm,^^IPR000308:14-3-3,IPR023409:14-3-3_CS,IPR023410:14-3-3_domain,IPR036815:14-3-3_dom_sf,^^PIRSF000868:14-3-3,^SM00101:14_3_3,^^^^^^^^DOMAIN:14-3-3,SITE:Interaction with phosphoserine on interacting protein,		Capsaicina, Luminosidad
CaZunla1	N0.HOG0024043	Capana12g002700	Capana12g002700							XM_016695897	14-3-3 protein 1(LOC107851013)^Capsicum annuum^GO:0007165~signal transduction,GO:0008104~protein localization,^GO:0005737~cytoplasm,^^IPR000308:14-3-3,IPR023409:14-3-3_CS,IPR023410:14-3-3_domain,IPR036815:14-3-3_dom_sf,^^PIRSF000868:14-3-3,^SM00101:14_3_3,^^^^^^^^DOMAIN:14-3-3,SITE:Interaction with phosphoserine on interacting protein,		Capsaicina, Luminosidad
annuum	N0.HOG0024043	CaT2T12g02610	CaT2T12g02610							XM_016695897	14-3-3 protein 1(LOC107851013)^Capsicum annuum^GO:0007165~signal transduction,GO:0008104~protein localization,^GO:0005737~cytoplasm,^^IPR000308:14-3-3,IPR023409:14-3-3_CS,IPR023410:14-3-3_domain,IPR036815:14-3-3_dom_sf,^^PIRSF000868:14-3-3,^SM00101:14_3_3,^^^^^^^^DOMAIN:14-3-3,SITE:Interaction with phosphoserine on interacting protein,		Capsaicina, Luminosidad
genref.cds_NCBI	N0.HOG0010530	rna-XM_016713604.2	XM_016713604	4:213742739	4	213742739	14-3-3 protein 10(LOC107867389)^Capsicum annuum^GO:0007165~signal transduction,GO:0008104~protein localization,^GO:0005737~cytoplasm,^^IPR000308:14-3-3,IPR023409:14-3-3_CS,IPR023410:14-3-3_domain,IPR036815:14-3-3_dom_sf,^^PIRSF000868:14-3-3,^SM00101:14_3_3,^^^^^^^^DOMAIN:14-3-3,SITE:Interaction with phosphoserine on interacting protein,			XM_047410983	14-3-3 protein 10(LOC107867389)^Capsicum annuum^GO:0007165~signal transduction,GO:0008104~protein localization,^GO:0005737~cytoplasm,^^IPR000308:14-3-3,IPR023409:14-3-3_CS,IPR023410:14-3-3_domain,IPR036815:14-3-3_dom_sf,^^PIRSF000868:14-3-3,^SM00101:14_3_3,^^^^^^^^DOMAIN:14-3-3,SITE:Interaction with phosphoserine on interacting protein,
NCBIsequence	N0.HOG0010530	lcl|XM_016713604	XM_016713604	4:213742739	4	213742739	14-3-3 protein 10(LOC107867389)^Capsicum annuum^GO:0007165~signal transduction,GO:0008104~protein localization,^GO:0005737~cytoplasm,^^IPR000308:14-3-3,IPR023409:14-3-3_CS,IPR023410:14-3-3_domain,IPR036815:14-3-3_dom_sf,^^PIRSF000868:14-3-3,^SM00101:14_3_3,^^^^^^^^DOMAIN:14-3-3,SITE:Interaction with phosphoserine on interacting protein,			XM_047410983	14-3-3 protein 10(LOC107867389)^Capsicum annuum^GO:0007165~signal transduction,GO:0008104~protein localization,^GO:0005737~cytoplasm,^^IPR000308:14-3-3,IPR023409:14-3-3_CS,IPR023410:14-3-3_domain,IPR036815:14-3-3_dom_sf,^^PIRSF000868:14-3-3,^SM00101:14_3_3,^^^^^^^^DOMAIN:14-3-3,SITE:Interaction with phosphoserine on interacting protein,
NCBIsequence	N0.HOG0010530	lcl|XM_047410983	XM_047410983	4:213743582	4	213743582	14-3-3 protein 10(LOC107867389)^Capsicum annuum^GO:0007165~signal transduction,GO:0008104~protein localization,^GO:0005737~cytoplasm,^^IPR000308:14-3-3,IPR023409:14-3-3_CS,IPR023410:14-3-3_domain,IPR036815:14-3-3_dom_sf,^^PIRSF000868:14-3-3,^SM00101:14_3_3,^^^^^^^^DOMAIN:14-3-3,SITE:Interaction with phosphoserine on interacting protein,			XM_047410983	14-3-3 protein 10(LOC107867389)^Capsicum annuum^GO:0007165~signal transduction,GO:0008104~protein localization,^GO:0005737~cytoplasm,^^IPR000308:14-3-3,IPR023409:14-3-3_CS,IPR023410:14-3-3_domain,IPR036815:14-3-3_dom_sf,^^PIRSF000868:14-3-3,^SM00101:14_3_3,^^^^^^^^DOMAIN:14-3-3,SITE:Interaction with phosphoserine on interacting protein,
genref.cds_NCBI	N0.HOG0010530	rna-XM_047410983.1	XM_047410983	4:213743582	4	213743582	14-3-3 protein 10(LOC107867389)^Capsicum annuum^GO:0007165~signal transduction,GO:0008104~protein localization,^GO:0005737~cytoplasm,^^IPR000308:14-3-3,IPR023409:14-3-3_CS,IPR023410:14-3-3_domain,IPR036815:14-3-3_dom_sf,^^PIRSF000868:14-3-3,^SM00101:14_3_3,^^^^^^^^DOMAIN:14-3-3,SITE:Interaction with phosphoserine on interacting protein,			XM_047410983	14-3-3 protein 10(LOC107867389)^Capsicum annuum^GO:0007165~signal transduction,GO:0008104~protein localization,^GO:0005737~cytoplasm,^^IPR000308:14-3-3,IPR023409:14-3-3_CS,IPR023410:14-3-3_domain,IPR036815:14-3-3_dom_sf,^^PIRSF000868:14-3-3,^SM00101:14_3_3,^^^^^^^^DOMAIN:14-3-3,SITE:Interaction with phosphoserine on interacting protein,
Zhangshugang	N0.HOG0010530	Caz04g08410	Caz04g08410	4:20994547	4	20994547				XM_047410983	14-3-3 protein 10(LOC107867389)^Capsicum annuum^GO:0007165~signal transduction,GO:0008104~protein localization,^GO:0005737~cytoplasm,^^IPR000308:14-3-3,IPR023409:14-3-3_CS,IPR023410:14-3-3_domain,IPR036815:14-3-3_dom_sf,^^PIRSF000868:14-3-3,^SM00101:14_3_3,^^^^^^^^DOMAIN:14-3-3,SITE:Interaction with phosphoserine on interacting protein,
Pepper	N0.HOG0010530	CA00g77720	CA00g77720							XM_047410983	14-3-3 protein 10(LOC107867389)^Capsicum annuum^GO:0007165~signal transduction,GO:0008104~protein localization,^GO:0005737~cytoplasm,^^IPR000308:14-3-3,IPR023409:14-3-3_CS,IPR023410:14-3-3_domain,IPR036815:14-3-3_dom_sf,^^PIRSF000868:14-3-3,^SM00101:14_3_3,^^^^^^^^DOMAIN:14-3-3,SITE:Interaction with phosphoserine on interacting protein,
CaZunla1	N0.HOG0010530	Capana04g000885	Capana04g000885							XM_047410983	14-3-3 protein 10(LOC107867389)^Capsicum annuum^GO:0007165~signal transduction,GO:0008104~protein localization,^GO:0005737~cytoplasm,^^IPR000308:14-3-3,IPR023409:14-3-3_CS,IPR023410:14-3-3_domain,IPR036815:14-3-3_dom_sf,^^PIRSF000868:14-3-3,^SM00101:14_3_3,^^^^^^^^DOMAIN:14-3-3,SITE:Interaction with phosphoserine on interacting protein,
annuum	N0.HOG0010530	CaT2T04g00991	CaT2T04g00991							XM_047410983	14-3-3 protein 10(LOC107867389)^Capsicum annuum^GO:0007165~signal transduction,GO:0008104~protein localization,^GO:0005737~cytoplasm,^^IPR000308:14-3-3,IPR023409:14-3-3_CS,IPR023410:14-3-3_domain,IPR036815:14-3-3_dom_sf,^^PIRSF000868:14-3-3,^SM00101:14_3_3,^^^^^^^^DOMAIN:14-3-3,SITE:Interaction with phosphoserine on interacting protein,
NCBIsequence	N0.HOG0027580	lcl|XM_016695627	XM_016695627	12:108429403	12	108429403	14-3-3 protein 2(LOC107850842)^Capsicum annuum^GO:0007165~signal transduction,GO:0008104~protein localization,^GO:0005737~cytoplasm,^^IPR000308:14-3-3,IPR023409:14-3-3_CS,IPR023410:14-3-3_domain,IPR036815:14-3-3_dom_sf,^^PIRSF000868:14-3-3,^SM00101:14_3_3,^^^^^^^^DOMAIN:14-3-3,SITE:Interaction with phosphoserine on interacting protein,			XM_016695627	14-3-3 protein 2(LOC107850842)^Capsicum annuum^GO:0007165~signal transduction,GO:0008104~protein localization,^GO:0005737~cytoplasm,^^IPR000308:14-3-3,IPR023409:14-3-3_CS,IPR023410:14-3-3_domain,IPR036815:14-3-3_dom_sf,^^PIRSF000868:14-3-3,^SM00101:14_3_3,^^^^^^^^DOMAIN:14-3-3,SITE:Interaction with phosphoserine on interacting protein,
genref.cds_NCBI	N0.HOG0027580	rna-XM_016695627.2	XM_016695627	12:108429403	12	108429403	14-3-3 protein 2(LOC107850842)^Capsicum annuum^GO:0007165~signal transduction,GO:0008104~protein localization,^GO:0005737~cytoplasm,^^IPR000308:14-3-3,IPR023409:14-3-3_CS,IPR023410:14-3-3_domain,IPR036815:14-3-3_dom_sf,^^PIRSF000868:14-3-3,^SM00101:14_3_3,^^^^^^^^DOMAIN:14-3-3,SITE:Interaction with phosphoserine on interacting protein,			XM_016695627	14-3-3 protein 2(LOC107850842)^Capsicum annuum^GO:0007165~signal transduction,GO:0008104~protein localization,^GO:0005737~cytoplasm,^^IPR000308:14-3-3,IPR023409:14-3-3_CS,IPR023410:14-3-3_domain,IPR036815:14-3-3_dom_sf,^^PIRSF000868:14-3-3,^SM00101:14_3_3,^^^^^^^^DOMAIN:14-3-3,SITE:Interaction with phosphoserine on interacting protein,
Zhangshugang	N0.HOG0027580	Caz12g11760	Caz12g11760	12:77776960	12	77776960				XM_016695627	14-3-3 protein 2(LOC107850842)^Capsicum annuum^GO:0007165~signal transduction,GO:0008104~protein localization,^GO:0005737~cytoplasm,^^IPR000308:14-3-3,IPR023409:14-3-3_CS,IPR023410:14-3-3_domain,IPR036815:14-3-3_dom_sf,^^PIRSF000868:14-3-3,^SM00101:14_3_3,^^^^^^^^DOMAIN:14-3-3,SITE:Interaction with phosphoserine on interacting protein,
Pepper	N0.HOG0027580	CA12g10570	CA12g10570							XM_016695627	14-3-3 protein 2(LOC107850842)^Capsicum annuum^GO:0007165~signal transduction,GO:0008104~protein localization,^GO:0005737~cytoplasm,^^IPR000308:14-3-3,IPR023409:14-3-3_CS,IPR023410:14-3-3_domain,IPR036815:14-3-3_dom_sf,^^PIRSF000868:14-3-3,^SM00101:14_3_3,^^^^^^^^DOMAIN:14-3-3,SITE:Interaction with phosphoserine on interacting protein,
CaZunla1	N0.HOG0027580	Capana12g001301	Capana12g001301							XM_016695627	14-3-3 protein 2(LOC107850842)^Capsicum annuum^GO:0007165~signal transduction,GO:0008104~protein localization,^GO:0005737~cytoplasm,^^IPR000308:14-3-3,IPR023409:14-3-3_CS,IPR023410:14-3-3_domain,IPR036815:14-3-3_dom_sf,^^PIRSF000868:14-3-3,^SM00101:14_3_3,^^^^^^^^DOMAIN:14-3-3,SITE:Interaction with phosphoserine on interacting protein,
[truncated: 232,629+ more rows]
