# Supplementary material for: Pangenomic and Phenotypic Characterization of Colombian Capsicum Germplasm Reveals the Genetic Basis of Fruit Quality Traits
Source: Int J Mol Sci. 2025 Aug 23;26(17):8205. doi: 10.3390/ijms26178205 (PMC12428763; doi:10.3390/ijms26178205)
Supplement: Supplementary file 1 [file ijms-26-08205-s001.zip › Table S4. Summary of library preparation metrics for each sample used in the genotyping-by-sequencing (GBS) experiment..xlsx]

## Sheet: Hoja1
Table S4.Summary of library preparation metrics for each sample used in the genotyping-by-sequencing (GBS) experiment. For each sample, the table reports the average library insert size (in base pairs), library concentration (in nanomolar), and the index sequence used during library multiplexing.
Sample	Library Size (pb)	Library Concentration (nM)	Index Sequence
1	271	329.3	CCACAACA
3	300	226.8	ATCACG
4	300	281.3	GGAATGTC
5	331	50.4	GAACGGTT
6	373	99.9	GGCAAGTT
10	300	216.2	TAATCG
11	311	223.6	TACCTGCA
12	341	239.9	CTTGTA
15	300	180.8	ACAGTG
16	300	193.4	GGTAGC
17	344	229	GTAACCGA
18	339	244	CTTACAGC
19	300	303	TCTAGGAG
20	298	254.2	GTCGATTG
21	339	160.5	ATCTGACC
22	318	117.7	GTCCTTGA
23	323	243	GCAATTCC
24	307	261.6	AGTGACCT
25	300	186.9	CTCAGAAG
26	300	303	TAGCTT
27	334	203.2	GTCCTAAG
28	300	230.8	GTACCACA
29	300	244.9	GACGAACT
30	301	341.3	CGAGAGAA
31	305	315	CATTTT
32	300	196	CGAGAGAA
33	300	113.1	CGCAACTA
34	311	273.8	ATGAGC
35	300	276.3	CAGATC
36	335	153.8	TTGCGAGA
37	318	204.4	GCCTTAAC
38	168	199.3	TACTCCAG
39	346	259.7	ACTGAT
40	300	269.7	AGACCTTG
41	300	275.8	GTAGAG
44	300	183.3	GATCTTGC
45	300	205.1	ATGTCA
46	300	220.2	AGTCAA
47	300	215.7	AGTTCC
48	341	311.9	CTTCGGTT
49	346	200.6	TCCTCATG
50	300	194.4	CAAAAG
51	316	200.9	CACGAT
52	315	288.6	GAGAGTAC
53	300	159.6	GTCCGC
54	326	33.3	CGGCATTA
55	364	25.5	ACTTGA
57	357	56.9	GATCAG
58	300	237.4	TGGTGAAG
59	324	219.8	AGCCTATC
60	329	33.6	GGACATCA
61	300	217.2	CCACAACA
62	304	83.2	TAGGAGCT
63	352	11.2	CAGCATAC
64	384	27.6	GGAATGTC
65	339	33.9	CTTCGGTT
66	337	74.6	CACGCAAT
67	288	218.9	GGTGTACA
68	358	16.8	GGACATCA
69	317	42.3	GGTGTACA
70	322	153.4	GTCCTAAG
71	342	209.6	GGAAGAGA
72	327	172.8	GAACGAAG
73	316	169.7	CGAATTGC
74	334	229.5	TCATCTCC
75	341	25.8	CCAGTATC
76	370	107.7	CAAGGTAC
77	354	101	GATGAGCA
78	327	78.8	AGACGCTA
81	339	210.5	CTTACAGC
82	321	278	GTCCTAAG
84	343	213.8	TACTCCAG
85	272	284.1	TTAGGC
86	329	201.7	CATGAGCA
87	343	150.2	GCAATTCC
88	293	177.9	GTCGTTAC
89	372	83.5	AGACCTTG
90	300	120.7	CCAGTTGA
91	300	143.4	TGACCA
92	315	212.6	TCCATTGC
93	336	130.8	GGTTGAAC
94	337	73.7	CAATGCGA
95	340	23.2	CGTATCTC
96	332	252.8	CCTTCCAT
97	300	114.1	AGCCTATC
98	300	228.3	AGTGACCT
99	300	53	GGAATGTC
100	321	44.3	CACGCAAT
101	321	252.1	GTCCTTGA
102	300	252.5	AGCTAAGC
103	300	262.6	TTACGTGC
104	302	301	CATGGC
105	338	47.5	GTACACCT
106	299	224	CCAGTTGA
107	311	147.1	TCGTCTGA
108	337	38.5	CAATAGCC
109	331	93.4	AGCTACCA
110	300	257.6	AGCGAGAT
111	327	42.7	CGGCATTA
112	300	215.7	TTAGGC
113	334	115.2	CAAGGTAC
114	341	46.7	AAGACACC
115	314	16.6	CACAGACT
116	300	157.6	GGTATAGG
117	300	216.7	CTTGCTAG
118	300	192.9	CAGTGCTT
119	300	262.6	TCTACGCA
120	337	242.8	CTTGCTAG
121	300	114.6	AGCTACCA
123	312	240.4	CGAATACG
124	300	282.8	GAGAGTAC
125	339	158.2	CTTAGGAC
126	334	192.3	ATTCCT
127	337	269.8	GTCAGTCA
128	300	197	ATAACGCC
129	300	284.3	GGCTAC
130	300	236.9	AGGAACAC
131	332	334.1	CTCAGAAG
132	300	181.3	CTCGACTT
133	318	300.2	CCTTCCAT
134	300	188.4	AAGACACC
136	358	69	AGGATAGC
137	355	30.9	CCAAGGTT
138	345	48.7	CAACTCCA
139	328	67.4	CAATGCGA
140	300	292.9	CCGTCC
141	300	215.7	CCGCTTAA
142	358	30.2	GTCAGTCA
143	347	42.4	CAGTGCTT
144	300	167.2	GGAGGAAT
145	270	240.3	CTCAGAAG
146	300	247	GTGAAA
147	346	170.3	CAGGCG
148	377	106.1	TCGGATTC
149	312	157.8	TCCTCATG
150	300	92.9	CGGCATTA
151	300	277.8	GTCGTTAC
152	300	236.4	GTAAGGTG
153	300	194.9	TACGGTCT
154	320	250.9	AGGAACAC
155	321	270.9	GTACCACA
156	348	348.3	GTCGATTG
157	368	199.3	GCGTTAGA
158	300	287.9	CCAACA
160	266	341.8	AGGAACAC
161	312	336.5	ATCTGACC
163	247	77.3	GTAACCGA
164	300	278.8	GTAACCGA
166	328	45.5	TGGAAGCA
167	313	97.3	CCAGTTGA
168	352	23.3	CTCGACTT
169	325	219.6	CAACACAG
170	321	335.1	GAATCCGT
171	300	233.8	TACCTGCA
174	300	220.7	TGCGTAAC
175	367	26	CTCGACTT
176	300	161.6	GATCTTGC
177	300	80.8	CTCGAACA
178	362	26.4	GTACACCT
179	352	79.2	CCAAGGTT
180	322	233.9	GCGTTAGA
181	330	178.6	GCCTTAAC
182	300	262.6	AACCAGAG
184	382	114.2	CAGGTTCA
185	300	202	GCCAAT
187	354	72.3	CGCAACTA
188	353	30.9	TGGTGAAG
189	348	135	AGCTAAGC
190	300	113.1	CAATAGCC
191	300	308.6	CAACTA
192	300	247.5	GAATCCGT
193	300	164.1	TTACCGAC
194	300	202.5	AGGATAGC
195	339	83.1	GTCATCGT
196	328	35.8	GGTTGAAC
197	350	26	GATAGCCA
198	300	162.1	GGAAGAGA
199	332	89.4	CCAAGGTT
200	352	167	TTCCAGGT
201	361	25.6	CACGCAAT
202	317	91.3	GGACATCA
203	320	227.7	TCATCTCC
205	335	225.2	CGAATTGC
206	346	271.9	TTGCGAGA
208	499	109.9	TCGGATTC
209	300	227.8	TATGGCAC
210	300	157.6	CTTAGGAC
211	351	215.8	GTACCACA
212	340	35	GTCGATTG
213	350	220.8	TCTAGGAG
214	300	28.3	CGCAACTA
215	266	230.1	CAGTGCTT
216	375	206.1	CAGCATAC
217	300	187.4	GGAGGAAT
219	295	385.2	CCAACA
220	358	50.8	GGTTGAAC
221	444	136.5	TAGGAGCT
222	329	143.2	CTCGAACA
223	337	269.8	CCGCTTAA
224	335	39.2	GTCATCGT
225	313	55.2	CTTCGGTT
226	422	101.6	AAGACCGT
227	337	145.7	AGGATAGC
228	412	73.2	TTACCGAC
229	288	72.6	TGGAAGCA
230	300	224.2	TTACGTGC
231	316	312.1	TAATCG
232	337	38.1	GATAGCCA
233	347	80.8	ATAACGCC
234	338	153.8	ATCACG
235	346	10.7	GTCATCGT
236	507	66	AGCCTATC
237	339	77.8	TTCCAGGT
238	265	157.8	CGTATCTC
239	300	67.7	GAATCACC
240	333	300.3	GTCGTTAC
241	340	60.2	CAACACAG
242	340	249.6	CTTACAGC
243	342	117	GGAGGAAT
244	300	165.7	CGATGT
245	323	272	CCTTCCAT
246	348	247.3	CACTCA
248	337	62.5	CAGCATAC
249	324	238.5	CAAGGTAC
250	334	294.9	GCAATTCC
251	330	224.5	TTGCGAGA
252	391	94.6	GGCAAGTT
253	256	343.3	CTTCACTG
254	300	193.9	GAACGAAG
255	369	112.9	AGCGAGAT
256	336	338.2	GAACGAAG
257	295	93	TTACGTGC
258	318	112	CCAGTATC
259	342	243.7	TGCGTAAC
260	300	292.9	CATGGC
261	376	81	CGTATCTC
262	331	251.8	CTGTACCA
263	305	147	GCCAAT
264	325	275.1	AGACCTTG
265	355	205.3	TACGGTCT
266	300	199.5	CTTCACTG
267	347	269	GTGGCC
268	355	42.7	GATCTTGC
269	300	60.1	GAACGGTT
270	300	200.5	CTCGAACA
272	300	210.1	TCCACGTT
273	300	252.5	CAATAGCC
274	300	287.9	CGATGT
275	300	212.6	TGACCA
276	300	257.6	GACGTCAT
277	300	303	CAGATC
278	314	304.5	CAACACAG
279	300	216.2	AAGACACC
280	300	257.6	CAACTCCA
281	300	226.3	CCGCTTAA
282	367	58.6	TACCTGCA
283	339	250.3	GACGTCAT
284	359	244.8	GGTATAGG
285	364	169	GCCTTAAC
286	334	226.4	CATTTT
287	355	154.1	AGACGCTA
288	358	27	ATAACGCC
289	322	31.8	CAGGTTCA
290	300	150	GATAGCCA
291	375	27.1	GGCAAGTT
292	311	67.2	CCACAACA
293	345	80.4	CACAGACT
294	300	171.7	GAACGGTT
295	300	96	TCCTCATG
296	300	178.8	GGTGTACA
297	300	63.1	TGGAAGCA
298	300	179.8	CAATGCGA
299	300	127.8	TGGTGAAG
300	300	227.8	GTACACCT
122A	300	244.9	AGCTACCA
122B	340	197.4	AAGACCGT
165A	300	267.7	AGACGCTA
165B	336	34.2	CAACTCCA
204A	300	303	GAGTGG
204B1	352	271.6	CGTACG
204B2	300	303	GTTTCG
218A	308	32.6	CTTCACTG
219B	370	25.4	TCCATTGC
